# Supplementary material for: Picocyanobacteria containing a novel pigment gene cluster dominate the brackish water Baltic Sea
Source: ISME J. 2014 Mar 13;8(9):1892–903. doi: 10.1038/ismej.2014.35 (PMC4139726; doi:10.1038/ismej.2014.35)
Supplement: Supplementary Table S1 [file ismej201435x6.xls]

## Sheet: Sheet1
Table S1. Sample details
Sample	Collection date	Location	Lat	Lon	Depth (m)	Temp (C)	Salinity (PSU)	Oxygen (%sat.)	Total N (mM)	Total P (mM)	N:P	Chl a (mg/L)
GS659	2009-07-01	Bothnian Sea	62.6542	18.9475	1	15.31	4.79	110	0.885	0.201	4.412	0.6
GS660	2009-07-01	Bothnian Sea	62.6542	18.9475	12	8.02	5.09	102	1.184	0.187	6.344	1.48
GS665	2009-07-04	Bothnian Bay	65.1673	23.2323	1	10.8	2.9	89	3.033	0.188	16.156	1.5
GS666	2009-07-04	Bothnian Bay	65.1682	23.2323	10	9.1	2.9	94	3.697	0.153	24.24	1.97
GS667	2009-07-07	Torne Träsk	68.3558	18.8217	1	7.89	0	95	2.909	0.162	17.987	1
GS673	2009-07-12	Bothnian Sea	63.4954	19.8135	1	14.9	3.46	95	0.788	0.208	3.793	1.33
GS674	2009-07-12	Bothnian Sea	63.4954	19.8135	16	10.3	4.51	80	1.181	0.189	6.255	0.92
GS677	2009-07-16	Baltic Proper	58.5812	18.2328	9	15.31	5.75	98.5	0.871	0.283	3.079	5
GS678	2009-07-16	Baltic Proper	58.5812	18.2328	74	5.32	9.9	1	2.677	2.267	1.181	0.42
GS679	2009-07-17	Baltic Proper	56.1664	16.3782	1	19.39	6.89	98	1.151	0.421	2.734	0.97
GS681	2009-07-19	Baltic Proper	54.9295	13.4822	1	17.56	7.52	97	1.975	0.424	4.658	1.56
GS682	2009-07-19	Baltic Proper	54.9295	13.4822	24	9.47	8	76.5	1.003	0.395	2.539	0.54
GS683	2009-07-22	Danish straits	54.5702	11.3322	1	18.15	13.72	99.5	0.757	0.458	1.654	2.41
GS684	2009-07-22	Danish straits	54.5702	11.3322	15	17	16.45	91.5	0.904	0.495	1.826	4.52
GS685	2009-07-23	Swedish west coast	56.6634	12.1183	1	18.63	20.22	92.2	0.704	0.258	2.728	0.87
GS686	2009-07-23	Swedish west coast	56.6634	12.1183	20	15	41425	88	2.205	0.36	6.121	1.64
GS687	2009-07-24	Swedish west coast	58.3177	11.5404	1	18.85	23.2	83	1.294	0.382	3.391	2.95
GS688	2009-07-24	Swedish west coast	58.3177	11.5404	30	13.54	32.4	77.7	2.321	0.461	5.034	0.43
GS689	2009-07-24	Swedish west coast	58.3177	11.5404	72	6.35	34.35	60	9.608	1.172	8.196	0.32
GS694	2009-07-29	Coast of Denmark	57.7978	10.8714	1	17.43	32.16	84	3.81	0.335	11.389	0.8
GS695	2009-07-29	Coast of Denmark	57.7978	10.8714	19	17.47	33.05	80	2.439	0.345	7.07	1.34
Sample	Collection date	Location	Lat	Lon	Depth (m)	Temp (C)	Salinity (PSU)	Oxygen (mg/L)	Total N (mM)	Total P (mM)	N:P	Chl a (mg/L)*	Chl a sampling date
GS815	2011-06-14	Askö, Baltic Proper	58.82	17.63	0	12.3	6.44	11.4	1.176	0.302	3.894	1.9	2011-06-20
GS817	2011-06-29	Askö, Baltic Proper	58.82	17.63	0	18.3	6.4	10.9	0.767	0.253	3.032	3.85	2011-07-05
GS820	2011-07-20	Askö, Baltic Proper	58.82	17.63	0	19.2	5.9	5	2.206	0.307	7.186	2.94	2011-07-18
GS822	2011-08-03	Askö, Baltic Proper	58.82	17.63	0	20.5	5.9	5.4	0.966	0.418	2.311	6.7	2011-08-02
GS824	2011-08-17	Askö, Baltic Proper	58.82	17.63	0	18.3	5.9	4.7	2.279	0.339	6.723	4.04	2011-08-16
GS832	2011-08-30	Askö, Baltic Proper	58.82	17.63	0	18.2	5.8	8.7	2.067	0.454	4.553	2.89	2011-08-30
* = Chl a data taken from SMHI database (station B1, Lat 58.48, Lon 17.37 )
