# Supplementary material for: Picocyanobacteria containing a novel pigment gene cluster dominate the brackish water Baltic Sea
Source: ISME J. 2014 Mar 13;8(9):1892–903. doi: 10.1038/ismej.2014.35 (PMC4139726; doi:10.1038/ismej.2014.35)
Supplement: Supplementary Table S2 [file ismej201435x7.xls]

## Sheet: Sheet1
Table S2. Assembly statistics
Dataset	Input reads	Contigs	Max len (bp)	Min len (bp)	N50 len (bp)
2009 Cyano-specific	698865	9630	68588	1000	2226
GS815_0p1	185802997	842616	57778	100	226
GS815_0p8	202743403	1237056	28243	100	157
GS815_3p0	151700535	1005339	45397	100	148
GS815_viral	188794586	856002	43025	100	258
GS817_0p1	204114782	935254	47742	100	217
GS817_0p8	290347662	1722334	94914	100	163
GS817_3p0	161769488	1047013	12273	100	151
GS817_viral	129942016	692569	21679	100	179
GS820_0p1	351355960	1451830	132201	100	269
GS820_0p8	858930333	5208103	96552	100	155
GS820_3p0	280481183	1774542	30063	100	152
GS820_viral	161275078	641663	47571	100	368
GS822_0p1	520925410	2346361	226861	100	228
GS822_0p8	351655147	2107781	63140	100	151
GS822_3p0	170888609	1254454	16899	100	132
GS822_viral	173977733	653303	108022	100	426
GS824_0p1	547586045	2094305	210696	100	317
GS824_0p8	583906819	2792538	133466	100	202
GS824_3p0	278434003	1775825	58049	100	149
GS824_viral	152492446	577499	53611	100	406
GS832_0p1	498197969	1884203	251240	100	335
GS832_0p8	474482275	1871572	189963	100	301
GS832_3p0	284915724	1495259	157343	100	177
GS832_viral	254026881	993406	116382	100	360
