# Supplementary material for: Picocyanobacteria containing a novel pigment gene cluster dominate the brackish water Baltic Sea
Source: ISME J. 2014 Mar 13;8(9):1892–903. doi: 10.1038/ismej.2014.35 (PMC4139726; doi:10.1038/ismej.2014.35)
Supplement: Supplementary Table S3 [file ismej201435x8.xls]

## Sheet: Sheet1
Table S3. Datasets used for comparison
Location	Gene type	# Sequences	Reference	Full reference
L. Hallstättersee, L. Mondsee (Austria)	cpcBA	18	Crosbie et al., 2003	Crosbie ND, Pöckl M, Weisse T. (2003). Rapid establishment of clonal isolates of freshwater autotrophic picoplankton by single-cell and single-colony sorting. J. Microbiol. Methods 55:361–370.
Gulf of Mexico	cpeBA/mpeBA	6	Everroad and Wood, 2012	Everroad RC, Wood AM. (2012). Phycoerythrin evolution and diversification of spectral phenotype in marine Synechococcus and related picocyanobacteria. Mol. Phylogenet. Evol. 64:381–392.
Arabian Sea	cpeBA	8	Everroad and Wood, 2006	Everroad RC, Wood AM. (2006). Comparative Molecular Evolution of Newly Discovered Picocyanobacterial Strains Reveals a Phylogenetically Informative Variable Region of β-phycoerythrin1. J. Phycol. 42:1300–1311.
Freshwater (Hungary)	cpcBA	33	Felföldi, Duleba, et al., 2011	Felföldi T, Duleba M, Somogyi B, Vajna B, Nikolausz M, Prsing M, et al. (2011). Diversity and seasonal dynamics of the photoautotrophic picoplankton in Lake Balaton (Hungary). Aquat. Microb. Ecol. 63:273–287.
Freshwater (Hungary)	cpcBA	10	Felföldi, Somogyi, et al., 2011	Felföldi T, Somogyi B, Márialigeti K, Vörös L. (2011). Notes on the biogeography of non-marine planktonic picocyanobacteria: re-evaluating novelty. J. Plankton Res. 33:1622–1626.
Baltic Sea (Gulf of Finland)	cpcBA/cpeBA	136	Haverkamp et al., 2008	Haverkamp T, Acinas SG, Doeleman M, Stomp M, Huisman J, Stal LJ. (2008). Diversity and phylogeny of Baltic Sea picocyanobacteria inferred from their ITS and phycobiliprotein operons. Environ. Microbiol. 10:174–188.
Baltic Sea (Gulf of Finland)	cpcBA	46	Haverkamp et al., 2009	Haverkamp T, Schouten D, Doeleman M, Wollenzien U, Huisman J, Stal LJ. (2009). Colorful microdiversity of Synechococcus strains (picocyanobacteria) isolated from the Baltic Sea. ISME J. 3:397–408.
Lake Superior (USA)	cpcBA	167	Ivanikova et al., 2007	Ivanikova NV, Popels LC, McKay RML, Bullerjahn GS. (2007). Lake Superior supports novel clusters of cyanobacterial picoplankton. Appl. Environ. Microbiol. 73:4055–4065.
Mazurian lakes (Poland)	cpcBA	43	Jasser et al., 2011	Jasser I, Królicka A, Karnkowska-Ishikawa A. (2011). A novel phylogenetic clade of picocyanobacteria from the Mazurian lakes (Poland) reflects the early ontogeny of glacial lakes. FEMS Microbiol. Ecol. 75:89–98.
Lake Fertö (Austria)	cpcBA	9	Somogyi et al., 2010	Somogyi B, Felföldi T, Dinka M, Vörös L. (2010). Periodic picophytoplankton predominance in a large, shallow alkaline lake (Lake Ferto/Neusiedlersee). Ann Limnol Int J 1051:9–19.
California Current (USA)	Metagenome	4259862	Zeigler Allen et al., 2012	Zeigler Allen L, Allen EE, Badger JH, McCrow JP, Paulsen IT, Elbourne LDH, et al. (2012). Influence of nutrients and currents on the genomic composition of microbes across an upwelling mosaic. ISME J. 6:1403–1414.
