# Supplementary material for: Picocyanobacteria containing a novel pigment gene cluster dominate the brackish water Baltic Sea
Source: ISME J. 2014 Mar 13;8(9):1892–903. doi: 10.1038/ismej.2014.35 (PMC4139726; doi:10.1038/ismej.2014.35)
Supplement: Supplementary dataset 1 [file ismej201435x10.zip › Supplementary_dataset1]

('Gloeobacter violaceus PCC 7421':0.35823,('Leptolyngbya sp. PCC 6306':0.11603,('Oscillatoriales cyanobacterium JSC-12':0.08718,(((('Pseudanabaena sp. PCC 7367':0.24098,('Pseudanabaena sp. PCC 6802':0.1155,('Pseudanabaena sp. PCC 7429':0.20652,'Synechococcus sp. PCC 7502':0.16652)41:0.04186)40:0.02034)99:0.14561,(('Acaryochloris sp. CCMEE5410':0.0,'Acaryochloris marina MBIC11017':0.00168)100:0.23232,('Cyanothece sp. PCC 7425':0.21639,('Synechococcus sp. PCC 6312':0.14074,'Thermosynechococcus elongatus BP-1':0.11494)100:0.07976)59:0.02521)69:0.02694)61:0.03636,(('Synechococcus sp. PCC 7336':0.22085,('Synechococcus sp. JA-2-3B':0.05653,'Synechococcus sp. JA-3-3Ab':0.02157)100:0.22534)99:0.17466,('Prochlorothrix hollandica PCC 9006':0.24258,(('Synechococcus elongatus PCC 6301':0.0,'Synechococcus elongatus PCC 7942':0.0)100:0.14261,('Synechococcus sp. RCC307':0.11038,(('Synechococcus sp. WH 5701':0.08459,('Cyanobium gracile PCC 6307':0.05188,('Cyanobium sp. PCC 7001':0.02343,((('Synechococcus sp. CB0101':0.00709,GS832_0p8|contig-37:0.02807)98:0.01763,('Synechococcus sp. CB0205':0.0,(GS832_0p8|contig-51:0.00503,(GS824_0p8|contig-54:0.00664,GS824_0p8|contig-553:0.0)33:0.0)90:0.00331)100:0.02693)100:0.05862,((GS832_0p8|contig-36:0.00508,(GS824_0p1|contig-42:0.0,GS824_0p8|contig-550:0.00166)92:0.0)100:0.0356,(GS822_0p8|contig-62:0.00508,(GS820_0p1|contig-38:0.0,(GS815_0p1|contig-16:0.01371,GS832_0p8|contig-16:0.0034)81:0.0)68:0.0)100:0.01878)97:0.02419)67:0.0196)44:0.01683)95:0.03515)42:0.01489,((('Synechococcus sp. CC9311':0.00864,'Synechococcus sp. WH 8016':0.00498)100:0.04581,(('Synechococcus sp. RS9916':0.03411,'Synechococcus sp. RS9917':0.03234)86:0.01832,(('Synechococcus sp. WH 7803':0.0129,'Synechococcus sp. WH 7805':0.00554)67:0.00429,('Synechococcus sp. CC9616':0.05432,(('Synechococcus sp. BL107':0.00288,'Synechococcus sp. CC9902':0.00536)100:0.02842,('Synechococcus sp. WH 8102':0.04632,('Synechococcus sp. CC9605':0.01001,'Synechococcus sp. WH 8109':0.0)96:0.01919)54:0.01639)78:0.02534)98:0.0361)69:0.01108)56:0.00971)80:0.01841,(('Prochlorococcus marinus str. MIT 9303':0.00992,'Prochlorococcus marinus str. MIT 9313':0.00509)100:0.05413,('Prochlorococcus marinus subsp. marinus str. CCMP1375':0.06924,('Prochlorococcus marinus str. MIT 9211':0.05649,(('Prochlorococcus marinus str. NATL1A':0.00828,'Prochlorococcus marinus str. NATL2A':0.00173)100:0.10055,(('Prochlorococcus marinus subsp. pastoris str. CCMP1986':0.01255,'Prochlorococcus marinus str. MIT 9515':0.01725)100:0.04985,('Prochlorococcus marinus str. MIT 9312':0.00698,('Prochlorococcus marinus str. AS9601':0.00763,('Prochlorococcus marinus str. MIT 9301':0.00753,('Prochlorococcus marinus str. MIT 9202':0.00669,'Prochlorococcus marinus str. MIT 9215':0.0)100:0.011)86:0.00847)96:0.00733)100:0.03575)100:0.12919)88:0.04103)45:0.01718)100:0.06908)52:0.01175)89:0.03966)80:0.04248)100:0.31553)94:0.05063)91:0.04804)66:0.04323)25:0.02044,(('Cyanobacterium sp. JSC-1':0.09682,(('Leptolyngbya sp. PCC 7375':0.15823,'Synechococcus sp. PCC 7335':0.22728)97:0.06831,('Leptolyngbya sp. PCC 6406':0.12084,'Nodosilinea nodulosa PCC 7104':0.09234)62:0.02685)96:0.07471)73:0.04045,(('Oscillatoria acuminata PCC 6304':0.1407,('Geitlerinema sp. PCC 7105':0.21986,'Geitlerinema sp. PCC 7407':0.12688)45:0.02863)23:0.02124,(('Oscillatoria sp. PCC 10802':0.14046,((('Microcoleus vaginatus FGP-2':0.01319,'Oscillatoria sp. PCC 7112':0.01029)100:0.06796,('Oscillatoria sp. PCC 6407':0.0,'Oscillatoria sp. PCC 6506':0.0)100:0.05663)100:0.05717,('Trichodesmium erythraeum IMS 101':0.18977,('Lyngbya sp. PCC 8106':0.1509,('Arthrospira platensis Paraca':0.00474,('Arthrospira platensis NIES-39':0.0,('Arthrospira sp. PCC 8005':0.0,'Arthrospira maxima CS-328':0.0)34:0.0)98:0.00344)100:0.09634)82:0.03992)90:0.04808)79:0.03683)34:0.0157,(('Chamaesiphon sp. PCC 6605':0.26586,'Crinalium epipsammum PCC 9333':0.06594)93:0.05867,((('Synechocystis sp. PCC 7509':0.13845,('Chroococcidiopsis thermalis PCC 7203':0.0972,'Gloeocapsa sp. PCC 7428':0.08141)75:0.01791)74:0.02356,('Rivularia sp. PCC 7116':0.21825,(('Mastigocladopsis repens PCC 10914',('cyanobacterium PCC 7702':0.06777,('Fischerella sp. P'Synechococcus sp. CC9605'':0.0292,('Fischerella sp. PCC 9339':0.00831,'Fischerella sp. PCC 9431':0.00855)100:0.03483)100:0.03207)75:0.02754)35:0.008,(('Tolypothrix sp. PCC 9009':0.07922,('Calothrix sp. PCC 6303':0.06516,'Calothrix sp. PCC 7103':0.08996)95:0.04956)13:0.01267,('Nostoc sp. PCC 7524':0.04835,(('Nodularia spumigena CCY 9414':0.11992,('Nostoc sp. PCC 7107':0.04811,('Anabaena variabilis ATCC 29413':0.00467,'Nostoc sp. PCC 7120':0.00515)100:0.02564)41:0.00261)16:0.01215,(('Cylindrospermopsis raciborskii CS-505':0.0,'Raphidiopsis brookii D9':0.00163)100:0.05548,('Nostoc azollae 0708':0.02584,(('Anabaena sp. PCC 7108':0.00627,'Anabaena cylindrica PCC 7122':0.02888)85:0.01153,('Cylindrospermum stagnale PCC 7417':0.04406,('Microchaete sp. PCC 7126':0.03143,('Calothrix sp. PCC 7507':0.01398,'Nostoc punctiforme PCC 73102':0.0666)46:0.01336)62:0.02092)33:0.01587)22:0.01142)23:0.01259)28:0.01519)7:0.01114)47:0.02947)42:0.01114)56:0.03348)100:0.05142)98:0.04178,(('Microcoleus sp. PCC 7113':0.05814,('Moorea producta 3L':0.13004,'Coleofasciculus chthonoplastes PCC 7420':0.13419)88:0.02665)94:0.03,(('Cyanobacterium sp. ESFC-1':0.19077,('Spirulina major PCC 6313':0.15877,'Spirulina sp. PCC 9445':0.08759)84:0.03902)75:0.02231,((('Dactylococcopsis salina PCC 8305':0.07626,'Halothece sp. PCC 7418':0.03787)100:0.26427,('Leptolyngbya sp. PCC 7376':0.07274,'Synechococcus sp. PCC 7002':0.04449)100:0.16221)20:0.04053,(('Stanieria cyanosphaera PCC 7437':0.07978,('Xenococcus sp. PCC 7305':0.15271,('Chroococcidiopsis sp. PCC 6712':0.11104,'Pleurocapsa sp. PCC 7319':0.1643)68:0.02507)99:0.05451)94:0.05188,(('Gloeocapsa sp. PCC 73106':0.19186,('Cyanobacterium sp. PCC 10605':0.04982,('Cyanobacterium stanieri PCC 7202':0.05636,'Geminocystis herdmanii PCC 6308':0.06169)49:0.02093)100:0.15456)65:0.03971,(('Microcystis aeruginosa NIES-843':0.11937,('Cyanothece sp. PCC 7424':0.0436,'Cyanothece sp. PCC 7822':0.0589)100:0.08142)52:0.02634,('Pleurocapsa sp. PCC 7327':0.10133,('Synechocystis sp. PCC 6803':0.11572,(('Cyanothece sp. PCC 8801':0.0,'Cyanothece sp. PCC 8802':0.0)100:0.08041,('cyanobacterium UCYN-A':0.15859,('Crocosphaera watsonii WH 0003':0.07179,('Cyanothece sp. CCY 0110':0.01463,('Cyanothece sp. ATCC 51142':0.0,'Cyanothece sp. ATCC 51472':0.0)100:0.01749)98:0.02288)98:0.01577)100:0.03871)100:0.05444)57:0.02614)32:0.01834)56:0.02962)21:0.016)32:0.02312)48:0.02816)99:0.08463)92:0.03337)28:0.00771)77:0.03)26:0.0158)24:0.01857)17:0.01648)21:0.035)20:0.0472):0.35823):0.0;
