# Supplementary material for: Picocyanobacteria containing a novel pigment gene cluster dominate the brackish water Baltic Sea
Source: ISME J. 2014 Mar 13;8(9):1892–903. doi: 10.1038/ismej.2014.35 (PMC4139726; doi:10.1038/ismej.2014.35)
Supplement: Supplementary dataset 2 [file ismej201435x11.zip]

Archive with 60 entries (60 files):
- Contig1206.gbk
- Contig1207.gbk
- Contig414.gbk
- Contig5104.gbk
- Contig6129.gbk
- Contig6636.gbk
- Contig6655.gbk
- Contig9213.gbk
- GS815_0p1_contig-1745000117.gbk
- GS815_0p1_contig-43.gbk
- GS815_0p8_contig-2359000399.gbk
- GS815_0p8_contig-84.gbk
- GS815_3p0_contig-30.gbk
- GS815_3p0_contig-75.gbk
- GS817_0p8_contig-18000377.gbk
- GS817_0p8_contig-34.gbk
- GS820_0p1_contig-1194000043.gbk
- GS820_0p1_contig-16.gbk
- GS820_0p1_contig-687000226.gbk
- GS820_0p8_contig-15000324.gbk
- GS820_0p8_contig-18.gbk
- GS820_0p8_contig-3960000460.gbk
- GS820_0p8_contig-44000041.gbk
- GS820_0p8_contig-695000044.gbk
- GS820_3p0_contig-13.gbk
- GS822_0p1_contig-21.gbk
- GS822_0p1_contig-39.gbk
- GS822_0p8_contig-10.gbk
- GS822_0p8_contig-155000439.gbk
- GS822_0p8_contig-227000071.gbk
- GS822_0p8_contig-4000410.gbk
- GS822_0p8_contig-40.gbk
- GS822_0p8_contig-49.gbk
- GS824_0p1_contig-15.gbk
- GS824_0p1_contig-18.gbk
- GS824_0p1_contig-21.gbk
- GS824_0p1_contig-27.gbk
- GS824_0p8_contig-13.gbk
- GS824_0p8_contig-15.gbk
- GS824_0p8_contig-17.gbk
- GS824_0p8_contig-27.gbk
- GS824_0p8_contig-435000418.gbk
- GS824_0p8_contig-544.gbk
- GS824_0p8_contig-545.gbk
- GS824_0p8_contig-5509.gbk
- GS824_0p8_contig-553.gbk
- GS824_0p8_contig-55.gbk
- GS824_0p8_contig-65.gbk
- GS824_3p0_contig-13.gbk
- GS832_0p1_contig-21.gbk
- GS832_0p1_contig-24000290.gbk
- GS832_0p8_contig-13.gbk
- GS832_0p8_contig-29.gbk
- GS832_0p8_contig-30000107.gbk
- GS832_0p8_contig-30.gbk
- GS832_0p8_contig-34.gbk
- GS832_0p8_contig-3607000138.gbk
- GS832_0p8_contig-3667000092.gbk
- GS832_0p8_contig-36.gbk
- GS832_0p8_contig-994000275.gbk
