# Supplementary material for: Picocyanobacteria containing a novel pigment gene cluster dominate the brackish water Baltic Sea
Source: ISME J. 2014 Mar 13;8(9):1892–903. doi: 10.1038/ismej.2014.35 (PMC4139726; doi:10.1038/ismej.2014.35)
Supplement: Supplementary dataset 2 [file ismej201435x11.zip › Contig1206.gbk]

LOCUS       Contig1206              4049 bp    DNA              UNK 01-JAN-1980
DEFINITION  Picocyanobacterial phycobilisome operon, metagenomic contig, partial
            sequence.
ACCESSION   Contig1206
VERSION     Contig1206
KEYWORDS    cyanobacteria; phycobilisome; pigment; horizontal gene transfer;
            Baltic Sea; ecology.
SOURCE      Contig1206
  ORGANISM  Synechococcus/Cyanobium
            Bacteria; Cyanobacteria; Oscillatoriophycideae; Chroococcales.
REFERENCE   1
  AUTHORS   Larsson, J., Celepli, N., Ininbergs, K., Dupont, C., Yooseph, S.,
            Bergman, B., Ekman, M.
  TITLE     Picocyanobacteria containing a novel pigment gene cluster dominate
            the brackish water Baltic Sea
FEATURES             Location/Qualifiers
     source          1..4049
                     /collection_date="July-2009"
                     /assembly method="Newbler"
                     /note="PC/PE gene(s) identical to GS824_0p8|contig-544"
                     /mol_type="assembled metagenomic DNA"
                     /organism="Synechococcus/Cyanobium"
     gene            complement(1..237)
                     /locus_tag="Contig1206_3813_4049"
                     /gene="cpeZ"
     CDS             complement(1..237)
                     /db_xref="88807830"
                     /locus_tag="Contig1206_3813_4049"
                     /gene="cpeZ"
                     /translation="LDILFDDLAHPNPYIQSQAFIAMVRDWPQQALPRLLGLLAQPDIA
                     LRRASVRGIGAFGAAALLPLADLLKASTDSTIRA"
     gene            complement(349..840)
                     /locus_tag="Contig1206_3210_3701"
                     /gene="cpeA"
     CDS             complement(349..840)
                     /db_xref="317968754"
                     /locus_tag="Contig1206_3210_3701"
                     /gene="cpeA"
                     /translation="MKSVVTTVVTAADAAGRFPSQNDLEAVQGNIQRATARLEAAEKLA
                     AGLDKVTKEAGDACFSKYPYLKQAGEAGENQVKVDKCYRDIAHYLRLINYCLVVGGTGP
                     LDEWGIAGAREVYRTLRLPTAAYVEALTFTRDRACSPRDMSPQALNELKSYLDYAINAL
                     S"
     gene            complement(905..1462)
                     /locus_tag="Contig1206_2588_3145"
                     /gene="cpeB"
     CDS             complement(905..1462)
                     /db_xref="88807832"
                     /locus_tag="Contig1206_2588_3145"
                     /gene="cpeB"
                     /translation="MLDAFSRAVVSADSKTAPIGGGELAALRNYVAEGNKRLDAVNAIT
                     SNASCIVSDAVTGMICENTGLIQAGGNCYPNRRMAACLRDGEIVLRYISYALLAGDASV
                     LDDRCLNGLKETYIALGVPLQSAARAVAIMKASSTAHINETNTSGTNPVETRFRKMETV
                     QGDCSALVAEAATYFDRVISGLS"
     gene            1881..2069
                     /locus_tag="Contig1206_1981_2169"
                     /gene="unk13"
     CDS             1881..2069
                     /db_xref="88807834"
                     /locus_tag="Contig1206_1981_2169"
                     /gene="unk13"
                     /translation="SDPSRQELEESIDQLAAYRDRLIKDVIGMGQRLKLPQKQVEFTLA
                     QHPELQKLEAILAQLEAQ"
     gene            2134..2679
                     /locus_tag="Contig1206_1371_1916"
                     /gene="cpeU"
     CDS             2134..2679
                     /db_xref="148238819"
                     /locus_tag="Contig1206_1371_1916"
                     /gene="cpeU"
                     /translation="TMDQFLAASRGAWLTRRAVHHLDHQDDEFGDSNLVIEPFSAEDPA
                     VEQICLALNINPHLAAGGARFWWESNLKPLARTEDQAAVLIDIPLAGDPSQGFLVRDKG
                     YVEKQPVLSQYTFSSDGVMTVTTRYDSNVGTERCWFVTDQVRMRVSSVQCLDGVSMTTY
                     CTELRCPSDATLQSLRESA"
     gene            2733..3428
                     /locus_tag="Contig1206_622_1317"
                     /gene="pebA"
     CDS             2733..3428
                     /db_xref="124023936"
                     /locus_tag="Contig1206_622_1317"
                     /gene="pebA"
                     /translation="MFDPFLQELNSRLERSGAQPIAPPDGLAECRSLKRQSVIQSWLWQ
                     VPGFRRWRVTRMDAGDSLQVLNSVAYPEYNNDQPLMGIDLLWFGTRGKLVAVLDFQPLL
                     QDQNYLDTYYQGLKELISRHPDLHGAEAMRSFDPNQYFSPWLLFCRGGAEEAQESLPRA
                     FTAFLDCYWQLSAEASQRTSIVTAERVKTLQEAYDVYSAERDPAHGLFSSHFGKAWSDR
                     FLHEFLFPSS"
     gene            3449..4048
                     /locus_tag="Contig1206_2_601"
                     /gene="pebB"
     CDS             3449..4048
                     /db_xref="116075815"
                     /locus_tag="Contig1206_2_601"
                     /gene="pebB"
                     /translation="QSCSLDQVRIAGWRWQPFLDHAVDMLQALQPAAYPVPEQFLQKTG
                     STGSKAQPVVVQTATWACRTSKLRQVRAACVEAGPAASVLNLVINPDCRFDLPFFGADL
                     VTLPSGHLLALDLQPVDRSDSLHTQPVWDRLLPIFNSWKPHLPDGGPIPAEAEPYFSPA
                     FLWTRLPLGAASDELIATVIFQAFAEYLKLYLQLVDE"
ORIGIN
        1 agcgcggata gtgctgtccg tgctggcctt aagaagatcc gctaaaggca gcagggctgc
       61 tgcgccaaag gcgccaatac cacgtacaga ggccctgcgt aaagctatat ccggttgggc
      121 caataaacca agcagtcgag gcagagcttg ctgaggccaa tccctgacca tagctataaa
      181 agcctggctt tgaatataag gattggggtg agcaaggtca tcaaacaaga tatccaatgc
      241 ttccatttcc atccaagaga gggggtggga gagggctcat tttctcacaa aaaaggaggc
      301 ccgaaggcct ccgtggtttg tcctcaacaa ttaatcagaa actgatcagg agagggcgtt
      361 gattgcgtaa tcaaggtacg acttcaactc attgagagcc tgggggctca tgtcacgagg
      421 ggagcaagcc cgatcgcggg tgaaggtgag agcttccacg taagcagcgg taggcagacg
      481 cagggtgcgg tacacctcac gggctccggc aatgccccac tcatcgagag ggccggtgcc
      541 gcccacaacc aggcagtagt tgatcagacg cagatagtga gcgatgtcgc ggtagcactt
      601 gtccaccttg acctgattct caccagcttc gccggcttgc ttgaggtagg ggtacttgct
      661 gaagcaggcg tcaccagctt ccttcgtcac tttgtccagg ccggcagcca gcttttcagc
      721 agcttcaaga cgagcagtag ctcgctgaat gttgccctga acagcttcta ggtcgttctg
      781 ggaggggaag cgaccagcgg catcagcggc ggtcacaaca gtggtcacaa cagacttcat
      841 cgtgaagatc ctcgtttaat tgagttgtag tggtttaaaa aaagcaatct cttcggatga
      901 atcagctgag gccgctgatc acacggtcaa agtaggtagc agcttcagcc actagagcgg
      961 agcagtcgcc ctgaacggtt tccatcttgc ggaaacgggt ttccacaggg ttggtaccgc
     1021 tggtgtttgt ctcgttaatg tgagccgtgg aagaagcctt catgatggcc acagcgcggg
     1081 cggcagactg aaggggaacg cccagagcga tgtaggtctc cttgaggccg ttcaggcagc
     1141 ggtcgtccaa aaccgaggca tcgccagcca gcagcgcgta gctgatgtag cgaagcacaa
     1201 tttcgccgtc gcgcaggcag gcggccatgc ggcggttggg gtagcagttg ccaccagcct
     1261 ggatcaggcc agtgttttcg cagatcatgc cggtgactgc atctgaaacg atgcaggagg
     1321 cattgctggt gatggcgtta acagcgtcta gacgcttatt tccctcagca acatagttac
     1381 ggagagcagc gagctcaccg cctccaattg gggcagtctt cgaatctgcg ctgacgacag
     1441 cgcgtgaaaa ggcgtcgagc atgggaaagg gaccaggggt gcttgtgctc agccagttga
     1501 cagccagtga agatcgttag atctgtttag gtctgcatgg cttagctgcc tctcggggaa
     1561 ggcgtaaggg gaaactacgg tcatctccct cctcaggacc ccgatcaaag caatcatgca
     1621 aactttcgtc atccatcgcg gtcggactta aaaaggcagc gctggcaaag ggttttggca
     1681 aggggagggc acgcactccc gcccaatcgc ggaacaaagc accaggagat ttatcttttc
     1741 ttccatattc accatggatg cggtccattt gaagctgctc tagtggatcg cagcggtcga
     1801 ctccgtatgc tgacattcgc ccaattcaac ccatgaccga cggcaccacc gctcgcgccg
     1861 acacgtctgc aatcaacgca tccgatccca gccggcagga gttggaggag tcgattgatc
     1921 agctagcggc ctaccgcgat cgactcatca aagatgtgat cggaatgggt cagagactga
     1981 agcttcctca gaagcaagtg gaattcaccc tggctcagca tcccgagctg cagaagctag
     2041 aagcaattct ggctcagctt gaagcccaga agtccgaaca ggactaactc ccatccccct
     2101 cacccgcccg tggcacccgt ggacccagcc cgaacgatgg atcagttctt ggcggccagt
     2161 cgaggggcct ggctgacgcg acgggctgtg caccacctcg accaccaaga tgatgaattc
     2221 ggcgattcca atcttgtgat cgagcccttc tccgctgagg atccagccgt cgaacagata
     2281 tgcctagctc tcaatatcaa ccctcatcta gcagcaggag gggcccgttt ctggtgggag
     2341 agcaatctaa aacccctagc cagaacagaa gatcaagcgg ctgtattaat agatatccct
     2401 ctggcaggag atccctctca gggtttcctg gtccgtgaca agggctacgt ggagaagcag
     2461 cccgtcctca gtcaatacac cttttccagc gatggcgtca tgaccgttac cacgcgctac
     2521 gacagcaatg tcggcacgga acgctgctgg ttcgtcacgg atcaggtgcg catgagggtg
     2581 agctcggtgc agtgcctcga tggggtgtcg atgaccacct actgcacgga gcttcgttgc
     2641 ccctccgacg caactctgca gtcgcttcgg gaaagcgccg attccctggc cgccggtttc
     2701 agttaaccca ccctgctcct gagcgctccg agatgttcga cccttttttg caagagctca
     2761 atagcaggct ggaacggtct ggagcgcagc ccattgcccc acccgatggg ctcgctgaat
     2821 gtcgctccct gaagaggcag agcgtgatcc aaagctggct ctggcaagtg ccgggtttcc
     2881 ggcgctggcg ggtgaccagg atggacgcgg gggacagcct gcaagtgctg aattcggtgg
     2941 cctatcccga atacaacaac gatcagcccc tgatgggaat cgatcttctt tggttcggca
     3001 cccgcggcaa gctggtcgca gtgcttgatt ttcagcccct actgcaagat cagaattatc
     3061 ttgataccta ttatcaaggc ctaaaagaac ttatttctcg ccacccggat cttcacggtg
     3121 ctgaggccat gcgctcattt gatccaaacc aatatttttc gccctggctg ctgttctgcc
     3181 gtggaggtgc tgaggaggcg caggaatcgt tgcctagggc tttcactgcc tttctcgact
     3241 gctactggca gctcagcgcc gaagccagcc aacgcacttc catagttaca gcagaaaggg
     3301 ttaaaaccct gcaggaggca tacgatgtct acagcgccga aagagatccg gctcatggcc
     3361 tttttagcag ccacttcggt aaggcctggt cggatcgttt tctgcacgag ttcctcttcc
     3421 catctagccc gcagcaatga cagcaccgca aagctgcagc cttgatcagg tcagaatcgc
     3481 cggttggcgt tggcagccct ttcttgatca tgcggtcgac atgcttcagg cgttgcagcc
     3541 agccgcctac cccgtgcccg agcagtttct gcaaaaaacc ggatccaccg gttcgaaagc
     3601 acagccggta gttgtgcaaa ctgcaacctg ggcctgtcga accagcaagc ttcgccaggt
     3661 gagggccgcc tgtgtggaag cgggaccagc agcgtccgtg ctgaacctag ttatcaatcc
     3721 cgactgccgt tttgatctgc ctttcttcgg agccgatttg gtcacgctgc cctcaggcca
     3781 tctgctagcc cttgacctgc agccagttga ccgcagcgat tccctccata cccaacctgt
     3841 ctgggatcga ttactcccaa tttttaacag ctggaagcct cacttgcccg atggcgggcc
     3901 cattcctgcc gaggcggaac cttacttttc gcctgcattt ctctggaccc gtctacctct
     3961 gggtgcagcc tccgatgagc tgatcgccac cgttatattt caagcctttg ctgagtattt
     4021 aaagctttat ttacagctcg tggatgaag
//
