# Supplementary material for: Picocyanobacteria containing a novel pigment gene cluster dominate the brackish water Baltic Sea
Source: ISME J. 2014 Mar 13;8(9):1892–903. doi: 10.1038/ismej.2014.35 (PMC4139726; doi:10.1038/ismej.2014.35)
Supplement: Supplementary dataset 2 [file ismej201435x11.zip › Contig1207.gbk]

LOCUS       Contig1207              1015 bp    DNA              UNK 01-JAN-1980
DEFINITION  Picocyanobacterial phycobilisome operon, metagenomic contig, partial
            sequence.
ACCESSION   Contig1207
VERSION     Contig1207
KEYWORDS    cyanobacteria; phycobilisome; pigment; horizontal gene transfer;
            Baltic Sea; ecology.
SOURCE      Contig1207
  ORGANISM  Synechococcus/Cyanobium
            Bacteria; Cyanobacteria; Oscillatoriophycideae; Chroococcales.
REFERENCE   1
  AUTHORS   Larsson, J., Celepli, N., Ininbergs, K., Dupont, C., Yooseph, S.,
            Bergman, B., Ekman, M.
  TITLE     Picocyanobacteria containing a novel pigment gene cluster dominate
            the brackish water Baltic Sea
FEATURES             Location/Qualifiers
     source          1..1015
                     /collection_date="July-2009"
                     /assembly method="Newbler"
                     /note="PC/PE gene(s) identical to GS824_0p8|contig-544"
                     /mol_type="assembled metagenomic DNA"
                     /organism="Synechococcus/Cyanobium"
     gene            complement(1..237)
                     /locus_tag="Contig1207_779_1015"
                     /gene="cpeZ"
     CDS             complement(1..237)
                     /db_xref="88807830"
                     /locus_tag="Contig1207_779_1015"
                     /gene="cpeZ"
                     /translation="LDILFEDLAHPNPYIQSQAFMAMVRDWPQQALPRLLGLLAQPDIT
                     LRRASVRGIGAFGAAALLPLADLLLASTDSTIRA"
     gene            complement(347..838)
                     /locus_tag="Contig1207_178_669"
                     /gene="cpeA"
     CDS             complement(347..838)
                     /db_xref="317968754"
                     /locus_tag="Contig1207_178_669"
                     /gene="cpeA"
                     /translation="MKSVVTTVVTAADAAGRFPSQNDLEAVQGNIQRATARLEAAEKLA
                     AGLDKVTKEAGDACFSKYPYLKQAGEAGENQVKVDKCYRDIAHYLRLINYCLVVGGTGP
                     LDEWGIAGAREVYRTLRLPTAAYVEALTFTRDRACSPRDMSPQALNELKSYLDYAINAL
                     S"
     gene            complement(904..1014)
                     /locus_tag="Contig1207_2_112"
                     /gene="cpeB"
     CDS             complement(904..1014)
                     /db_xref="317968755"
                     /locus_tag="Contig1207_2_112"
                     /gene="cpeB"
                     /translation="TNPVETRFRKMETVQGDCSALVAEAATYFDRVISGLS"
ORIGIN
        1 cgcgcggata gtgctgtccg tgctggccag gagtagatca gctaagggca gcaaggcagc
       61 cgcgccaaag gcgccaatgc cccgaacaga cgccctgcgt aaagttatgt ccggctgggc
      121 caacaagccc agcaggcgag gaagcgcctg ctggggccaa tccctaacca tagccataaa
      181 ggcctggctt tgaatataag gattagggtg ggcaaggtcc tcaaacaaga tatccaacgc
      241 ttccatttct atcgagggga gggggatgag aaggctcatt tacttaaaaa aaggaggccc
      301 taaggcctcc ctggtttgtc ctcaacaatt aatcagaaac tgatcaggag agggcgttga
      361 ttgcgtaatc aaggtacgac ttcaactcat tgagagcctg ggggctcatg tcacgagggg
      421 agcaagcccg atcgcgggtg aaggtgagcg cttccacgta agcagcggta gggagacgca
      481 gggtgcggta cacctcacgg gctccggcaa tgccccactc atcgagaggg ccagtgccgc
      541 ccaccaccag gcagtagttg atcagacgca gatagtgagc gatatcgcgg tagcacttgt
      601 ccaccttgac ctggttctca ccagcttcgc cggcctgctt gaggtagggg tacttgctga
      661 agcaggcgtc accggcttcc ttagtcactt tgtccagacc ggcagccagc ttttcagcag
      721 cttctagacg agccgtagct cgctgaatgt tgccctgaac agcttctagg tcgttctggg
      781 aagggaagcg accagcggca tcagcggcgg tcacaacagt ggtcacaaca gacttcatct
      841 tggagatcct cgtttaataa agaagtaatg gttgagaaga aagcaatctc ttcggatgaa
      901 tcagctgagg ccgctgatca cacggtcaaa gtaggtagca gcttcagcca ctagagcgga
      961 gcagtcgcct tgaacggttt ccatcttgcg gaaacgggtt tccacagggt tggtg
//
