# Supplementary material for: Picocyanobacteria containing a novel pigment gene cluster dominate the brackish water Baltic Sea
Source: ISME J. 2014 Mar 13;8(9):1892–903. doi: 10.1038/ismej.2014.35 (PMC4139726; doi:10.1038/ismej.2014.35)
Supplement: Supplementary dataset 2 [file ismej201435x11.zip › Contig6655.gbk]

LOCUS       Contig6655              3277 bp    DNA              UNK 01-JAN-1980
DEFINITION  Picocyanobacterial phycobilisome operon, metagenomic contig, partial
            sequence.
ACCESSION   Contig6655
VERSION     Contig6655
KEYWORDS    cyanobacteria; phycobilisome; pigment; horizontal gene transfer;
            Baltic Sea; ecology.
SOURCE      Contig6655
  ORGANISM  Synechococcus/Cyanobium
            Bacteria; Cyanobacteria; Oscillatoriophycideae; Chroococcales.
REFERENCE   1
  AUTHORS   Larsson, J., Celepli, N., Ininbergs, K., Dupont, C., Yooseph, S.,
            Bergman, B., Ekman, M.
  TITLE     Picocyanobacteria containing a novel pigment gene cluster dominate
            the brackish water Baltic Sea
FEATURES             Location/Qualifiers
     source          1..3277
                     /collection_date="July-2009"
                     /assembly method="Newbler"
                     /mol_type="assembled metagenomic DNA"
                     /organism="Synechococcus/Cyanobium"
     gene            complement(148..564)
                     /locus_tag="Contig6655_2714_3130"
                     /gene="unk12"
     CDS             complement(148..564)
                     /db_xref="148238826"
                     /locus_tag="Contig6655_2714_3130"
                     /gene="unk12"
                     /translation="LTVFIISHNLQIEDPAVPEVSADQLAQLLTESCTSIQSVEVLDHS
                     HWMLRIESDKQAELLAQNLVDGWRVMREASGHASNHKVIALGGRKDSDSLGNSPLQKGF
                     WGVDVVETRNAEAFLHAINWEGLKSSRPTDAVFEI"
     gene            664..1460
                     /locus_tag="Contig6655_2486_2584"
                     /gene="mpeV"
     CDS             664..1460
                     /db_xref="260434598"
                     /locus_tag="Contig6655_2486_2584"
                     /gene="mpeV"
                     /translation="QLSEEEATELAQELSVQHSSGELNQADSEQITKLQKNGGRPRRIN
                     VALLRLKFAESLGQVGKNCSSSICRALRKHENVTVRRAAAKTltliadpialddllyal
                     lndpdPVVQGSAVGAMVVIGAEAVDGLLNVLSNPKNTQMQLGMASWGLSFVGAQAPERL
                     REAAQSPNAEVRTAAISALADQIQSLNDDGARNLLIAALKDTAAEVRAEASTMLGKLDD
                     LEWAEpllqplltdqdpQVRKNSALSLMKLEASSSI"
     gene            complement(1620..2090)
                     /locus_tag="Contig6655_1188_1658"
                     /gene="cpeA"
     CDS             complement(1620..2090)
                     /db_xref="78185468"
                     /locus_tag="Contig6655_1188_1658"
                     /gene="cpeA"
                     /translation="VVTAADAAGRFPSQNDLEAVQGNIQRAAARLEAAEKLAAGLDAVT
                     REAGDACFNKYAYLKQPGEAGENQVKVDKCYRDLGHYLRLINYCLVVGGTGPLDEWGIA
                     GAREVYRSLGLPTGPYVEALTYTRDRACAPRDMSPQALNEFKSYLDYVINALS"
     gene            complement(2167..2718)
                     /locus_tag="Contig6655_560_1111"
                     /gene="cpeB"
     CDS             complement(2167..2718)
                     /db_xref="78185469"
                     /locus_tag="Contig6655_560_1111"
                     /gene="cpeB"
                     /translation="MLDAFSRSVVSADAKTAPVGGSDLAGLRSYVSQGNKRLDAVNAIT
                     SNASCIVSDAVTGMICENTGLIQAGGNCYPNRRMAACLRDGEIVLRYISYALLAGDASV
                     LDDRCLNGLKETYIALGVPTQSAGRAVAIMKASATAHIGETNTPGLGGKRFRKMETQQG
                     DCSALVAEAGAYFDRVIGAIS"
     gene            3136..3258
                     /locus_tag="Contig6655_20_142"
                     /gene="unk13"
     CDS             3136..3258
                     /db_xref="78185470"
                     /locus_tag="Contig6655_20_142"
                     /gene="unk13"
                     /translation="SIDELSAYRERLYNDVIGLGKKLRLSQKKIDATVNEHPELT"
ORIGIN
        1 cagtcatcag gagcgggagt gaaacattca tcacgaaatg atttagcaaa agatattgaa
       61 gctccaccta gtcccaaaaa agttacacgt cgtcaaagac gaaaaaagca gggctgatca
      121 agagtcacgc gattagacgc ctgaaaaaat ttcaaagaca gcatccgtcg gcctggaact
      181 cttcaggcct tcccaattga tcgcgtgtaa aaatgcttct gcatttcttg tctcaacaac
      241 atcaactccc cagaaacctt tttgcaaggg agaatttccc aatgaatcgg agtctttcct
      301 accaccaagt gcaataacct tgtggttcga tgcatgaccg cttgcttctc tcatgacgcg
      361 ccatccatcc accagatttt gagcaagcag ttcagcctgt ttgtcggatt caatccgaag
      421 catccaatga gagtgatcaa gaacttcgac agattgtatt gacgtgcagc tttccgttaa
      481 caactgagca agctgatctg ccgaaacttc agggactgca ggatcttcga tttgaagatt
      541 atgggagatt atgaagacag tcagtggtcg gagagcaagg gtaggttggg acagggattc
      601 ccctccctga cacataataa gcgaacaaag gcgtctagat gactacacat gcaggacagt
      661 gaaatgcctc aggccaggga tcaagatcaa attcaactaa gtgaggaaga agccacagag
      721 cttgcacaag aactatcggt tcagcacagc agcggggaat taaaccaagc tgactctgaa
      781 cagattacaa aaaaatggtg gcaggcctag gcgaataaac gtggctttat tacggttgaa
      841 atttgctgaa agtcttggtc aagttggcaa aaactgcagt tccagcattg tgccgagcac
      901 ttcggaaaca tgaaaacgtc acggtgagac gtgctgctgc gaaaacactc acattgattg
      961 cagatccaat cgcactcgat gatcttcttt atgccctgct caatgatcct gatcctgttg
     1021 ttcaaggctc agcggttgga gcgatggttg tgatcggagc agaggccgtt gatggcttac
     1081 tcaacgttct ctcgaatcca aagaacacgc aaatgcagct tgggatggcg agctggggct
     1141 tgtcctttgt tggtgcccaa gctccagagc gactccgtga agcagctcaa tctccaaatg
     1201 ctgaagttag aactgcagca atttcagcac tagcagatca gatccagtca cttaacgacg
     1261 atggggcacg caacttactc attgcagcac tgaaagatac tgcagctgaa gtacgtgcag
     1321 aagcaagcac gatgttggga aaattggatg atctggagtg ggccgaacca ctactacaac
     1381 ctctattaac agatcaagac ccgcaggttc gcaaaaattc agcactatcg ctcatgaagc
     1441 tcgaagcaag ttcgtctatt ccactgctag aaaaagttag ctgaatcaga atcgaatgac
     1501 agcgtcaaag cagtactttg cttagcgaca actcaactga catcccttga gtaaaaccac
     1561 aaaaaaaaag gcggcctgaa ggccaccttt ttatcaatta aatctcttga tgaaaatcaa
     1621 gagagggcat tgatcacgta gtccaaatag ctcttgaact cgttcagagc ctgtgggctc
     1681 atgtcacgcg gagcgcaagc gcggtcgcgg gtgtaggtca atgcttcgac gtaaggaccg
     1741 gtgggaagtc ccaagctgcg gtaaacctca cgtgcacctg caatgcccca ctcgtcgaga
     1801 gggccggtgc caccaacaac caagcagtag ttgatcaggc gcagatagtg gccgaggtcg
     1861 cgatagcact tgtccacctt gacctggttt tcaccagctt caccaggctg cttgaggtag
     1921 gcgtacttgt tgaagcaagc atcgcccgct tcacgagtca cagcgtccag accagcagca
     1981 agcttttcag cagcttccaa acgtgcagct gcacgctgga tattgccctg aacagcctcg
     2041 agatcgttct gagaggggaa gcgacctgct gcatcagcag cagtcacgac gtggtaacga
     2101 cagacttcat tgttggattc ctttaagagg gagagtgtct aagaagaagg cgagaaagac
     2161 cgttcaggaa atggcgccga tcacgcgatc gaagtaggca ccggcttcag caaccaaagc
     2221 ggagcagtca ccttgctggg tctccatctt gcggaaacgc ttaccaccca agcctggggt
     2281 gttggtttcg ccgatgtgag cagtggcaga agccttcatg atggcgacgg cacgacctgc
     2341 ggactgggta ggaacgccca gagcgatgta ggtctccttc agaccattca ggcaacgatc
     2401 atcgagcaca gatgcatcgc cagccagcag ggcgtagctg atgtaacgca gcacgatttc
     2461 tccgtcgcgc aggcaagctg ccatgcggcg gttgggatag caattaccac cagcctgaat
     2521 caggccagtg ttctcgcaaa tcatgcctgt gacggcatca gaaacgatgc aggaggcgtt
     2581 ggatgtgatg gcgttaacag cgtcaagacg cttgttgcct tgactgacgt aggagcgcag
     2641 accagcgagg tcgctaccac cgacaggtgc agttttggcg tcagcgctga cgaccgaacg
     2701 ggaaaatgcg tcgagcattg gggccagaca gttatatggg gagggggctt ctggtgccgc
     2761 gagtagtcga aggagaagta ttcaacaaag aagccttaac cagggactaa tgaactcaaa
     2821 ggacttgaag cgccttcgaa aggtaagccg gctgaaccaa gcagtggcag tggatctgcg
     2881 gatcacgcaa aagttcgtca tcttctgagc ctcaacgtcc accatgtgat gccgaggttt
     2941 tcatctcaaa aacgcagccc acaaacccag ggatcgtcct tgaaagcagc tgccatcgtc
     3001 agtcggacac caatcgcaac gctgcgggct gataccagag ggctggcggg gtaatcttcc
     3061 aaaactgatt tacttagtag tagtccgaat gacggatcaa gctgatcagg cgccatcagt
     3121 agaagaactg caggatcgat tgatgaactt tctgcttatc gagagcgtct ttataacgac
     3181 gtgatcggct taggcaaaaa acttcgatta tcccaaaaga aaatcgatgc aacggtcaat
     3241 gagcatccgg aattaaccgg attgatgaga tcctcag
//
