# Supplementary material for: Picocyanobacteria containing a novel pigment gene cluster dominate the brackish water Baltic Sea
Source: ISME J. 2014 Mar 13;8(9):1892–903. doi: 10.1038/ismej.2014.35 (PMC4139726; doi:10.1038/ismej.2014.35)
Supplement: Supplementary dataset 2 [file ismej201435x11.zip › Contig9213.gbk]

LOCUS       Contig9213             10996 bp    DNA              UNK 01-JAN-1980
DEFINITION  Picocyanobacterial phycobilisome operon, metagenomic contig, partial
            sequence.
ACCESSION   Contig9213
VERSION     Contig9213
KEYWORDS    cyanobacteria; phycobilisome; pigment; horizontal gene transfer;
            Baltic Sea; ecology.
SOURCE      Contig9213
  ORGANISM  Synechococcus/Cyanobium
            Bacteria; Cyanobacteria; Oscillatoriophycideae; Chroococcales.
REFERENCE   1
  AUTHORS   Larsson, J., Celepli, N., Ininbergs, K., Dupont, C., Yooseph, S.,
            Bergman, B., Ekman, M.
  TITLE     Picocyanobacteria containing a novel pigment gene cluster dominate
            the brackish water Baltic Sea
FEATURES             Location/Qualifiers
     source          1..10996
                     /collection_date="July-2009"
                     /assembly method="Newbler"
                     /mol_type="assembled metagenomic DNA"
                     /organism="Synechococcus/Cyanobium"
     gene            complement(2..127)
                     /locus_tag="Contig9213_10870_10995"
                     /gene="unk9"
     CDS             complement(2..127)
                     /db_xref="113954051"
                     /locus_tag="Contig9213_10870_10995"
                     /gene="unk9"
                     /translation="MSATIEAEKALPRFVQLISQDSDLQDRFNTVDDINSLQILMQ"
     gene            304..1501
                     /locus_tag="Contig9213_9499_9711"
                     /gene="mpeY"
     CDS             304..1501
                     /db_xref="113954237"
                     /locus_tag="Contig9213_9499_9711"
                     /gene="mpeY"
                     /translation="MAERFDILFEGMSEESSLKILLSDPKDLSNPVDKYMAATRLAACT
                     SEESLQGLISAVDLDPEDLFNRITRRKAIEALGRRKDVQALECLFKALKFNDEPSVINA
                     ADSIAQISAPLTENQCDSLLEALKGSDPQKRSVIQAHTRLGLKSGTSFIQTLIHDENPL
                     ISGAARAFCARVEGDLDQLKPLIPQLQDLQAGRRRSAVIDLGDAGDITMLDYLIKSAVS
                     MPLRAKSAFQLVDPSKKAQVPEEHIQSITTLLQDDPRSLSMREEWLSNQDPIEIEKNLQ
                     HRDEGKQYGAALSLLNMPKSQQIEIIDGIHSRLWSDYGANYLLTSLVGLGLGSIHEREE
                     LVRTSLAEILPQYAKSRVAAAWAClkldlsdqlgllKEISTSSKWVPLKWSCSQVLKKY
                     S"
     gene            1696..2241
                     /locus_tag="Contig9213_8759_9328"
                     /gene="mpeB"
     CDS             1696..2241
                     /db_xref="113953630"
                     /locus_tag="Contig9213_8759_9328"
                     /gene="mpeB"
                     /translation="MLDAFSRKAVSADSSGAFIGGGELASLKSFIADGNKRLDAVNAIT
                     SNASCVVSDAVAGICCENTGLTAPNGGVYTNRKMAACLRDGEIVLRYVSYALLAGDASV
                     LQDRCLNGLRETYAALGVPTGSAARAVAIMKASACAHITNTNDTTGPKRKMAVTAGDCS
                     SLSGEAGSYFDAVISAIS"
     gene            2285..2779
                     /locus_tag="Contig9213_8218_8712"
                     /gene="mpeA"
     CDS             2285..2779
                     /db_xref="113953507"
                     /locus_tag="Contig9213_8218_8712"
                     /gene="mpeA"
                     /translation="MKSVITTVVGSADSASRFPSASDLESVQGSIQRAAARLEAAEKLA
                     ANYDGIAQRAVDAVYAQYPNGATGRQPRQCATEGKEKCKRDFVHYLRLINYSLVTGGTG
                     PLDELAINGQKEVYKALSIDAGTYVAGFVNMRNDGCAPRDMSAQALTAYNNLLDYVINS
                     LG"
     gene            3056..3934
                     /locus_tag="Contig9213_7063_7941"
                     /gene="mpeC"
     CDS             3056..3934
                     /db_xref="116075829"
                     /locus_tag="Contig9213_7063_7941"
                     /gene="mpeC"
                     /translation="MLGAETSLKSLTSATRTGPASFSTSNKAGKSTVPYSPSGARAEYK
                     RQHCAASGIGIGPRLHSECPYGVVADQYSPGDTEAIMRVIKAAYRQVLGNMPPTESQQE
                     TSLEARLLNGEINVRDFVNGLAKSTFYKDNFFHSVGAQRGIELNFKHLLGRAPLSQAEV
                     QNHIKLQAENGFDALVDSLTNSAEYTEVFGSDIVPYERTQDSYAGMFTRSYNLMRDLGG
                     MKVAISDNAQGRQSKTVNTLANALRESTKPQPFSYVSVTRIPVKLPQQQYTGHNPPATS
                     EYVPFRPFGFYF"
     gene            complement(4036..4635)
                     /locus_tag="Contig9213_6362_6961"
                     /gene="cpeZ"
     CDS             complement(4036..4635)
                     /db_xref="78185463"
                     /locus_tag="Contig9213_6362_6961"
                     /gene="cpeZ"
                     /translation="SLEKLFEDLAHPNPNIQREAYWEMAEQYPDQAMPGLLSMIHDEDP
                     VKYRTAVKALGAFGERSFQPLIELYYRSPSGTVRACCVKALVQIAANFPETEFPDNVIE
                     VLSKAVDDSSQVVAQSALMTLGFVAKATEGGQRAIPVLVNACQGENIAHVQSAVMALAE
                     VDSPIAQKCLHDLSKSESIDPLVSEIVKASLDRFDNL"
     gene            complement(4914..6032)
                     /locus_tag="Contig9213_4965_6083"
                     /gene="cpeY"
     CDS             complement(4914..6032)
                     /db_xref="78185464"
                     /locus_tag="Contig9213_4965_6083"
                     /gene="cpeY"
                     /translation="MMGRFDNIHPELSCEQARIILASSPDQLDSQSDFYMAAAHLINCP
                     CKESHHSLINFLSLQGSEQAISIAKRKAVEVLARLQVSEAVPEIGKCLWSDDVYLVENS
                     VWALQKLCCSSPVLIEKMIALMSDDRQSTRVLIQALTQLKVTAASASIFPFQEDQRPGV
                     KGAAIAAISVLEGRQDRISEVGDHLLLPNQMDRQCAIQDLIDAGAFGMINQIVRSPVSP
                     VFRMRALRSLVFNAGPEIDFLGQADMILLDNPTSLHLVHKYDDFPCIEFLVGELFSTDF
                     SRCYLALTSLVDCNSTELWAVLEEVWRDRAWNDYGAHYFIIRLLGLRFDWPDFALQVIK
                     SLLDETVSNLRPQFQKSRAAAIVSMSGLFPKNF"
     gene            complement(6490..6909)
                     /locus_tag="Contig9213_4088_4507"
                     /gene="unk12"
     CDS             complement(6490..6909)
                     /db_xref="148238826"
                     /locus_tag="Contig9213_4088_4507"
                     /gene="unk12"
                     /translation="LAIFILSHNLQVQDSNVPALSPIKLAEGLSKHCSSIQASEPLDHG
                     HWMVKVDSSVTPKELAEELTSGWLAMRASFGHHNNHAVMALGGRKDSEGTANSPLQKGF
                     WGVDVVETCDPEGFKKLINWEALKNARPQDAVFEVV"
     gene            7067..7858
                     /locus_tag="Contig9213_3139_3930"
                     /gene="mpeV"
     CDS             7067..7858
                     /db_xref="88807829"
                     /locus_tag="Contig9213_3139_3930"
                     /gene="mpeV"
                     /translation="QLNSGHLPDADPEQIQKMVAGLGDKRGLMRLTFAESLGQVGKTAV
                     PALCHALRCHKNVTVRRAAAKTLTLIGDTAALDDLLHALLTDSDPVVQGSAVGAMVVIG
                     EEALDGLLSVLSNPNSTQMQLGMASWGLSFVGARAPERLREAATSSNAEIRTAAIAALG
                     DQIQALEDESARDLLIAALNDEVADVRAEASTLLGKLHDAGWAEPLLKPRLSDSIPQVR
                     KNAALALMKLNATEAIPEIKELINSEEDPGVKAVFRLTINQL"
     gene            complement(7937..8428)
                     /locus_tag="Contig9213_2569_3060"
                     /gene="cpeA"
     CDS             complement(7937..8428)
                     /db_xref="113953018"
                     /locus_tag="Contig9213_2569_3060"
                     /gene="cpeA"
                     /translation="MKSVVTTVVTAADAAGRFPSQNDLEAVQGNIQRAAARLEAAEKLA
                     AGLDAVTREAGDACFSKYAYLKQAGEAGDSQVKVDKCYRDLGHYMRLINYCLVVGGTGP
                     LDEWGIAGAREVYRSLSLPTGPYVEALTYTRDRACAPRDMSPQALNEFKSYLDYVINAL
                     S"
     gene            complement(8491..9042)
                     /locus_tag="Contig9213_1955_2506"
                     /gene="cpeB"
     CDS             complement(8491..9042)
                     /db_xref="113954065"
                     /locus_tag="Contig9213_1955_2506"
                     /gene="cpeB"
                     /translation="MLDAFSRSVVSADAKTAPVGGSDLDGLRSYVRDGNKRLDAVNAIT
                     SNASCIVSDAVTGMICENTGLIQAGGNCYPNRRMAACLRDGEIVLRYISYALLAGDASV
                     LDDRCLNGLKETYIALGVPTQSAGRAVAIMKASATAHIGETNTPGLGGKRFRKMETTQG
                     DCAALVAEAGSYFDRVIGAIS"
     gene            9043..9231
                     /locus_tag="Contig9213_1766_1954"
     CDS             9043..9231
                     /db_xref="113954693"
                     /locus_tag="Contig9213_1766_1954"
                     /translation="VGQTNLEGRGFSNPAKAKPGDSSLERNPLSELAFSGEALNKPKPN
                     YPMSGPVSADHARVRHLD"
     gene            9367..9630
                     /locus_tag="Contig9213_1367_1630"
                     /gene="unk13"
     CDS             9367..9630
                     /db_xref="113953804"
                     /locus_tag="Contig9213_1367_1630"
                     /gene="unk13"
                     /translation="MVARSVCCKSQVDMTEQTNQAPTLEELIETITELTAYRKRLYDDV
                     VGLGQKLRLSQKKIDTTIKEHPELIRIDAILTQLKLQRDTQES"
     gene            9636..10235
                     /locus_tag="Contig9213_762_1361"
                     /gene="cpeU"
     CDS             9636..10235
                     /db_xref="113953190"
                     /locus_tag="Contig9213_762_1361"
                     /gene="cpeU"
                     /translation="MTLMDNPPVTMEDFFEASRGLWLNRRVVHHLDNQDDEAADSNLII
                     EPFDASDNAVEKICQVFGIEAKEAKGGARFWWESNLLADKRNDDYAAVVIDVPKPEHSN
                     QGYLLRDVGYVEKKPTLSTYEFTPDGVLTIKSRYDTNFGIERCWFVNDQIRMRVSSVQF
                     LNGAAMTTYCTEFRCPSKADIEEIASQAQMFAQTNPL"
     gene            10252..10959
                     /locus_tag="Contig9213_38_745"
                     /gene="pebA"
     CDS             10252..10959
                     /db_xref="161349988"
                     /locus_tag="Contig9213_38_745"
                     /gene="pebA"
                     /translation="MFDSFLNELHSDITKRGGSPLALPEGLEECKSSKSSSVIQSWLWD
                     VPGFRRWRVTRLDAGDSLQVFNSVAYPDYNYDHPLMGVDLLWFGARQKLVAVLDFQPLI
                     QDKDYLDRYFSGLKDLNKRFPDLNSEETMRSFDPNQYFSSWLLFCRGGAEQAELSLPNA
                     FSEFLKAYWELHDNAKSIASTIPADEVKILQEKYDVYSAERDPAHGLFTSHFGKDWSNR
                     FLHEFLFPASSPHQ"
ORIGIN
        1 tctgcatcaa aatctgtagt gagttgatat catcaacagt gttaaacctg tcctgaagat
       61 cactatcttg agaaatcaac tgtacgaagc ggggcaatgc tttttctgct tcaattgtcg
      121 ctgacatcct agaaccaacc gacgatatca atactatacc aatgcagcga gtgcaaaatg
      181 cgattactca agtagatcga tgaagaacaa agaaacaaaa ggaaacgact caggtgatgt
      241 cataccaata caaagtggta gatttgggaa gcttaaatta aatcacgacg aattaaaaga
      301 attatggcag agcgattcga tatcttattc gagggaatgt cagaagagtc atctctaaaa
      361 attctattgt cggatccaaa agatctgtct aatcctgtag ataagtatat ggccgcaaca
      421 cggctcgcag catgcacaag cgaagagtca ttgcagggac tcatcagcgc agttgatctt
      481 gatccagagg acctctttaa cagaattact aggaggaaag cgatagaagc cttaggacga
      541 agaaaggacg tacaagcttt ggaatgcctg tttaaagccc taaaatttaa tgacgagcca
      601 tcagtcatca acgccgctga ttcaattgca caaatatctg ctcccctcac agaaaatcaa
      661 tgtgattcgc ttctagaagc attaaaagga agtgatccgc aaaaacgatc agtcattcag
      721 gctcatacaa gactaggcct taagagtggt acatcgttca ttcaaaccct catccatgat
      781 gaaaaccctt tgatttcagg agccgcgagg gctttttgcg ctcgagtcga gggagaccta
      841 gatcaactga agccgctgat tcctcaactc caagatcttc aagcaggccg tcggcgttct
      901 gctgtgattg acctaggtga tgctggtgat atcacgatgc tggactacct gatcaaaagt
      961 gctgtatcga tgccattacg agcaaagagt gcttttcagc tggttgatcc aagtaaaaaa
     1021 gcgcaagtac ccgaagaaca catccaaagc attacgacac ttctgcaaga tgacccgaga
     1081 agcctctcca tgcgcgaaga gtggttgagc aaccaagacc caatagagat tgagaaaaac
     1141 ctccaacacc gggacgaagg gaaacaatat ggagcagcac ttagcctcct caacatgcct
     1201 aagtcgcaac aaatcgaaat aattgatggt attcactcac ggctatggag tgattacggg
     1261 gctaactatt tgctgacatc gttggttggg cctgggatcc atccatgaaa gagaggagtt
     1321 ggtcagaaca tcactggcag aaatactccc tcaatatgca aaatctagag ttgccgcggc
     1381 gtgggcatgc ctaaaactag atctaagcga ccagctaggc ctactcaagg agatcagcac
     1441 gagctcaaag tgggttccac tgaaatggag ctgctcacaa gtgcttaaga agtattcatg
     1501 atgtttcatg aatcacccaa aaagccctct acgaaagagt ttgacggcca acgcacgctg
     1561 ctttatattt tcttcggatt ggtgattgca aacttttctg tcttgacatc gtcctgaaca
     1621 ggagcgagca gaaaagagaa gtaatgtcat tttggcggat acgcatcccc caaaaaaaac
     1681 tcttcccaac tcctcatgct cgacgcattc tccaggaagg ccgtctcggc cgattcaagc
     1741 ggcgccttca ttggcggagg cgaacttgct tctctcaagt cattcattgc tgacggaaac
     1801 aagcgccttg acgctgttaa cgccatcact tctaacgcca gctgtgtcgt ttctgatgct
     1861 gtagcaggta tttgctgtga gaacacaggc ttaaccgcac ctaatggtgg tgtttacacc
     1921 aaccgcaaaa tggctgcttg cctccgtgac ggcgaaatcg ttctccgtta tgtgagctac
     1981 gcgcttctgg caggcgacgc ttccgtcctg caggatcgct gcctgaacgg actccgtgaa
     2041 acctatgccg cacttggcgt gcccaccgga tctgctgctc gcgcggtagc catcatgaag
     2101 gcttccgctt gtgcgcacat caccaacaca aacgacacga ctggtcctaa gcgcaagatg
     2161 gctgtcaccg caggtgattg ttccagtctg tcaggcgaag ctggtagcta cttcgatgca
     2221 gtgatcagcg caatcagctg aacctgatct caattaatac tcactcacct caaacttaca
     2281 actcatgaag tccgtaatca caacagttgt cggctccgcc gacagcgcat cacgcttccc
     2341 ttctgcctct gatctggagt ccgttcaggg ttctatccaa cgcgcagctg ctcgcttgga
     2401 agcggctgaa aagcttgctg ctaactacga cggcatcgcc cagcgcgctg ttgacgccgt
     2461 ctacgctcag taccccaacg gtgctactgg ccgccagcca cgccaatgcg caactgaagg
     2521 caaagagaag tgcaagcgtg acttcgtgca ctacctgcgt ctgatcaact acagcttggt
     2581 cacaggcggc actggtcctc ttgacgaact cgccatcaac ggccaaaagg aagtttacaa
     2641 agctctcagc atcgatgctg gcacctatgt agctggtttc gtaaacatgc gtaacgatgg
     2701 ctgcgctcct cgtgacatga gtgctcaagc tctgactgcg tacaacaact tgcttgacta
     2761 cgtgatcaac tcactgggct gattaatacc tctaggtatt aattaattcc gcttggagca
     2821 aagggtgggc aatgcccacc cttttttttc aggaatttac tttggcaaaa gcaaagtctg
     2881 tctaagaaat agcaaataag gaaaatctca ctttggcgtt gttctttcag aagacaaaac
     2941 aactcatcga agagatctaa ttgagcatta ttacgccata caatttcacg gcataattga
     3001 tttcctgccc tgagatgtag aggcgcattc aaaccaccac caccccatct tcatcatgct
     3061 cggagcagaa acaagcctaa aatccttgac ctcggcaacc agaactggtc cagcctcatt
     3121 ctccacatcc aacaaagctg gcaaaagcac agtcccatat tccccttcag gcgcaagagc
     3181 cgaatacaag aggcaacact gcgctgcctc aggaatcggc ataggcccaa gactccattc
     3241 agaatgtcca tacggagtag tagctgatca atacagccca ggggatacag aggcaatcat
     3301 gcgtgtcatc aaggctgcat atcgccaggt cctgggaaac atgccaccta cagagagcca
     3361 gcaagagaca tcactagaag caaggctcct taacggagaa atcaatgtcc gtgattttgt
     3421 gaacggcttg gcaaagtcaa ccttctacaa agacaatttc ttccactcag tgggagccca
     3481 gcgaggcatc gaactaaact tcaagcatct tcttggtaga gcacctctca gccaagcaga
     3541 agttcaaaat cacatcaagc tgcaagcaga gaatggcttc gatgctctgg ttgattctct
     3601 gacaaattct gccgaataca ccgaagtatt tggtagtgat atcgttcctt acgagcgaac
     3661 tcaagattcc tacgccggaa tgtttactcg ctcctacaat ctaatgaggg atctaggagg
     3721 catgaaagta gcgattagcg ataatgcaca gggccgtcaa agcaaaaccg tcaatacttt
     3781 ggcaaatgca ttgagagaaa gcacaaagcc tcagcctttc tcttatgtat ctgtaacaag
     3841 aatccctgtc aaactacctc agcaacagta cacaggtcat aatcctccag caacaagcga
     3901 atatgtacca ttccgtccat ttggattcta tttctaagag ttaattaaat tcaattgaga
     3961 tgcacctcca aaatcactgg aggtgcattt tttgtacatt ggaaacactt caacctatta
     4021 aaacttattt gcctgtaaat tgtcaaagcg atccaaactc gctttgacaa tttcgctaac
     4081 aagagggtca attgattcag atttagatag atcatgaaga cacttttgag caattggaga
     4141 atcaacctcc gccaaagcca tcactgcaga ttgaacgtga gcaatatttt cgccctgaca
     4201 agcattaaca agaacaggaa ttgccctttg cccaccttca gtcgctttcg caacaaaccc
     4261 caatgtcata agagctgact gagcaacaac ctgagaagaa tcatcaacgg ccttagacaa
     4321 tacttcaatt acattgtcag gaaattctgt ctcgggaaag tttgcagcta tttgaactaa
     4381 agctttaaca caacaagcgc gaacagtacc acttggtgat cgatagtaaa gttcaatcaa
     4441 aggctgaaaa gagcgctcac cgaatgcacc taatgctttg actgcagtgc gatacttaac
     4501 tggatcctca tcgtgaatca tcgacaagag gcctggcatt gcttgatcgg gatactgttc
     4561 agccatttcc caataggctt ctctctgaat attgggattg ggatgagcaa gatcttcgaa
     4621 cagcttctca agagaagcag gatgatcagg gctcatttaa ctcaatgatg tacttattgc
     4681 atcatacagt aagaagataa gcaatcatcc tgccttagag cacagctgaa acttctgtgc
     4741 tctaaggcgc acgaattcat cagtttcatt tagttcagac aatgggaaat caagccaaga
     4801 catagatagc tcatttccag ctaaaaacaa cctttcaagt gcaagccaag tgacataccg
     4861 acattcccaa acgggagttt caaccggccg tattaagtca ttggcagacg ctaaaaattt
     4921 ttcgggaaca aacctgacat cgaaacaata gcagcagctc tcgacttttg aaactgagga
     4981 cgtaagtttg aaactgtctc atcgagcaga gactttatta cttgcaaagc aaaatcaggc
     5041 cagtcaaagc gaagacccaa taaacgaatt ataaagtaat gagccccata atcattccaa
     5101 gctcgatctc tccagacctc ttctaagaca gcccacaact ccgtcgaatt acaatccact
     5161 aatgaggtta aagctaaata acaacgacta aaatcggtgc taaaaagctc tccaaccaaa
     5221 aattcgatac acgggaagtc atcatactta tgaactaggt gaagggacgt cggattatcc
     5281 aagagaatca tgtctgcttg acctaagaaa tcaatttcag ggccagcgtt aaaaaccagg
     5341 ctacgtagag cacgcattcg aaagacaggt gaaacaggtg atctcacgat ctgatttatc
     5401 atcccaaaag caccagcgtc gataaggtct tgaatcgcgc actgacgatc catttgattg
     5461 ggaagcagaa gatgatcacc aacttcagag atacggtctt gcctgccttc aagtacggag
     5521 atagccgcaa tagccgctcc cttcacccca ggcctctgat cttcctgaaa aggaaaaata
     5581 cttgctgaag ctgctgtcac cttaagctgg gttaaagcct gaatcaacac acgcgtgctt
     5641 tgacgatcat cgctcatcaa agcaatcatt ttttcaatta aaacaggact agagcaacat
     5701 aatttctgta aagcccaaac agagttttca actaaataaa catcatcaga ccacaaacat
     5761 ttaccaatct caggcacagc ctcactaacc tgcaaacgag ccaggacctc aactgcttta
     5821 cgtttggcaa tagagatagc ttgctccgat ccctggagac tcagaaaatt tatcaaagaa
     5881 tgatgagatt ccttacacgg gcaattaatc aaatgtgccg cagccatata gaaatcgctc
     5941 tgtgaatcca gctggtcagg agatgaagca agaatgattc tggcctgctc acaactcagc
     6001 tcgggatgaa tattgtcaaa tcggcccatc attgcttcag caaagatctt tcaataccaa
     6061 ggtactttgc ctaccggcgc aaaggagagt ttttctgtgt aaagaattag ctgtagaagc
     6121 ctggcttcct tgcccatagt gatttacacc gttactatca tcaaaacgag caagtcatta
     6181 cgatgggtcc tttttcaagc acttgttttc gtatcactac tgggactgca cctggttcac
     6241 gccagatgga acaaagaact attcaggttc ctctccacca tctaagctta aacatgcaat
     6301 gcatgaatca attagggaaa aagattacat cagtcacacg tttaggcggg aatatattac
     6361 ttgagacacg aaaagagtct acatcagcaa tggccaccaa gaaagcaagt gcggccaaag
     6421 aaactaaaca aacaaccagg aagtcacgac gcaaaagcaa agcgtaatat atatttatct
     6481 tggtccacgg acaacttcaa aaacagcatc ttgaggtctt gcatttttta aagcttccca
     6541 gttaatcaac tttttaaagc cttctggatc gcaagtttca actacatcaa ctccccaaaa
     6601 acctttttgc aaaggggaat tggccgtccc ctcagaatct ttgcgacctc ccaatgccat
     6661 tacagcatga ttattgtgat gcccaaagct tgcacgcatt gccagccaac cactcgttaa
     6721 ttcttcagct aactccttag gagtgacaga agaatcaact tttaccatcc aatgaccatg
     6781 gtctaatggt tctgacgctt gtattgaaga acaatgtttc gacaagccct cggcaagttt
     6841 tattggggat agagcaggga cattagaatc ttgaacttga agattatgag acaaaataaa
     6901 aatagccaaa attctttaac tcaaagaact aatgtgttcg aggattatca taggacctta
     6961 gaagggattg ctgatgcctg acactccgcc aaaccatgca acagagcaag atcaaattca
     7021 gctgagcgaa gaagaagcat ctgaacttgc caaggaacta tcccatcaac tgaattcagg
     7081 acatcttccc gacgctgatc cggaacaaat ccagaaaatg gtcgcgggtc tgggagataa
     7141 acgcggattg atgcgtctga catttgcaga aagtcttggc caagttggca aaacggccgt
     7201 accagccctt tgccatgcac ttcgttgcca caagaacgtc acagttaggc gtgcagcagc
     7261 gaaaactctc accctgattg gcgatacagc agcactggat gacttgctac acgcattgct
     7321 cacagactca gatcctgtag tacaaggatc agcagtcggc gcaatggtag ttattggtga
     7381 agaagcatta gatggactgc taagcgtcct ttccaacccg aacagcacgc agatgcaact
     7441 tggcatggcg agctggggac tctcgtttgt tggagccaga gccccagaac gattgcggga
     7501 agcagccacc tcgagcaatg ccgaaattcg aacagcggca atcgcagcct taggcgatca
     7561 aatccaggcc ttggaggatg aaagtgcaag agacctactg attgcggcac taaatgatga
     7621 agtggcggat gtacgggctg aagcgagcac acttctcgga aaactgcatg atgcaggctg
     7681 ggcagaacca ctactgaagc ctcgactgtc tgactcaatt ccgcaggtaa gaaaaaatgc
     7741 ggcactagca ttgatgaaac taaatgctac tgaggcaatt ccagaaataa aagaattaat
     7801 caattccgaa gaagatccag gagtcaaggc tgtttttcga ctgacaataa atcaacttaa
     7861 gcccaacgac tgagaattac tgatcataaa aaaaagcccc taatggggct tttattttaa
     7921 tggttttggg tgatcaggag agtgcgttaa tcacataatc cagatagctc ttgaactcat
     7981 taagagcctg aggactcata tcgcgagggg cgcaagcacg atcgcgggta taagtcagag
     8041 cctcaacgta aggtcctgtt gggagggaaa ggctacgata aacctcacga gctccggcaa
     8101 tgccccactc gtccaaagga ccagtaccac caacaaccaa gcagtagttg atcaagcgca
     8161 tgtagtgacc gagatctcgg tagcacttgt cgactttcac ttggctgtcg ccagcttcac
     8221 cagcctgctt gaggtaggcg tacttgctaa agcaagcatc acctgcttca cgggtaacag
     8281 cgtcaaggcc tgcggccagc ttttctgcag cttcaagacg agcagcagca cgctgaatat
     8341 tgccctgaac ggcttcaaga tcgttttgag aagggaagcg accagctgca tcagcagcag
     8401 tcacaactgt tgtcacgacg gacttcattg gagtttccta aagatgaaaa gtgtctgaaa
     8461 gcggagaaag aagatcttta ttccagatca ggaaatggcg ccaatgacgc gatcgaaata
     8521 agaacctgct tctgcaacca gagcggcaca gtcaccctgt gtggtttcca ttttacggaa
     8581 acgcttacca cccaaaccag gagtattggt ctctccgatg tgagcagtag cagaggcctt
     8641 catgatagcc acggcacgac ctgcagactg ggtaggaacg cctagcgcaa tgtaggtttc
     8701 cttcagccca ttcaagcagc gatcgtcaag cacggatgca tcacctgcca agagggcata
     8761 gctgatgtaa cggagaacga tctcaccatc gcgcaggcaa gctgccatac gacggttggg
     8821 gtagcaatta ccacctgcct gaatcagacc tgtgttttca caaatcatgc ccgtaactgc
     8881 atcagaaacg atgcaggagg cgtttgaggt aatggcgttg acggcatcga gacgcttatt
     8941 gccgtcacga acgtaggagc ggagaccatc gaggtcacta ccaccaacgg gagctgtttt
     9001 ggcgtcggca ctgacgaccg aacgtgagaa tgcgtcgagc atgtgggcca gacaaatttg
     9061 gagggaagag gcttctcgaa tcccgcgaag gctaagcctg gagactcctc tctagagagg
     9121 aatccgttgt cagaactagc cttttcaggt gaagcactca ataaacctaa gcctaattac
     9181 ccgatgagtg gcccagtttc ggctgatcac gcaagagttc gtcaccttga tgccatgtga
     9241 tcgatgaaaa aggagtgcca aagcccacca gcgccgatct ttgccatctg tttagagaca
     9301 cccattccca cagcaagact gccaacaaac agttgataga acaattgtcg cttgattcca
     9361 ggaggtatgg ttgcgaggag tgtttgctgc aaatcacagg tcgacatgac ggaacaaaca
     9421 aatcaggcac ctactcttga agagctgatc gaaacaatta cagaattgac tgcttataga
     9481 aaaagacttt acgacgatgt tgtgggcctt gggcagaagc ttcgtttatc ccaaaagaaa
     9541 atcgatacaa cgatcaaaga gcatcctgaa ctaattcgga ttgatgcaat tctcacccaa
     9601 ctaaaacttc aacgagatac gcaagagagt taggcatgac tttgatggac aatcctccag
     9661 tcaccatgga ggactttttt gaggccagcc gagggctatg gcttaacaga cgagtcgttc
     9721 atcatcttga caaccaagat gatgaagcgg ctgactctaa tctaatcatt gaacccttcg
     9781 atgcatctga taacgcagta gaaaaaattt gccaagtatt tggaattgaa gcaaaagaag
     9841 ctaaaggtgg tgcaagattt tggtgggaaa gcaaccttct tgctgacaag cgcaatgatg
     9901 attatgcagc cgttgtcatc gatgttccaa agcctgaaca ttccaaccaa ggctatcttt
     9961 taagagatgt cggttacgta gaaaaaaaac caactcttag tacatatgaa ttcactcctg
    10021 atggagtact tacaatcaaa tccaggtacg acacaaattt tgggattgag cgctgctggt
    10081 ttgtgaatga tcaaatcaga atgcgggtta gttcagtaca gtttttaaat ggtgctgcaa
    10141 tgaccaccta ctgcacagaa tttcgatgtc caagcaaagc cgatattgaa gagattgcta
    10201 gccaagccca aatgttcgct cagaccaatc ctttataagc acatttacac catgtttgat
    10261 tcatttctaa acgagcttca ttcagatatc accaagagag gtggatctcc cctggctcta
    10321 cctgaagggc ttgaagaatg taaatcgtca aagtcatcaa gtgtcattca gagctggctt
    10381 tgggatgttc ctggatttcg gcgctggagg gtaacgcgac tggatgcagg cgatagcctc
    10441 caggttttta attccgttgc ctatcctgat tacaactacg accatccctt aatgggggtt
    10501 gatctcctct ggtttggagc ccgtcaaaag cttgttgccg tactcgattt ccagcccttg
    10561 atccaagaca aagactatct tgatcgctat ttttctgggc ttaaggatct gaacaaacgc
    10621 ttcccagatc tcaacagtga agaaacaatg cgttcatttg atccaaatca atatttttct
    10681 tcgtggctac ttttttgccg cggtggtgca gaacaagctg aattatccct tccaaatgct
    10741 tttagtgaat tcttaaaggc ctattgggag ttgcatgata atgccaaaag tattgcctca
    10801 accattcctg cagacgaagt taagatcctc caggaaaaat atgatgttta cagcgccgaa
    10861 cgggatccag ctcacggact cttcacaagc cattttggaa aagattggtc aaatcggttc
    10921 ctccacgagt ttttattccc cgcctcctct cctcaccaat gacaattcaa aggtcaaaaa
    10981 gcacagaacc tgtaaa
//
