# Supplementary material for: Picocyanobacteria containing a novel pigment gene cluster dominate the brackish water Baltic Sea
Source: ISME J. 2014 Mar 13;8(9):1892–903. doi: 10.1038/ismej.2014.35 (PMC4139726; doi:10.1038/ismej.2014.35)
Supplement: Supplementary dataset 2 [file ismej201435x11.zip › GS815_0p1_contig-1745000117.gbk]

LOCUS       1745000117              6018 bp    DNA              UNK 01-JAN-1980
DEFINITION  Picocyanobacterial phycobilisome operon, metagenomic contig, partial
            sequence.
ACCESSION   1745000117
VERSION     1745000117
KEYWORDS    cyanobacteria; phycobilisome; pigment; horizontal gene transfer;
            Baltic Sea; ecology.
SOURCE      GS815_0p1|contig-1745000117
  ORGANISM  Synechococcus/Cyanobium
            Bacteria; Cyanobacteria; Oscillatoriophycideae; Chroococcales.
REFERENCE   1
  AUTHORS   Larsson, J., Celepli, N., Ininbergs, K., Dupont, C., Yooseph, S.,
            Bergman, B., Ekman, M.
  TITLE     Picocyanobacteria containing a novel pigment gene cluster dominate
            the brackish water Baltic Sea
FEATURES             Location/Qualifiers
     source          1..6018
                     /mol_type="assembled metagenomic DNA"
                     /collection_date="2011-06-14"
                     /note="PC/PE gene(s) identical to GS824_0p8|contig-544"
                     /filter_size="0p1"
                     /assembly method="Ray-Meta"
                     /location="lat:58.82 lon:17.63"
                     /sample_name="GS815"
                     /organism="Synechococcus/Cyanobium"
     gene            1..657
                     /translation="CRALRTHENVTVRRAAAKTLTLIADPAALPVLLETLLSDSDPVVQ
                     GSAVGAMAAVGDQALDPLFSVLVHPKASAMQQGLASWGIAFIGAKAPEALRQAASSPDA
                     RVRAAAIAALGEQIQALGDDQARQLLLTALDDLDCEVRAEAATLMGKLQEPEWACPRLL
                     PLLTDSEEQVRKNAALSLMKLGAKDALPALKASVEQEEQPGVRLVLDLAISQLSK"
                     /gene="mpeV"
                     /blast_species="Synechococcus sp. WH 7805"
                     /locus_tag="GS815_0p1|contig-1745000117_1_657_+"
                     /description="hypothetical protein WH7805_06701 "
     CDS             1..657
                     /translation="CRALRTHENVTVRRAAAKTLTLIADPAALPVLLETLLSDSDPVVQ
                     GSAVGAMAAVGDQALDPLFSVLVHPKASAMQQGLASWGIAFIGAKAPEALRQAASSPDA
                     RVRAAAIAALGEQIQALGDDQARQLLLTALDDLDCEVRAEAATLMGKLQEPEWACPRLL
                     PLLTDSEEQVRKNAALSLMKLGAKDALPALKASVEQEEQPGVRLVLDLAISQLSK"
                     /gene="mpeV"
                     /blast_species="Synechococcus sp. WH 7805"
                     /locus_tag="GS815_0p1|contig-1745000117_1_657_+"
                     /description="hypothetical protein WH7805_06701 "
     gene            complement(677..1290)
                     /translation="EALDILFDDLAHPNPYIQSQAFIAMVRDWPQQALPRLLGLLAQPD
                     IALRRASVRGIGAFGAAALLPLADLLKASTDSTIRASCVKAYAQVXFKPAWEHFPDSAM
                     QALEEALGDDSPVVAVATVMALGQVGGQAVPLLLRVVGGDNPAQAVAAVNALAQINDPA
                     IERTLRDLQNQPQLDSYVRETLESALARIRDLHARQPQPG"
                     /gene="cpeZ"
                     /blast_species="Synechococcus sp. WH 7805"
                     /locus_tag="GS815_0p1|contig-1745000117_677_1290_-"
                     /description="putative bilin biosynthesis protein cpeZ "
     CDS             complement(677..1290)
                     /translation="EALDILFDDLAHPNPYIQSQAFIAMVRDWPQQALPRLLGLLAQPD
                     IALRRASVRGIGAFGAAALLPLADLLKASTDSTIRASCVKAYAQVXFKPAWEHFPDSAM
                     QALEEALGDDSPVVAVATVMALGQVGGQAVPLLLRVVGGDNPAQAVAAVNALAQINDPA
                     IERTLRDLQNQPQLDSYVRETLESALARIRDLHARQPQPG"
                     /gene="cpeZ"
                     /blast_species="Synechococcus sp. WH 7805"
                     /locus_tag="GS815_0p1|contig-1745000117_677_1290_-"
                     /description="putative bilin biosynthesis protein cpeZ "
     gene            complement(1391..1885)
                     /translation="KSVVTTVVTAADAAGRFPSQNDLEAVQGNIQRATARLEAAEKLAA
                     GLDKVTKEAGDACFSKYPYLKQAGEAGENQVKVDKCYRDIAHYLRLINYCLVVGGTGPL
                     DEWGIAGAREVYRTLRLPTAAYVEALTFTRDRACSPRDMSPQALNELKSYLDYAINALS
                     "
                     /gene="cpeA"
                     /blast_species="Synechococcus sp. CC9311"
                     /locus_tag="GS815_0p1|contig-1745000117_1390_1884_-"
                     /description="C-phycoerythrin class I alpha chain "
     CDS             complement(1391..1885)
                     /translation="MKSVVTTVVTAADAAGRFPSQNDLEAVQGNIQRATARLEAAEKLA
                     AGLDKVTKEAGDACFSKYPYLKQAGEAGENQVKVDKCYRDIAHYLRLINYCLVVGGTGP
                     LDEWGIAGAREVYRTLRLPTAAYVEALTFTRDRACSPRDMSPQALNELKSYLDYAINAL
                     S"
                     /locus_tag="GS815_0p1|contig-1745000117_1390_1884_-"
                     /gene="cpeA"
                     /blast_species="Synechococcus sp. CC9311"
                     /description="C-phycoerythrin class I alpha chain "
     gene            complement(1950..2507)
                     /translation="LDAFSRAVVSADSKTAPIGGGELAALRNYVAEGNKRLDAVNAITS
                     NASCIVSDAVTGMICENTGLIQAGGNCYPNRRMAACLRDGEIVLRYISYALLAGDASVL
                     DDRCLNGLKETYIALGVPLQSAARAVAIMKASSTAHINETNTSGTNPVETRFRKMETVQ
                     GDCSALWLKLLPTLTV"
                     /gene="cpeB"
                     /blast_species="Synechococcus sp. WH 7805"
                     /locus_tag="GS815_0p1|contig-1745000117_1963_2505_-"
                     /description="C-phycoerythrin class I beta chain "
     CDS             complement(1950..2507)
                     /translation="MLDAFSRAVVSADSKTAPIGGGELAALRNYVAEGNKRLDAVNAIT
                     SNASCIVSDAVTGMICENTGLIQAGGNCYPNRRMAACLRDGEIVLRYISYALLAGDASV
                     LDDRCLNGLKETYIALGVPLQSAARAVAIMKASSTAHINETNTSGTNPVETRFRKMETV
                     QGDCSALVAEAATYFDRVISGLS"
                     /locus_tag="GS815_0p1|contig-1745000117_1963_2505_-"
                     /gene="cpeB"
                     /blast_species="Synechococcus sp. WH 7805"
                     /description="C-phycoerythrin class I beta chain "
     CDS             2878..3132
                     /gene="unk13"
     gene            2878..3132
                     /gene="unk13"
     gene            3182..3751
                     /translation="DQFLAASRGAWLTRRAVHHLDHQDDEFGDSNLVIEPFSAEDPAVE
                     QICLALNINPHLAAGGARFWWESNLKPLARTEDQAAVLIDIPLAGDPSQGFLVRDKGYV
                     EKQPVLSQYTFSSDGVMTVTTRYDSNVGTERCWFVTDQVRMRVSSVQCLDGVSMTTYCT
                     ELRCPSDATLQSLRESADSLAAGFS"
                     /gene="cpeU"
                     /blast_species="Synechococcus sp. WH 7803"
                     /locus_tag="GS815_0p1|contig-1745000117_3179_3748_+"
                     /description="hypothetical protein SynWH7803_0483 "
     CDS             3182..3751
                     /translation="DQFLAASRGAWLTRRAVHHLDHQDDEFGDSNLVIEPFSAEDPAVE
                     QICLALNINPHLAAGGARFWWESNLKPLARTEDQAAVLIDIPLAGDPSQGFLVRDKGYV
                     EKQPVLSQYTFSSDGVMTVTTRYDSNVGTERCWFVTDQVRMRVSSVQCLDGVSMTTYCT
                     ELRCPSDATLQSLRESADSLAAGFS"
                     /gene="cpeU"
                     /blast_species="Synechococcus sp. WH 7803"
                     /locus_tag="GS815_0p1|contig-1745000117_3179_3748_+"
                     /description="hypothetical protein SynWH7803_0483 "
     gene            3778..4485
                     /gene="pebA"
     CDS             3778..4485
                     /gene="pebA"
     gene            4506..5273
                     /translation="FDPFLQELNSRLERSGAQPIAPPDGLAECRSLKRQSVIQSWLWQV
                     PGFRRWRVTRMDAGDSLQVLNSVAYPDXNNDQPLMGIDLLWFGTRGKLVAVLDFQPLLQ
                     DQNYLDTYYQGLKELISRHPDLHGAEAMRSFDPNQYFSPWLLFCRGGAEEAQESLPRAF
                     TAFLDCYWQLSAEASQRTSIVTAERVKTLQEAYDVYSAERDPAHGLFSSHFGKAWSDRF
                     LHEFLFHLARSNDSTAKLRLDQVRIAGWRWQPFLDHAVDMLQALQPAAYPVPEQFLQKT
                     GSTGSKAQPVVVQTATWACRTSKLRQVRAACVEAGPAASVLNLVINPDCRFDLPFFGAD
                     LVTLPSGHLLALDLQPVDRSDSLHTQPVWDRLLPIFNSWKPHLPDGGPIPAEAEPYFSP
                     AFLWTVYLWVQXSDELIATVIFQAFAEYLKLYLQLVDEAPPVADDRSAILLEGQRRYTS
                     YRAEKDPARGMLSRFHGAEWTETYIHEVLFDLDRHYPE"
                     /gene="pebB"
                     /blast_species="Synechococcus sp. WH 8102"
                     /locus_tag="GS815_0p1|contig-1745000117_3775_5268_+"
                     /description="phycoerythrobilin:ferredoxin oxidoreductase "
     CDS             4506..5273
                     /translation="FDPFLQELNSRLERSGAQPIAPPDGLAECRSLKRQSVIQSWLWQV
                     PGFRRWRVTRMDAGDSLQVLNSVAYPDXNNDQPLMGIDLLWFGTRGKLVAVLDFQPLLQ
                     DQNYLDTYYQGLKELISRHPDLHGAEAMRSFDPNQYFSPWLLFCRGGAEEAQESLPRAF
                     TAFLDCYWQLSAEASQRTSIVTAERVKTLQEAYDVYSAERDPAHGLFSSHFGKAWSDRF
                     LHEFLFHLARSNDSTAKLRLDQVRIAGWRWQPFLDHAVDMLQALQPAAYPVPEQFLQKT
                     GSTGSKAQPVVVQTATWACRTSKLRQVRAACVEAGPAASVLNLVINPDCRFDLPFFGAD
                     LVTLPSGHLLALDLQPVDRSDSLHTQPVWDRLLPIFNSWKPHLPDGGPIPAEAEPYFSP
                     AFLWTVYLWVQXSDELIATVIFQAFAEYLKLYLQLVDEAPPVADDRSAILLEGQRRYTS
                     YRAEKDPARGMLSRFHGAEWTETYIHEVLFDLDRHYPE"
                     /gene="pebB"
                     /blast_species="Synechococcus sp. WH 8102"
                     /locus_tag="GS815_0p1|contig-1745000117_3775_5268_+"
                     /description="phycoerythrobilin:ferredoxin oxidoreductase "
     gene            complement(5277..6012)
                     /translation="ILSLQLCDSMIRSYHDDQGYIDAMAGLIAREIQACPDPDSAHVFF
                     SAHGVPKSYVEEAGDPYQGEIETCARLIIEKLEATLGHSNSFTLAYQSRVGPVEWLKPY
                     TDEALEELGRQGVKDLVVVPISFVSEHIETLEEIDIEYRKLAFESGITNFRRVPALDTN
                     PAFIQGLARLVQQALDGPEVNLDQAAALPSTVKLYPQDKWAWGWNNSSEVWNGRLAMVG
                     FSAFLVELISGSGPLHAIGLL"
                     /gene="ferrochelatase"
                     /blast_species="Cyanobium sp. PCC 7001"
                     /locus_tag="GS815_0p1|contig-1745000117_5277_6012_-"
                     /description="ferrochelatase "
     CDS             complement(5277..6012)
                     /translation="ILSLQLCDSMIRSYHDDQGYIDAMAGLIAREIQACPDPDSAHVFF
                     SAHGVPKSYVEEAGDPYQGEIETCARLIIEKLEATLGHSNSFTLAYQSRVGPVEWLKPY
                     TDEALEELGRQGVKDLVVVPISFVSEHIETLEEIDIEYRKLAFESGITNFRRVPALDTN
                     PAFIQGLARLVQQALDGPEVNLDQAAALPSTVKLYPQDKWAWGWNNSSEVWNGRLAMVG
                     FSAFLVELISGSGPLHAIGLL"
                     /gene="ferrochelatase"
                     /blast_species="Cyanobium sp. PCC 7001"
                     /locus_tag="GS815_0p1|contig-1745000117_5277_6012_-"
                     /description="ferrochelatase "
ORIGIN
        1 tgccgtgcat tgcggactca cgaaaacgtc accgttcgcc gcgctgcagc gaaaactctg
       61 accctgattg cagatccagc tgccttgccc gttttactgg aaaccctgct ctcagattcg
      121 gatcccgtcg tgcagggatc agctgtcgga gcgatggctg cagtcggcga ccaggctctc
      181 gatccactct tctcagtgct cgttcatcca aaagcttcgg ccatgcagca ggggctggcc
      241 agctggggga tcgcttttat cggcgccaag gcgcccgaag cacttcgcca agcagccagc
      301 tcgccggatg ccagggtaag agcggcagcg atagcagctc tcggcgaaca gatccaggcg
      361 ttgggggatg accaggcgag acagctgctc ctaaccgcgc tggatgacct ggactgcgag
      421 gtgcgggcag aagctgcaac gctgatgggg aagttacagg agccagaatg ggcctgcccg
      481 cgcctgctcc cgctgctcac cgactcggaa gaacaggtcc gcaaaaacgc tgctctatcg
      541 ctgatgaagc taggggccaa ggatgcattg cctgccttaa aagcaagtgt ggagcaggaa
      601 gaacaacctg gtgtcagatt agtgctggat ctagcaatca gtcagctgag caagtgagga
      661 tggcaatcgt ctcgcgtcag cccggctgag gttgacgggc atgcaggtcc ctaattcgag
      721 cgagggctga ttcaagcgtc tcgcgcacat aactgtctag ctgtggttgg ttctgcagat
      781 ctctaagagt ccgttcgatt gcaggatcat taatctgggc gagcgcattg acagctgcta
      841 ccgcttgggc tggattatct ccacccacca ctctcagcaa cagcggcacc gcctgcccac
      901 ccacctgccc aagggccatc accgtagcta cagccacaac cggtgagtcg tcgccaagcg
      961 cctcctcgag ggcctgcatc gcagaatcgg ggaaatgtat cccaggctgg tttgaagcca
     1021 cctgggcata ggccttgacg cagctagcgc ggatagtgct gtccgtgctg gccttaagaa
     1081 gatccgctaa aggcagcagg gctgctgcgc caaaggcgcc aataccacgt acagaggccc
     1141 tgcgtaaagc tatatccggt tgggccaata aaccaagcag tcgaggcaga gcttgctgag
     1201 gccaatccct gaccatagct ataaaagcct ggctttgaat ataaggattg gggtgagcaa
     1261 ggtcatcaaa caagatatcc aatgcttcca tttccatcca agagaggggg tgggagaggg
     1321 ctcattttct cacaaaaaag gaggcccgaa ggcctccgtg gtttgtcctc aacaattaat
     1381 cagaaactga tcaggagagg gcgttgatgg cgtaatcaag gtacgacttc aactcattga
     1441 gagcctgggg gctcatgtca cgaggggagc aagcccgatc gcgggtgaag gtgagagctt
     1501 ccacgtaagc agcggtaggc agacgcaggg tgcggtacac ctcacgggct ccggcaatgc
     1561 cccactcatc gagagggccg gtgccgccca caaccaggca gtagttgatc agacgcagat
     1621 agtgagcgat gtcgcggtag cacttgtcca ccttgacctg attctcacca gcttcgccgg
     1681 cttgcttgag gtaggggtac ttgctgaagc aggcgtcacc agcttccttc gtcactttgt
     1741 ccaggccggc agccagcttt tcagcagctt caagacgagc agtagctcgc tgaatgttgc
     1801 cctgaacagc ttctaggtcg ttctgggagg ggaagcgacc agcggcatca gcggcggtca
     1861 caacagtggt cacaacagac ttcatcgtga agatcctcgt ttaattgagt tgtagtggtt
     1921 taaaaaaagc aatctcttcg gatgaatcag ctgaggccgc tgatcacacg gtcaaagtag
     1981 gtagcagctt cagccactag agcggagcag tcgccctgaa cggtttccat cttgcggaaa
     2041 cgggtttcca cagggttggt accgctggtg tttgtctcgt taatgtgagc cgtggaagaa
     2101 gccttcatga tggccacagc gcgggcggca gactgaaggg gaacgcccag agcgatgtag
     2161 gtctccttga ggccgttcag gcagcggtcg tccaaaaccg aggcatcgcc agccagcagc
     2221 gcgtagctga tgtagcgaag cacaatttcg ccgtcgcgca ggcaggcggc catgcggcgg
     2281 ttggggtagc agttgccacc agcctggatc aggccagtgt tttcgcagat catgccggtg
     2341 actgcatctg aaacgatgca ggaggcattg ctggtgatgg cgttaacagc gtctagacgc
     2401 ttatttccct cagcaacata gttacggaga gcagcgagct caccgcctcc aattggggca
     2461 gtcttcgaat ctgcgctgac gacagcgcgt gaaaaggcgt cgagcatggg aaagggacca
     2521 ggggtgcttg tgctcagcca gttgacagcc agtgaagatc gttagatctg tttaggtctg
     2581 catggcttag ctgcctctcg gggaaggcgt aaggggaaac tacggtcatc tccctcctca
     2641 ggaccccgat caaagcaatc atgcaaactt tcgtcatcca tcgcggtcgg acttaaaaag
     2701 gcagcgctgg caaagggttt tggcaagggg agaggacgca ctcccgccca atcgcggaac
     2761 aaagcaccag gagatttatc ttttcttcca tattcaccat ggatgcggtc catttgaagc
     2821 tgctctagtg gatcgcagcg gtcgactccg tatgctgaca ttcgcccaat tcaacccatg
     2881 accgacggca ccaccgctcg cgccgacacg tctgcaatca acgcatccga tcccagccgg
     2941 caggagttgg aggagtcgat tgatcagcta gcggcctacc gcgatcgact catcaaagat
     3001 gtgatcggaa tgggtcagag actgaagctt cctcagaagc aagtggaatt caccctggct
     3061 cagcatcccg agctgcagaa gctagaagca attctggctc agcttgaagc ccagaagtcc
     3121 gaacaggact aactcccatc cccctcaccc gcccgtggca cccgtggacc cagcccgaac
     3181 gatggatcag ttcttggcgg ccagtcgagg ggcctggctg acgcgacggg ctgtgcacca
     3241 cctcgaccac caagatgatg aattcggcga ttccaatctt gtgatcgagc ccttctccgc
     3301 tgaggatcca gccgtcgaac agatatgcct agctctcaat atcaaccctc atctagcagc
     3361 aggaggggcc cgtttctggt gggagagcaa tctaaaaccc ctagccagaa cagaagatca
     3421 agcggctgta ttaatagata tccctctggc aggagatccc tctcagggtt tcctggtccg
     3481 tgacaagggc tacgtggaga agcagcccgt cctcagtcaa tacacctttt ccagcgatgg
     3541 cgtcatgacc gttaccacgc gctacgacag caatgtcggc acggaacgct gctggttcgt
     3601 cacggatcag gtgcgcatga gggtgagctc ggtgcagtgc ctcgatgggg tgtcgatgac
     3661 cacctactgc acggagcttc gttgcccctc cgacgcaact ctgcagtcgc ttcgggaaag
     3721 cgccgattcc ctggccgccg gtttcagtta acccaccctg ctcctgagcg ctccgagatg
     3781 ttcgaccctt ttttgcaaga gctcaatagc aggctggaac ggtctggagc gcagcccatt
     3841 gccccacccg atgggctcgc tgaatgtcgc tccctgaaga ggcagagcgt gatccaaagc
     3901 tggctctggc aagtgccggg tttccggcgc tggcgggtga ccaggatgga cgcgggggac
     3961 agcctgcaag tgctgaattc ggtggcctat cccgaataca acaacgatca gcccctgatg
     4021 ggaatcgatc ttctttggtt cggcacccgc ggcaagctgg tcgcagtgct tgattttcaa
     4081 cccctactgc aagatcagaa ttatcttgat acctattatc aaggcctaaa agaacttatt
     4141 tctcgccacc cggatcttca cggtgctgag gccatgcgct catttgatcc aaaccaatat
     4201 ttttcgccct ggctgctgtt ctgccgtgga ggtgctgagg aggcgcagga atcgttgcct
     4261 agggctttca ctgcctttct cgactgctac tggcagctca gcgccgaagc cagccaacgc
     4321 acttccatag ttacagcaga aagggttaaa accctgcagg aggcatacga tgtctacagc
     4381 gccgaaagag atccggctca tggccttttt agcagccact tcggtaaggc ctggtcggat
     4441 cgttttctgc acgagttcct cttcccatct agcccgcagc aatgacagca ccgcaaagct
     4501 gcagccttga tcaggtcaga atcgccggtt ggcgttggca gccctttctt gatcatgcgg
     4561 tcgacatgct tcaggcgttg cagccagccg cctaccccgt gcccgagcag tttctgcaaa
     4621 aaaccggatc caccggttcg aaagcacagc cggtagttgt gcaaactgca acctgggcct
     4681 gtcgaaccag caagcttcgc caggtgaggg ccgcctgtgt ggaagcggga ccagcagcgt
     4741 ccgttctgaa cctagttatc aatcccgact gccgttttga tctgcctttc ttcggagccg
     4801 atttggtcac gctgccctca ggccatctgc tagcccttga cctgcagcca gttgaccgca
     4861 gcgattccct ccatacccaa cctgtctggg atcgattact cccaattttt aacagctgga
     4921 agcctcactt gcccgatggc gggcccattc ctgccgaggc ggaaccttac ttttcgcctg
     4981 catttctctg gacccgtcta cctctgggtg cagcctccga tgagctgatc gccaccgtta
     5041 tatttcaagc ctttgctgag tatttaaagc tttatttaca gctcgtggat gaagcacccc
     5101 ccgtagcaga tgatcgctca gcaatattgc tcgagggcca acgccgctac accagctatc
     5161 gggcagagaa agatccggca agagggatgc tcagccgctt tcacggcgcg gaatggaccg
     5221 agacatatat ccatgaggtg ttgttcgatc tagacagaca ctatcccgag taaaaagaag
     5281 atcaaagcag gcctatggcg tgaagaggcc cacttccact gatcagctcc actagaaaag
     5341 cggagaatcc gaccatagct aagcggccat tccacacttc tgagctgttg ttccagcccc
     5401 aagcccactt gtcttggggg tagagcttca cagtgctggg caaagccgcc gcctggtcga
     5461 gattcacttc gggcccatcc agggcctgct ggacaagtcg cgcaagcccc tggatgaacg
     5521 cagggttggt gtcaagcgcc ggcacacgcc gaaaatttgt gatgcccgac tcgaaagcca
     5581 gcttgcggta ctcgatgtcg atctcttcaa gggtctcgat gtgctcgctc acaaaactga
     5641 tcggcacaac cacaagatcc ttcacaccct gccgccctag ctcctccaat gcctcgtcgg
     5701 tgtagggctt gagccactcc acaggaccca cccggctctg ataagcaagg gtgaaagagt
     5761 tgctgtggcc caatgtggcc tccaacttct cgatgatcag ccgggcgcag gtttcgatct
     5821 ccccttggta gggatcgccc gcttcttcca cgtagctctt aggaacaccg tgggcgctga
     5881 agaacacatg ggcgctgtca gggtccgggc aggcctggat ctcgcgggcg atcagcccgg
     5941 ccatggcgtc gatatagccc tggtcatcgt ggtagctgcg gatacatcga atcggcaaag
     6001 ctgcaaagac aggatcag
//
