# Supplementary material for: Picocyanobacteria containing a novel pigment gene cluster dominate the brackish water Baltic Sea
Source: ISME J. 2014 Mar 13;8(9):1892–903. doi: 10.1038/ismej.2014.35 (PMC4139726; doi:10.1038/ismej.2014.35)
Supplement: Supplementary dataset 2 [file ismej201435x11.zip › GS815_0p8_contig-2359000399.gbk]

LOCUS       2359000399              9698 bp    DNA              UNK 01-JAN-1980
DEFINITION  Picocyanobacterial phycobilisome operon, metagenomic contig, partial
            sequence.
ACCESSION   2359000399
VERSION     2359000399
KEYWORDS    cyanobacteria; phycobilisome; pigment; horizontal gene transfer;
            Baltic Sea; ecology.
SOURCE      GS815_0p8|contig-2359000399
  ORGANISM  Synechococcus/Cyanobium
            Bacteria; Cyanobacteria; Oscillatoriophycideae; Chroococcales.
REFERENCE   1
  AUTHORS   Larsson, J., Celepli, N., Ininbergs, K., Dupont, C., Yooseph, S.,
            Bergman, B., Ekman, M.
  TITLE     Picocyanobacteria containing a novel pigment gene cluster dominate
            the brackish water Baltic Sea
FEATURES             Location/Qualifiers
     source          1..9698
                     /mol_type="assembled metagenomic DNA"
                     /collection_date="2011-06-14"
                     /note="PC/PE gene(s) identical to GS824_0p8|contig-544"
                     /filter_size="0p8"
                     /assembly method="Ray-Meta"
                     /location="lat:58.82 lon:17.63"
                     /sample_name="GS815"
                     /organism="Synechococcus/Cyanobium"
     gene            complement(1..366)
                     /translation="SSTAASTLTSEDSILASSSNSYDNIHPGLSHHDALAILEQSLDSL
                     DSASDYYMAAAHLVNFPGDKTEQALLRLIDNSSGEQAVNLARRKAVEVLGRLGVQRAIP
                     SIGRCLRSNDHYLVENAAWALLQLNCQDVEL"
                     /gene="cpeY"
                     /blast_species="Synechococcus sp. WH 7803"
                     /locus_tag="GS815_0p8|contig-2359000399_9279_9689_+"
                     /description="bilin biosynthesis protein CpeY "
     CDS             complement(1..366)
                     /translation="SSTAASTLTSEDSILASSSNSYDNIHPGLSHHDALAILEQSLDSL
                     DSASDYYMAAAHLVNFPGDKTEQALLRLIDNSSGEQAVNLARRKAVEVLGRLGVQRAIP
                     SIGRCLRSNDHYLVENAAWALLQLNCQDVEL"
                     /gene="cpeY"
                     /blast_species="Synechococcus sp. WH 7803"
                     /locus_tag="GS815_0p8|contig-2359000399_9279_9689_+"
                     /description="bilin biosynthesis protein CpeY "
     CDS             535..798
                     /gene="unk11"
     gene            535..798
                     /gene="unk11"
     gene            complement(805..1233)
                     /translation="TRFLLSHNLQVVSDNLKGLNSADLAAGLVAHLSTDVQVQAVSHPH
                     WLVQVEADLLPIDLANAVLLAWRQLRCSAGATDHDCQLLALGGRKDGQGAPGALLQQSD
                     WGVDVVETLNSAAFLQSINWELLKQGRAPDGVFGFKAELGYLRRRRGDGCPGLDDSPGS
                     VEAVVATAETDWPPPSDIPT"
                     /gene="unk12"
                     /blast_species="Synechococcus sp. WH 7805"
                     /locus_tag="GS815_0p8|contig-2359000399_8458_9013_+"
                     /description="hypothetical protein WH7805_06696 "
     CDS             complement(805..1233)
                     /translation="TRFLLSHNLQVVSDNLKGLNSADLAAGLVAHLSTDVQVQAVSHPH
                     WLVQVEADLLPIDLANAVLLAWRQLRCSAGATDHDCQLLALGGRKDGQGAPGALLQQSD
                     WGVDVVETLNSAAFLQSINWELLKQGRAPDGVFGFKAELGYLRRRRGDGCPGLDDSPGS
                     VEAVVATAETDWPPPSDIPT"
                     /gene="unk12"
                     /blast_species="Synechococcus sp. WH 7805"
                     /locus_tag="GS815_0p8|contig-2359000399_8458_9013_+"
                     /description="hypothetical protein WH7805_06696 "
     gene            1307..2197
                     /translation="STELSATPASGIQQLSVEEANILAAELRSQLRQGLVPSSDSPAIE
                     RMVAGLGDTRGLMRLTFAESLGAVGAAAVPTLCRALRTHENVTVRRAAAKTLTLIADPA
                     ALPVLLETLLSDSDPVVQXISCRSDGCSRDQALDPLFSVLVHPKASAMQQGLASWGIAF
                     IGAKAPEALRQAASSPDARVRAAAIAALGEQIQALGDDQARQLLLTALDDLDSEVRAEA
                     ATLMGKLQEPEWACPRLLPLLTDSEEQVRKNAALSLMKLGAKDALPALKASVEQEEQPG
                     VRLVLDLAISQLSK"
                     /gene="mpeV"
                     /blast_species="Synechococcus sp. WH 7805"
                     /locus_tag="GS815_0p8|contig-2359000399_7495_8384_-"
                     /description="hypothetical protein WH7805_06701 "
     CDS             1307..2197
                     /translation="STELSATPASGIQQLSVEEANILAAELRSQLRQGLVPSSDSPAIE
                     RMVAGLGDTRGLMRLTFAESLGAVGAAAVPTLCRALRTHENVTVRRAAAKTLTLIADPA
                     ALPVLLETLLSDSDPVVQXISCRSDGCSRDQALDPLFSVLVHPKASAMQQGLASWGIAF
                     IGAKAPEALRQAASSPDARVRAAAIAALGEQIQALGDDQARQLLLTALDDLDSEVRAEA
                     ATLMGKLQEPEWACPRLLPLLTDSEEQVRKNAALSLMKLGAKDALPALKASVEQEEQPG
                     VRLVLDLAISQLSK"
                     /gene="mpeV"
                     /blast_species="Synechococcus sp. WH 7805"
                     /locus_tag="GS815_0p8|contig-2359000399_7495_8384_-"
                     /description="hypothetical protein WH7805_06701 "
     gene            complement(2217..3293)
                     /translation="EMEALDILFDDLAHPNPYIQSQAFIAMVRDWPQQALPRLLGLLAQ
                     PDIALRRASVRGIGAFGAAALLPLADLLKASTDSTIRASCVKAYAQVASNQPGIHFPDS
                     AMQALEEALGDDSPVVAVATVMALGQVGGQAVPLLLRVVGGDNPAQAVAAVNALAQIDD
                     PAIERTLRDLQNQPQLDSYVRETLESALARIXDLHARQPQPGSVRGIGAFGAAALLPLA
                     DLLKASTDSTIRASCVKAYAQVASNQPGIHFPDSAMQALEEALGDDSPVVAVATVMALG
                     QVGGQAVPLLLRVVGGDNPAQAVAAVNALAQIDDPAIERTLRDLQNQPQLDSYVRETLE
                     SALARIRDLHARQPQPG"
                     /gene="cpeZ"
                     /blast_species="Synechococcus sp. WH 7805"
                     /locus_tag="GS815_0p8|contig-2359000399_6400_7475_+"
                     /description="putative bilin biosynthesis protein cpeZ "
     CDS             complement(2217..3293)
                     /translation="EMEALDILFDDLAHPNPYIQSQAFIAMVRDWPQQALPRLLGLLAQ
                     PDIALRRASVRGIGAFGAAALLPLADLLKASTDSTIRASCVKAYAQVASNQPGIHFPDS
                     AMQALEEALGDDSPVVAVATVMALGQVGGQAVPLLLRVVGGDNPAQAVAAVNALAQIDD
                     PAIERTLRDLQNQPQLDSYVRETLESALARIXDLHARQPQPGSVRGIGAFGAAALLPLA
                     DLLKASTDSTIRASCVKAYAQVASNQPGIHFPDSAMQALEEALGDDSPVVAVATVMALG
                     QVGGQAVPLLLRVVGGDNPAQAVAAVNALAQIDDPAIERTLRDLQNQPQLDSYVRETLE
                     SALARIRDLHARQPQPG"
                     /gene="cpeZ"
                     /blast_species="Synechococcus sp. WH 7805"
                     /locus_tag="GS815_0p8|contig-2359000399_6400_7475_+"
                     /description="putative bilin biosynthesis protein cpeZ "
     gene            complement(3387..3881)
                     /translation="MKSVVTTVVTAADAAGRFPSQNDLEAVQGNIQRATARLEAAEKLA
                     AGLDKVTKEAGDACFSKYPYLKQAGEAGENQVKVDKCYRDIAHYLRLINYCLVVGGTGP
                     LDEWGIAGAREVYRTLRLPTAAYVEALTFTRDRACSPRDMSPQALNELKSYLDYAINAL
                     S"
                     /locus_tag="GS815_0p8|contig-2359000399_5813_6306_+"
                     /gene="cpeA"
                     /blast_species="Synechococcus sp. CC9311"
                     /description="C-phycoerythrin class I alpha chain "
     CDS             complement(3387..3881)
                     /translation="MKSVVTTVVTAADAAGRFPSQNDLEAVQGNIQRATARLEAAEKLA
                     AGLDKVTKEAGDACFSKYPYLKQAGEAGENQVKVDKCYRDIAHYLRLINYCLVVGGTGP
                     LDEWGIAGAREVYRTLRLPTAAYVEALTFTRDRACSPRDMSPQALNELKSYLDYAINAL
                     S"
                     /locus_tag="GS815_0p8|contig-2359000399_5813_6306_+"
                     /gene="cpeA"
                     /blast_species="Synechococcus sp. CC9311"
                     /description="C-phycoerythrin class I alpha chain "
     gene            complement(3943..4503)
                     /translation="MLDAFSRAVVSADSKTAPIGGGELAALRNYVAEGNKRLDAVNAIT
                     SNASCIVSDAVTGMICENTGLIQAGGNCYPNRRMAACLRDGEIVLRYISYALLAGDASV
                     LDDRCLNGLKETYIALGVPLQSAARAVAIMKASSTAHINETNTSGTNPVETRFRKMETV
                     QGDCSALVAEAATYFDRVISGLS"
                     /locus_tag="GS815_0p8|contig-2359000399_5191_5751_+"
                     /gene="cpeB"
                     /blast_species="Synechococcus sp. WH 7805"
                     /description="C-phycoerythrin class I beta chain "
     CDS             complement(3943..4503)
                     /translation="MLDAFSRAVVSADSKTAPIGGGELAALRNYVAEGNKRLDAVNAIT
                     SNASCIVSDAVTGMICENTGLIQAGGNCYPNRRMAACLRDGEIVLRYISYALLAGDASV
                     LDDRCLNGLKETYIALGVPLQSAARAVAIMKASSTAHINETNTSGTNPVETRFRKMETV
                     QGDCSALVAEAATYFDRVISGLS"
                     /locus_tag="GS815_0p8|contig-2359000399_5191_5751_+"
                     /gene="cpeB"
                     /blast_species="Synechococcus sp. WH 7805"
                     /description="C-phycoerythrin class I beta chain "
     gene            4878..5132
                     /translation="TDGTTARADTSAINASDPSRQELEESIDQLAAYRDRLIKDVIGMG
                     QRLKLPQKQVEFTLAQHPELQKLEAILAQLEAQKSEQD"
                     /gene="unk13"
                     /blast_species="Synechococcus sp. WH 7805"
                     /locus_tag="GS815_0p8|contig-2359000399_4567_4821_-"
                     /description="hypothetical protein WH7805_06726 "
     CDS             4878..5132
                     /translation="TDGTTARADTSAINASDPSRQELEESIDQLAAYRDRLIKDVIGMG
                     QRLKLPQKQVEFTLAQHPELQKLEAILAQLEAQKSEQD"
                     /gene="unk13"
                     /blast_species="Synechococcus sp. WH 7805"
                     /locus_tag="GS815_0p8|contig-2359000399_4567_4821_-"
                     /description="hypothetical protein WH7805_06726 "
     CDS             5178..5747
                     /gene="cpeU"
     gene            5178..5747
                     /gene="cpeU"
     gene            5774..6478
                     /gene="pebA"
     CDS             5774..6478
                     /gene="pebA"
     gene            6478..7269
                     /translation="DQFLAASRGAWLTRRAVHHLDHQDDEFGDSNLVIEPFSAEDPAVE
                     QICLALNINPHLAAGGARFWWESNLKPLARTEDQAAVLIDIPLAGDPSQGFLVRDKGYV
                     EKQPVLSQYTFSSDGVMTVTTRYDSNVGTERCWFVTDQVRMRVSSVQCLDGVSMTTYCT
                     ELRCPSDATLQRFGKAPIPWPPVQLTHPAPERSEMFDPFLQELNSRLERSGAQPIAPPD
                     GLAECRSLKRQSVIQSWLWQVPGFRRWRVTRMDAGDSLQVLNSVAYPEYNNDQPLMGID
                     LLWFGTRGKLVAVLDFQPLLQDQNYLDTYYQGLKELISRHPDLHGAEAMRSFDPNQYFS
                     PWLLFCRGGAEEAQESLPRAFTAFLDCYWQLSAEASQRTSIVTAERVKTLQEAYDVYSA
                     ERDPAHGLFSSHFGKAWSDRFLHEFLFPSSPQXMTAPQSCSLDQVRIAGWRWQPFLDHA
                     VDMLQALQPAAYPVPEQFLQKTGSTGSKAQPVVVQTXNLGLSNQQASPGRAACVEAGPA
                     ASVLNLVINPDCRFDLPFFGADLVTLPSGHLLALDLQPVDRSDSLHTQPVWDRLLPIFN
                     SWKPHLPDGGPIPAEAEPYFSPAFLWTRLPLGAASDELIATVIFQAFAEYLKLYLQLVD
                     EAPPVADDRSAILLEGQRRYTSYRAEKDPARGMLSRFHGAEWTETYIHEVLFDLDRHYP
                     E"
                     /gene="pebB"
                     /blast_species="Synechococcus sp. RS9916"
                     /locus_tag="GS815_0p8|contig-2359000399_2428_4517_-"
                     /description="phycoerythrobilin:ferredoxin oxidoreductase "
     CDS             6478..7269
                     /translation="DQFLAASRGAWLTRRAVHHLDHQDDEFGDSNLVIEPFSAEDPAVE
                     QICLALNINPHLAAGGARFWWESNLKPLARTEDQAAVLIDIPLAGDPSQGFLVRDKGYV
                     EKQPVLSQYTFSSDGVMTVTTRYDSNVGTERCWFVTDQVRMRVSSVQCLDGVSMTTYCT
                     ELRCPSDATLQRFGKAPIPWPPVQLTHPAPERSEMFDPFLQELNSRLERSGAQPIAPPD
                     GLAECRSLKRQSVIQSWLWQVPGFRRWRVTRMDAGDSLQVLNSVAYPEYNNDQPLMGID
                     LLWFGTRGKLVAVLDFQPLLQDQNYLDTYYQGLKELISRHPDLHGAEAMRSFDPNQYFS
                     PWLLFCRGGAEEAQESLPRAFTAFLDCYWQLSAEASQRTSIVTAERVKTLQEAYDVYSA
                     ERDPAHGLFSSHFGKAWSDRFLHEFLFPSSPQXMTAPQSCSLDQVRIAGWRWQPFLDHA
                     VDMLQALQPAAYPVPEQFLQKTGSTGSKAQPVVVQTXNLGLSNQQASPGRAACVEAGPA
                     ASVLNLVINPDCRFDLPFFGADLVTLPSGHLLALDLQPVDRSDSLHTQPVWDRLLPIFN
                     SWKPHLPDGGPIPAEAEPYFSPAFLWTRLPLGAASDELIATVIFQAFAEYLKLYLQLVD
                     EAPPVADDRSAILLEGQRRYTSYRAEKDPARGMLSRFHGAEWTETYIHEVLFDLDRHYP
                     E"
                     /gene="pebB"
                     /blast_species="Synechococcus sp. RS9916"
                     /locus_tag="GS815_0p8|contig-2359000399_2428_4517_-"
                     /description="phycoerythrobilin:ferredoxin oxidoreductase "
     gene            complement(7279..8453)
                     /translation="AKVGVLLLNLGGPERIQDVGPFLYNLFSDPEIIRLPSPALQKPLA
                     WLISSLRASKSQEAYRSIGGGSPLRRITEQQARELQSALRLLGIEATSYVAMRYWHPFT
                     ESAVADIKADDVDEVVVLPLYPHFSISTSGSSFRELQRLRQADPVFAALPIRCIRSYHD
                     DQGYIDAMAGLIAREIQACPDPDSAHVFFSAHGVPKSYVEEAGDPYQGEIETCARLIIE
                     KLEATLGHSNSFTLAYQSRVGPVEWLXAYTDEALEELGRQGVKDLVVVPISFVSEHIET
                     LEEIDIEYRKLAFESGITNFRRVPALDTNPAFIQGLARLVQQALDGPEVNLDQAAALPS
                     TVKLYPQDKWAWGWNNSSEVWNGRLAMVGFSAFLVELISGSGPLHAIGLL"
                     /gene="hemH"
                     /blast_species="Cyanobium sp. PCC 7001"
                     /locus_tag="GS815_0p8|contig-2359000399_1246_2420_+"
                     /description="ferrochelatase "
     CDS             complement(7279..8453)
                     /translation="AKVGVLLLNLGGPERIQDVGPFLYNLFSDPEIIRLPSPALQKPLA
                     WLISSLRASKSQEAYRSIGGGSPLRRITEQQARELQSALRLLGIEATSYVAMRYWHPFT
                     ESAVADIKADDVDEVVVLPLYPHFSISTSGSSFRELQRLRQADPVFAALPIRCIRSYHD
                     DQGYIDAMAGLIAREIQACPDPDSAHVFFSAHGVPKSYVEEAGDPYQGEIETCARLIIE
                     KLEATLGHSNSFTLAYQSRVGPVEWLXAYTDEALEELGRQGVKDLVVVPISFVSEHIET
                     LEEIDIEYRKLAFESGITNFRRVPALDTNPAFIQGLARLVQQALDGPEVNLDQAAALPS
                     TVKLYPQDKWAWGWNNSSEVWNGRLAMVGFSAFLVELISGSGPLHAIGLL"
                     /gene="hemH"
                     /blast_species="Cyanobium sp. PCC 7001"
                     /locus_tag="GS815_0p8|contig-2359000399_1246_2420_+"
                     /description="ferrochelatase"
     gene            8622..9698
                     /translation="EGSDNHAKAAADRQWNLMRASFDGXLKGITTWYGRNGHGMNLKQG
                     SANPEASLYSIRFSDAHTGEWHGNGLRFAPGGERRFPLYRHNYNLGHNCWHFPQTAGQS
                     SLEMAGSSARAGHEVNFFSGRSRSMLVALYQQQPDGQMLLDSIAATPFRCQRTSPDPER
                     VQFQSLEAVFDTVFGWQGVESVIRPGFNSVNETSDQRLAPFCSELFIKNEVNGLFTDNL
                     ICSLPESLPKHSFDIHFGCILDRQSFVHLTMEFDANHNLLAWIERRYQPNMHXMREAEA
                     KLLKLLITHPRIKDSMLVSLVNHLAXWQASALTQPICELLAVVLGVIDQVVRIIEALVK
                     GKVDTANDIVAVNPARHI"
                     /gene="hyp"
                     /blast_species="Synechococcus sp. RS9916"
                     /locus_tag="GS815_0p8|contig-2359000399_1_1077_-"
                     /description="hypothetical protein RS9916_28414 "
     CDS             8622..9698
                     /translation="EGSDNHAKAAADRQWNLMRASFDGXLKGITTWYGRNGHGMNLKQG
                     SANPEASLYSIRFSDAHTGEWHGNGLRFAPGGERRFPLYRHNYNLGHNCWHFPQTAGQS
                     SLEMAGSSARAGHEVNFFSGRSRSMLVALYQQQPDGQMLLDSIAATPFRCQRTSPDPER
                     VQFQSLEAVFDTVFGWQGVESVIRPGFNSVNETSDQRLAPFCSELFIKNEVNGLFTDNL
                     ICSLPESLPKHSFDIHFGCILDRQSFVHLTMEFDANHNLLAWIERRYQPNMHXMREAEA
                     KLLKLLITHPRIKDSMLVSLVNHLAXWQASALTQPICELLAVVLGVIDQVVRIIEALVK
                     GKVDTANDIVAVNPARHI"
                     /gene="hyp"
                     /blast_species="Synechococcus sp. RS9916"
                     /locus_tag="GS815_0p8|contig-2359000399_1_1077_-"
                     /description="hypothetical protein RS9916_28414 "
ORIGIN
        1 atggagttca acatcctggc aattgagctg aagaagggcc caggcggcat tttcaacgag
       61 gtagtgatcg ttgctcctaa ggcaacgccc aatgctgggg atggcccgtt gaaccccaag
      121 ccggcccaaa acttcgaccg ctttgcggcg cgcaaggtta accgcctgtt cgccagaaga
      181 attatcaata agccgcaata aagcttgctc cgttttatcg ccggggaagt taacgagatg
      241 ggcggccgcc atgtagtagt cgctggcaga atcaagcgag tcaagagatt gctcaagaat
      301 cgctagcgca tcatggtggc tgagcccggg atggatattg tcgtaactgt tgctggagct
      361 tgccaaaata ctgtcctcag aagtcaaagt ggacgcggct gtggagctca aagcagagct
      421 gcttccaact ctgatagccg gcagggcaag agcgctgaaa gtttaagagt tatgtgtctt
      481 gatgcaaccc agccaggaag cgttcaatat gagctcatct aaattagatg cacaatggga
      541 ccccatcaat gtggtgcact tcttcttgtt acaagcatca aatctgaaac tccccagagg
      601 gttgctcaga agctgcgagt tccgcgccat atgctgagcc agactatgca gcaactacac
      661 cagaacggaa tcccagttac gtcggtatgt ctgatggagg cggccagctc agtttccgca
      721 gtggcgacca cagcctctac ggacccaggc gaatcgtcca agcctggaca gccatcacct
      781 cgccgccgcc gcaaatagcc cagctcagcc ttgaagctcg aacacaccat caggagcacg
      841 cccctgctta agcagttccc agttgatcga ctgaaggaaa gctgcgctgt tcagagtctc
      901 caccacatcg accccccagt cactctgctg cagcaacgct ccaggggcgc cctggccgtc
      961 cttgcgccca cccaaggcca acagctggca atcatgatca gtggcccctg cagagcagcg
     1021 aagctgtcgc caggccagga gtacggcatt ggccaaatcg atgggcagca gatcggcttc
     1081 cacctgaacc aaccagtgag ggtggctgac tgcctgaacc tggacatcgg tggacaggtg
     1141 tgcaacgagg ccagccgcca gatcggccga attcaggccc ttcaggttgt cggaaaccac
     1201 ctgaaggttg tgggagagca aaaagcgtgt catgtcctga tcttgttaag cccaccatag
     1261 gaacgccgcg gctatccctg ataattttgt tcgataggag cgacccttgt ctaccgagct
     1321 gtccgctacc cccgcatctg gcatccagca actgagcgtt gaggaagcca acattctggc
     1381 tgcagagctt cgttcccaac ttcgtcaggg gctagttcct tcatccgaca gcccagcgat
     1441 tgagcgcatg gtggctggtc tcggcgatac caggggcttg atgcggctca cctttgccga
     1501 aagccttgga gcagtaggtg ctgcggcggt gccaacactc tgccgtgcat tgcggactca
     1561 cgaaaacgtc accgttcgcc gcgctgcagc gaaaactctg accctgattg cagatccagc
     1621 tgccttgccc gttttactgg aaaccctgct ctcagattcg gatcccgtcg tgcagggatc
     1681 agctgtcgga gcgatggctg cagtcggcga ccaggctctc gatccactct tctcagtgct
     1741 cgttcatcca aaagcttcgg ccatgcagca ggggctggcc agctggggga tcgcttttat
     1801 cggcgccaag gcgcccgaag cacttcgcca agcagccagc tcgccggatg ccagggtaag
     1861 agcggcagcg atagcagctc tcggcgaaca gatccaggcg ttgggggatg accaggcgag
     1921 acagctgctc ctaaccgcgc tggatgacct ggactccgag gtgcgggcag aagctgcaac
     1981 gctgatgggg aagttacagg agccagaatg ggcctgcccg cgcctgctcc cgctgctcac
     2041 cgactcggaa gaacaggtcc gcaaaaacgc tgctctatcg ctgatgaagc taggggccaa
     2101 ggatgcattg cctgccttaa aagcaagtgt ggagcaggaa gaacaacctg gtgtcagatt
     2161 agtgctggat ctagcaatca gtcagctgag caagtgagga tggcaatcgt ctcgcgtcag
     2221 cccggctgag gttgacgggc atgcaggtcc ctaattcgag cgagggctga ttcaagcgtc
     2281 tcgcgcacat aactgtctag ctgtggttgg ttctgcagat ctctaagagt ccgttcaatt
     2341 gcaggatcat caatctgggc gagcgcattg acagctgcta ccgcctgggc tggattatct
     2401 ccacccacca ctctcagcaa cagcggcacc gcctgcccac ccacctgccc aagggccatc
     2461 accgtagcta cagccacaac cggtgagtcg tcgccaagcg cctcctcgag ggcctgcata
     2521 gcagaatcgg ggaaatgtat cccaggctgg tttgaagcca cctgggcata ggccttgacg
     2581 cagctagcgc ggatagtgct atccgtgctg gccttaagaa gatccgctaa aggcagcagg
     2641 gctgctgcgc caaaggcgcc aataccacgt acagagcccg gctgaggttg acgggcatgc
     2701 aggtccctaa ttcgagcgag ggctgattca agcgtctcgc gcacataact gtctagctgt
     2761 ggttggttct gcagatctct aagagtccgt tcgattgcag gatcatcaat ctgggcgagc
     2821 gcattgacag ctgctaccgc ctgggctgga ttatctccac ccaccactct cagcaacagc
     2881 ggcaccgcct gcccacccac ctgcccaagg gccatcaccg tagctacagc cacaaccggt
     2941 gagtcgtcgc caagcgcctc ctcgagggcc tgcatagcag aatcggggaa atgtatccca
     3001 ggctggtttg aagccacctg ggcataggcc ttgacgcagc tagcgcggat agtgctgtcc
     3061 gtgctggcct taagaagatc cgctaaaggc agcagggctg ctgcgccaaa ggcgccaata
     3121 ccacgtacag aagccctgcg taaagctata tccggttggg ccaataaacc aagcagtcga
     3181 ggcagagctt gctgaggcca atccctgacc atagctataa aagcctggct ttgaatataa
     3241 ggattggggt gagcaaggtc atcaaacaag atatccaatg cttccatttc catccaagag
     3301 agggggtggg agagggctca ttttctcaca aaaaaggagg cccgaaggcc tccgtggttt
     3361 gtcctcaaca attaatcaga aactgatcag gagagggcgt tgattgcgta atcaaggtac
     3421 gacttcaact cattgagagc ctgggggctc atgtcacgag gggagcaagc ccggtcgcgg
     3481 gtgaaggtga gagcttccac gtaagcagcg gtaggcagac gcagggtgcg gtacacctca
     3541 cgggctccgg caatgcccca ctcatcgaga gggccggtgc cgcccacaac caggcagtag
     3601 ttgatcagac gcagatagtg agcgatgtcg cggtagcact tgtccacctt gacctgattc
     3661 tcaccagctt cgccggcttg cttgaggtag gggtacttgc tgaagcaggc gtcaccagct
     3721 tccttcgtca ctttgtccag gccggcagcc agcttttcag cagcttcaag acgagcagta
     3781 gctcgctgaa tgttgccctg aacagcttct aggtcgttct gggaggggaa gcgaccagcg
     3841 gcatcagcgg cggtcacaac agtggtcaca acagacttca tcgtgaagat cctcgtttaa
     3901 ttgagttgta gtggtttaaa aaaagcaatc tcttcggatg aatcagctga ggccgctgat
     3961 cacacggtca aagtaggtag cagcttcagc cactagagcg gagcagtcgc cctgaacggt
     4021 ttccatcttg cggaaacggg tttccacagg gttggtaccg ctggtgtttg tctcgttaat
     4081 gtgagccgtg gaagaagcct tcatgatggc cacagcgcgg gcggcagact gaaggggaac
     4141 gcccagagcg atgtaggtct ccttgaggcc gttcaggcag cggtcgtcca aaaccgaggc
     4201 atcgccagcc agcagcgcgt agctgatgta gcgaagcaca atttcgccgt cgcgcaggca
     4261 ggcggccatg cggcggttgg ggtagcagtt gccaccagcc tggatcaggc cagtgttttc
     4321 gcagatcatg ccggtgactg catctgaaac gatgcaggag gcattgctgg tgatggcgtt
     4381 aacagcgtct agacgcttat ttccctcagc aacatagtta cggagagcag cgagctcacc
     4441 gcctccaatt ggggcagtct tcgaatctgc gctgacgaca gcgcgtgaaa aggcgtcgag
     4501 catgggaaag ggaccagggg tgcttgtgct cagccagttg acagccagtg aagatcgtta
     4561 gatctgttta ggtctgcatg gcttagctgc ctctcgggga aggcgtaagg ggaaactacg
     4621 gtcatctccc tcctcaggac cccgatcaaa gcaatcatgc aaactttcgt catccatcgc
     4681 ggtcggactt aaaaaggcag cgctggcaaa gggttttggc aaggagaggg cacgcactcc
     4741 cgcccaatcg cggaacgaag caccaggaga tttatctttt cttccatatt caccatggat
     4801 gcggtccatt tgaagctgct ctagtggatc gcagcggtcg actccgtatg ctgacattcg
     4861 cccaattcaa cccatgaccg acggcaccac cgctcgcgcc gacacgtctg caatcaacgc
     4921 atccgatccc agccggcagg agttggagga gtcgattgat cagctagcgg cctaccgcga
     4981 tcgactcatc aaagatgtga tcggaatggg tcagagactg aagcttcctc agaagcaagt
     5041 ggaattcacc ctggctcagc atcccgagct gcagaagcta gaagcaattc tggctcagct
     5101 tgaagcccag aagtccgaac aggactaact cccatccccc tcacccgccc gtggcacccg
     5161 tggacccagc ccgaacgatg gatcagttct tggcggccag tcgaggggcc tggctgacgc
     5221 gacgggctgt gcaccacctc gaccaccaag atgatgaatt cggcgattcc aatcttgtga
     5281 tcgagccctt ctccgctgag gatccagccg tcgaacagat atgcctagct ctcaatatca
     5341 accctcatct agcagcagga ggggcccgtt tctggtggga gagcaatcta aaacccctag
     5401 ccagaacaga agatcaagcg gctgtattaa tagatatccc tctggcagga gatccctctc
     5461 agggtttcct ggtccgtgac aagggctacg tggagaagca gcccgtcctc agtcaataca
     5521 ccttttccag cgatggcgtc atgaccgtta ccacgcgcta cgacagcaat gtcggcacgg
     5581 aacgctgctg gttcgtcacg gatcaggtgc gcatgagggt gagctcggtg cagtgcctcg
     5641 atggggtgtc gatgaccacc tactgcacgg agcttcgttg cccctccgac gcaactctgc
     5701 agtcgcttcg ggaaagcgcc gattccctgg ccgccggttt cagttaaccc accctgctcc
     5761 tgagcgctcc gagatgttcg accctttttt gcaagagctc aatagcaggc tggaacggtc
     5821 tggagcgcag cccattgccc cacccgatgg gctcgctgaa tgtcgctccc tgaagaggca
     5881 gagcgtgatc caaagctggc tctggcaagt gccgggtttc cggcgctggc gggtgaccag
     5941 gatggacgcg ggggacagcc tgcaagtgct gaattcggtg gcctatcccg aatacaacaa
     6001 cgatcagccc ctgatgggaa tcgatcttct ttggttcggc acccgcggca agctggtcgc
     6061 agtgcttgat tttcaacccc tactgcaaga tcagaattat cttgatacct attatcaagg
     6121 cctaaaagaa cttatttctc gccacccgga tcttcacggt gctgaggcca tgcgctcatt
     6181 tgatccaaac caatattttt cgccctggct gctgttctgc cgtggaggtg ctgaggaggc
     6241 gcaggaatcg ttgcctaggg ctttcactgc ctttctcgac tgctactggc agctcagcgc
     6301 cgaagccagc caacgcactt ccatagttac agcagaaagg gttaaaaccc tgcaggaggc
     6361 atacgatgtc tacagcgccg aaagagatcc ggctcatggc ctttttagca gccacttcgg
     6421 taaggcctgg tcggatcgtt ttctgcacga gttcctcttc ccatctagcc cgcagcaatg
     6481 acagcaccgc aaagctgcag ccttgatcag gtcagaatcg ccggttggcg ttggcagccc
     6541 tttcttgatc atgcggtcga catgcttcag gcgttgcagc cagccgccta ccccgtgccc
     6601 gagcagtttc tgcaaaaaac cggatccacc ggttcgaaag cacagccggt agttgtgcaa
     6661 actgcaacct gggcctgtcg aaccagcaag cttcgccagg tgagggccgc ctgtgtggaa
     6721 gcgggaccag cagcgtccgt gctgaaccta gttatcaatc ccgactgccg ttttgatctg
     6781 cctttcttcg gagccgattt ggtcacgctg ccctcaggcc atctgctagc ccttgacctg
     6841 cagccagttg accgcagcga ttccctccat acccaacctg tctgggatcg attactccca
     6901 atttttaaca gctggaagcc tcacttgccc gatggcgggc ccattcctgc cgaggcggaa
     6961 ccttactttt cgcctgcatt tctctggacc cgtctacctc tgggtgcagc ctccgatgag
     7021 ctgatcgcca ccgttatatt tcaagccttt gctgagtatt taaagcttta tttacagctc
     7081 gtggatgaag caccccccgt agcagatgat cgctcagcaa tattgctcga gggccaacgc
     7141 cgctacacca gctatcgggc agagaaagat ccggcaagag ggatgctcag ccgctttcac
     7201 ggcgcggaat ggaccgagac atatatccat gaggtgttgt tcgatctaga cagacactat
     7261 cccgagtaaa agaagatcaa agcaggccta tggcgtgaag aggcccactt ccactgatca
     7321 gctccactag aaaagcggag aatccgacca tagctaagcg gccattccac acttctgagc
     7381 tgttgttcca gccccaagcc cacttgtctt gggggtagag cttcacagtg ctgggcaaag
     7441 ccgccgcctg gtcaagattc acttcgggcc catccagggc ctgctggaca agtcgcgcaa
     7501 gcccctggat gaacgcaggg ttggtgtcaa gcgccggcac acgccgaaaa tttgtgatgc
     7561 ccgactcgaa agccagcttg cggtactcga tgtcgatctc ttcaagggtc tcgatgtgct
     7621 cgctcacaaa actgatcggc acaaccacaa gatccttcac accctgccgc cctagctcct
     7681 ccaatgcctc gtcggtgtag ggcttgagcc actccacagg acccacccgg ctctgataag
     7741 caagggtgaa agagttgctg tggcccaatg tggcctccaa cttctcgatg atcagccggg
     7801 cgcaggtttc gatctcccct tggtagggat cgcccgcttc ttccacgtag ctcttaggaa
     7861 caccgtgggc gctgaagaac acatgggcgc tgtcagggtc cgggcaggcc tggatctcgc
     7921 gggcgatcag cccggccatg gcgtcgatat agccctggtc atcgtggtag ctgcggatac
     7981 atcgaatcgg caaagctgca aagacaggat cagcctggcg aagacgctga agctccctaa
     8041 agctggaacc gctggtgcta attgagaagt gaggataaag aggcagcacc accacctcgt
     8101 ccacatcgtc ggctttgatg tctgccaccg ccgattcggt aaaggggtgc cagtagcgca
     8161 tcgccacgta gctggtggcc tcgatcccaa gcaggcgaag ggcactctgt agctcccgcg
     8221 cctgctgctc ggtgattcgc cgcagtggtg agcccccgcc gattgaacga taagcctcct
     8281 gcgacttgct cgcccgcagg ctgctgatca gccacgccag tggtttctgc agggccgggc
     8341 tgggtagccg gatgatctcc ggatccgaga acaggttgta gaggaaaggg ccgacgtcct
     8401 ggatgcgctc cggacccccg aggttcagca ggagcacacc taccttggcc atggcttggc
     8461 gatcatgagg ccaaacatca ccttacgtct acaactgctg gcaactgcac tcgctcggtt
     8521 gaataagaaa cgtttaggga cacgccctca caaccaagcc gttcgaccgg cgcacatcag
     8581 ctagacgatt ctggaaaacc cgactaccga actgaagacg atggaaggtt cagacaatca
     8641 cgccaaagca gcagctgatc ggcaatggaa cctcatgcgc gccagctttg atggcgactg
     8701 gaagggaata accacctggt atggccgcaa cggccatggc atgaacctga agcagggcag
     8761 cgctaacccg gaggcctcgc tttactccat ccgcttctcg gatgcgcaca cgggtgaatg
     8821 gcatggaaac ggcctgcgat tcgcgcccgg tggagaacgc cgcttccccc tatatcggca
     8881 caattacaac ctcggccata actgctggca ttttccgcag acggcgggcc agtcgagcct
     8941 ggaaatggcc ggcagcagcg cccgtgctgg gcatgaagtg aacttcttca gcggtcgaag
     9001 tcgttcgatg ctggtggcgc tttaccagca acaacctgat ggtcagatgc tgctggactc
     9061 aatcgccgcc acacccttcc gttgccaacg caccagtcct gaccccgaac gcgttcagtt
     9121 ccaatcgctg gaggcggtat tcgataccgt ctttggctgg caaggagtgg agtcagtgat
     9181 cagaccagga ttcaattctg taaatgaaac gtcagatcag cggttggcac cattctgtag
     9241 cgaattattt atcaagaatg aagtgaatgg gctgtttacg gataatttaa tctgcagcct
     9301 gcctgagagc ttgccaaagc attcatttga catccacttt ggctgcatac tggatcgtca
     9361 aagctttgtg catttgacaa tggagtttga tgccaatcac aatctcttag cctggataga
     9421 gcgccgatat cagcccaaca tgcatggatg agagaggctg aagccaagct gcttaagctt
     9481 ctcattactc acccgcgcat taaggattcg atcgctggtg tctctggtca accacttagc
     9541 tagtggcagg ccagcgcgct cacacagccg atctgtgagc tcctggccgt tgtactgggt
     9601 gtcattgacc aggttgtacg tatcattgag gccttggtca aaggcaaagt tgataccgcg
     9661 aacgatatcg tcgcggtgaa tccagcacgg cacattca
//
