# Supplementary material for: Picocyanobacteria containing a novel pigment gene cluster dominate the brackish water Baltic Sea
Source: ISME J. 2014 Mar 13;8(9):1892–903. doi: 10.1038/ismej.2014.35 (PMC4139726; doi:10.1038/ismej.2014.35)
Supplement: Supplementary dataset 2 [file ismej201435x11.zip › GS815_3p0_contig-30.gbk]

LOCUS       30                      1502 bp    DNA              UNK 01-JAN-1980
DEFINITION  Picocyanobacterial phycobilisome operon, metagenomic contig, partial
            sequence.
ACCESSION   30
VERSION     30
KEYWORDS    cyanobacteria; phycobilisome; pigment; horizontal gene transfer;
            Baltic Sea; ecology.
SOURCE      GS815_3p0|contig-30
  ORGANISM  Synechococcus/Cyanobium
            Bacteria; Cyanobacteria; Oscillatoriophycideae; Chroococcales.
REFERENCE   1
  AUTHORS   Larsson, J., Celepli, N., Ininbergs, K., Dupont, C., Yooseph, S.,
            Bergman, B., Ekman, M.
  TITLE     Picocyanobacteria containing a novel pigment gene cluster dominate
            the brackish water Baltic Sea
FEATURES             Location/Qualifiers
     source          1..1502
                     /mol_type="assembled metagenomic DNA"
                     /collection_date="2011-06-14"
                     /filter_size="3p0"
                     /assembly method="Ray-Meta"
                     /location="lat:58.82 lon:17.63"
                     /sample_name="GS815"
                     /organism="Synechococcus/Cyanobium"
     gene            complement(2..231)
                     /translation="MKSVVTTVVTAADAAGRFPSQNDLEAVQGNIQRATARLEAAEKLA
                     AGLDKVTKEAGDACFSKYPYLKQEIGRASCR"
                     /locus_tag="GS815_3p0|contig-3000385_1271_1501_+"
                     /gene="cpeA"
                     /blast_species="Synechococcus sp. CC9311"
                     /description="C-phycoerythrin class I alpha chain "
     CDS             complement(2..231)
                     /translation="MKSVVTTVVTAADAAGRFPSQNDLEAVQGNIQRATARLEAAEKLA
                     AGLDKVTKEAGDACFSKYPYLKQEIGRASCR"
                     /locus_tag="GS815_3p0|contig-3000385_1271_1501_+"
                     /gene="cpeA"
                     /blast_species="Synechococcus sp. CC9311"
                     /description="C-phycoerythrin class I alpha chain "
     gene            complement(294..853)
                     /translation="MLDAFSRAVVSADSKTAPIGGGELAALRNYVAEGNKRLDAVNAIT
                     SNASCIVSDAVTGMICENTGLIQAGGNCYPNRRMAACLRDGEIVLRYISYALLAGDASV
                     LDDRCLNGLKETYIALGVPLQSAARAVAIMKASSTAHINETNTTGTNPVETRFRKMETV
                     QGDCSALVAEAATYFDRVISGLS"
                     /locus_tag="GS815_3p0|contig-3000385_650_1209_+"
                     /gene="cpeB"
                     /blast_species="Synechococcus sp. WH 7805"
                     /description="C-phycoerythrin class I beta chain "
     CDS             complement(294..853)
                     /translation="MLDAFSRAVVSADSKTAPIGGGELAALRNYVAEGNKRLDAVNAIT
                     SNASCIVSDAVTGMICENTGLIQAGGNCYPNRRMAACLRDGEIVLRYISYALLAGDASV
                     LDDRCLNGLKETYIALGVPLQSAARAVAIMKASSTAHINETNTTGTNPVETRFRKMETV
                     QGDCSALVAEAATYFDRVISGLS"
                     /locus_tag="GS815_3p0|contig-3000385_650_1209_+"
                     /gene="cpeB"
                     /blast_species="Synechococcus sp. WH 7805"
                     /description="C-phycoerythrin class I beta chain "
     gene            1224..1478
                     /translation="TDGTTARADTSAINASDPSRQELEESIDQLAAYRDRLIKDVIGMG
                     QRLKLPQKQVEFTLAQHPELQKLEAILAQLESQKSEQD"
                     /gene="unk13"
                     /blast_species="Synechococcus sp. WH 7805"
                     /locus_tag="GS815_3p0|contig-3000385_25_279_-"
                     /description="hypothetical protein WH7805_06726 "
     CDS             1224..1478
                     /translation="TDGTTARADTSAINASDPSRQELEESIDQLAAYRDRLIKDVIGMG
                     QRLKLPQKQVEFTLAQHPELQKLEAILAQLESQKSEQD"
                     /gene="unk13"
                     /blast_species="Synechococcus sp. WH 7805"
                     /locus_tag="GS815_3p0|contig-3000385_25_279_-"
                     /description="hypothetical protein WH7805_06726 "
ORIGIN
        1 ttccctacac gacgctcttc cgatctcttg cttgaggtag ggatacttgc tgaagcaggc
       61 gtcaccagct tccttcgtca ctttgtccag gccggcagcc agcttttcag cagcttcgag
      121 acgagcagta gctcgctgaa tgttgccctg aacagcttct aggtcgttct gggaggggaa
      181 gcgaccagcg gcatcagcgg cggtcacaac agtggtcaca acagacttca tcgtgaagat
      241 cctcgtttaa ttgagttgta gtggtttaaa aaaagcaatc tcttcggatg aatcagctga
      301 ggccgctgat cacacggtca aagtaggtag cagcttcagc cactagagcg gagcagtcgc
      361 cctgaacggt ttccatcttg cggaaacggg tttccacagg gttggtaccg gtggtgtttg
      421 tctcgttaat gtgagccgtg gaagaagcct tcatgatggc cacagcgcgg gcggcagact
      481 gaaggggaac gcccagagcg atgtaggtct ccttgaggcc gttcaggcag cggtcgtcca
      541 aaaccgaggc atcgccagcc agcagcgcgt agctgatgta gcgaagcaca atttcgccgt
      601 cgcgcaggca agcggccatg cggcggttgg ggtagcagtt gccaccagcc tggatcaggc
      661 cagtgttttc gcagatcatg ccggtgactg catctgaaac gatgcaggag gcattgctgg
      721 tgatggcgtt aacagcgtct agacgcttat ttccctcagc aacatagtta cggagagcag
      781 cgagctcacc gcctccaatt ggggcagtct tcgaatctgc gctgacgaca gcgcgtgaaa
      841 aggcgtcgag catgggaaag ggaccagggg tgcttgtgct cagccagttg acagccagtg
      901 aagatcgtta gatctgttta ggtctgcatg gcttagctgc ctctcgggga aggcgtaagg
      961 ggaaactacg gtcatctccc tcctcaggac cccgatcaaa gcaatcatgc aaactttcgt
     1021 catccatcgc ggtcggactt aaaaaggcag cgctggcaaa gggttttggc aaggggaagg
     1081 cacgcactcc cgcctaatcg cggaacaaag caccaggaga tttatctttt cttccatatt
     1141 caccatggat gcggtccatt tgaagctgct ctagtggatc gcagcggtcg actccgtatg
     1201 ctgacattcg cccaattcaa cccatgaccg acggcaccac cgctcgcgcc gacacgtctg
     1261 caatcaacgc atccgatccc agccggcagg agttggagga gtcgattgat cagctagcgg
     1321 cctaccgcga tcgactcatc aaagatgtga tcggaatggg tcagagactg aagcttcctc
     1381 agaagcaagt ggaattcacc ctggctcagc atcccgagct gcagaagtta gaagcaattc
     1441 tggctcagct tgagtcccag aagtccgagc aggactaact cccatccccc tcacacgccc
     1501 ga
//
