# Supplementary material for: Picocyanobacteria containing a novel pigment gene cluster dominate the brackish water Baltic Sea
Source: ISME J. 2014 Mar 13;8(9):1892–903. doi: 10.1038/ismej.2014.35 (PMC4139726; doi:10.1038/ismej.2014.35)
Supplement: Supplementary dataset 2 [file ismej201435x11.zip › GS815_3p0_contig-75.gbk]

LOCUS       75                      1015 bp    DNA              UNK 01-JAN-1980
DEFINITION  Picocyanobacterial phycobilisome operon, metagenomic contig, partial
            sequence.
ACCESSION   75
VERSION     75
KEYWORDS    cyanobacteria; phycobilisome; pigment; horizontal gene transfer;
            Baltic Sea; ecology.
SOURCE      GS815_3p0|contig-75
  ORGANISM  Synechococcus/Cyanobium
            Bacteria; Cyanobacteria; Oscillatoriophycideae; Chroococcales.
REFERENCE   1
  AUTHORS   Larsson, J., Celepli, N., Ininbergs, K., Dupont, C., Yooseph, S.,
            Bergman, B., Ekman, M.
  TITLE     Picocyanobacteria containing a novel pigment gene cluster dominate
            the brackish water Baltic Sea
FEATURES             Location/Qualifiers
     source          1..1015
                     /mol_type="assembled metagenomic DNA"
                     /collection_date="2011-06-14"
                     /filter_size="3p0"
                     /assembly method="Ray-Meta"
                     /location="lat:58.82 lon:17.63"
                     /sample_name="GS815"
                     /organism="Synechococcus/Cyanobium"
     gene            230..748
                     /translation="FDAFTKVVAQADARGEFINAGQIDALAAMVSESNKRMDAVNRITS
                     NASKIVTNAARDLFEAQPALTAPGGNAYTSRRMAACLRDMDIILRYITYAIFNGDASVL
                     EDRCLNGLRETYLALGVPGASVSEGVRKMKDAAIAIANDRNGITQGDCSALISEIGTYF
                     DRAAAAVG"
                     /gene="cpcB"
                     /blast_species="Cyanobium sp. PCC 7001"
                     /locus_tag="GS815_3p0|contig-75000394_230_748_+"
                     /description="phycocyanin, beta subunit "
     CDS             230..748
                     /translation="FDAFTKVVAQADARGEFINAGQIDALAAMVSESNKRMDAVNRITS
                     NASKIVTNAARDLFEAQPALTAPGGNAYTSRRMAACLRDMDIILRYITYAIFNGDASVL
                     EDRCLNGLRETYLALGVPGASVSEGVRKMKDAAIAIANDRNGITQGDCSALISEIGTYF
                     DRAAAAVG"
                     /gene="cpcB"
                     /blast_species="Cyanobium sp. PCC 7001"
                     /locus_tag="GS815_3p0|contig-75000394_230_748_+"
                     /description="phycocyanin, beta subunit "
     gene            792..1014
                     /translation="KTPLTEAVAAADSQGRFLSNTELNSAFGRFDRAKNALAAAKGLTA
                     NADNLVNGAAQAVYNKFPYTTQMRVRTM"
                     /gene="cpcA"
                     /blast_species="Cyanobium gracile PCC 6307"
                     /locus_tag="GS815_3p0|contig-75000394_792_1014_+"
                     /description="phycocyanin, alpha subunit "
     CDS             792..1014
                     /translation="MKTPLTEAVAAADSQGRFLSNTELNSAFGRFDRAKNALAAAKGLT
                     ANADNLVNGAAQAVYNKFPYTTQMQGANY"
                     /locus_tag="GS815_3p0|contig-75000394_792_1014_+"
                     /gene="cpcA"
                     /blast_species="Cyanobium gracile PCC 6307"
                     /description="phycocyanin, alpha subunit "
ORIGIN
        1 atctgctgtg gtcacctgca ccgagcaagc ccaccagtcc ctagggcagt gaccgtttgt
       61 taagggagca gtaggcaggc aggcatcttg aagagaatgg gcgaaccaag ttgacaacag
      121 ccaggttgct gcaccctgcc cacaaggggc actgcgcagc cctgggccct gaccagcctg
      181 gaacccctat ccacccttcc gactcttcgt cgcgactagg agcctcccaa tgttcgacgc
      241 cttcaccaag gttgtagccc aggctgatgc ccgtggcgaa ttcatcaacg ccggtcaaat
      301 cgacgcgctt gcggcgatgg tttccgagag caacaagcgt atggatgctg tgaaccgcat
      361 cacctccaac gcatccaaga tcgtcaccaa tgcggcccgc gatctttttg aagctcagcc
      421 ggcgctaaca gctcctggtg ggaacgccta caccagccgc cgcatggctg cgtgcctacg
      481 cgacatggac atcatcctcc gttacatcac ctacgcgatt ttcaacggcg atgcatccgt
      541 gctggaagac cgctgcctca acggcctgcg ggagacctac ctggcgctcg gcgttcctgg
      601 cgcttcggtt tctgaaggcg ttcgcaagat gaaggacgca gccattgcaa ttgccaacga
      661 ccgcaacggc atcacccagg gagactgctc agctttgatc agcgaaatcg gcacctactt
      721 cgaccgcgct gcagcagccg tcggctgatc agctcactaa aaattcaaac caacttaatt
      781 tcctccttcc catgaagact ccccttaccg aagccgtcgc agcagctgat tcccagggac
      841 ggttcctctc aaacactgag ctcaactcag catttggtcg ctttgaccgc gccaaaaatg
      901 ctcttgcagc tgctaaggga ctaacagcca acgcagacaa cttggtgaac ggtgctgccc
      961 aggccgttta caacaagttc ccctacacca cccagatgca gggtgcgaac tatgc
//
