# Supplementary material for: Picocyanobacteria containing a novel pigment gene cluster dominate the brackish water Baltic Sea
Source: ISME J. 2014 Mar 13;8(9):1892–903. doi: 10.1038/ismej.2014.35 (PMC4139726; doi:10.1038/ismej.2014.35)
Supplement: Supplementary dataset 2 [file ismej201435x11.zip › GS817_0p8_contig-18000377.gbk]

LOCUS       18000377                2365 bp    DNA              UNK 01-JAN-1980
DEFINITION  Picocyanobacterial phycobilisome operon, metagenomic contig, partial
            sequence.
ACCESSION   18000377
VERSION     18000377
KEYWORDS    cyanobacteria; phycobilisome; pigment; horizontal gene transfer;
            Baltic Sea; ecology.
SOURCE      GS817_0p8|contig-18000377
  ORGANISM  Synechococcus/Cyanobium
            Bacteria; Cyanobacteria; Oscillatoriophycideae; Chroococcales.
REFERENCE   1
  AUTHORS   Larsson, J., Celepli, N., Ininbergs, K., Dupont, C., Yooseph, S.,
            Bergman, B., Ekman, M.
  TITLE     Picocyanobacteria containing a novel pigment gene cluster dominate
            the brackish water Baltic Sea
FEATURES             Location/Qualifiers
     source          1..2365
                     /mol_type="assembled metagenomic DNA"
                     /collection_date="2011-06-29"
                     /note="PC/PE gene(s) identical to GS824_0p8|contig-544"
                     /filter_size="0p8"
                     /assembly method="Ray-Meta"
                     /location="lat:58.82 lon:17.63"
                     /sample_name="GS817"
                     /organism="Synechococcus/Cyanobium"
     gene            complement(143..635)
                     /translation="MKSVVTTVVTAADAAGRFPSQNDLEAVQGNIQRATARLEAAEKLA
                     AGLDKVTKEAGDACFSKYPYLKQAGEAGENQVKVDKCYRDIAHYLRLINYCLVVGGTGP
                     LDEWGIAGAREVYRTLRLPTAAYVEALTFTRDRACSPRDMSPQALNELKSYLDYAINAL
                     S"
                     /locus_tag="GS817_0p8|contig-18000377_1730_2223_+"
                     /gene="cpeA"
                     /blast_species="Synechococcus sp. CC9311"
                     /description="C-phycoerythrin class I alpha chain "
     CDS             complement(143..635)
                     /translation="MKSVVTTVVTAADAAGRFPSQNDLEAVQGNIQRATARLEAAEKLA
                     AGLDKVTKEAGDACFSKYPYLKQAGEAGENQVKVDKCYRDIAHYLRLINYCLVVGGTGP
                     LDEWGIAGAREVYRTLRLPTAAYVEALTFTRDRACSPRDMSPQALNELKSYLDYAINAL
                     S"
                     /locus_tag="GS817_0p8|contig-18000377_1730_2223_+"
                     /gene="cpeA"
                     /blast_species="Synechococcus sp. CC9311"
                     /description="C-phycoerythrin class I alpha chain "
     gene            complement(698..1257)
                     /translation="MLDAFSRAVVSADSKTAPIGGGELAALRNYVAEGNKRLDAVNAIT
                     SNASCIVSDAVTGMICENTGLIQAGGNCYPNRRMAACLRDGEIVLRYISYALLAGDASV
                     LDDRCLNGLKETYIALGVPLQSAARAVAIMKASSTAHINETNTSGTNPVETRFRKMETV
                     QGDCSALVAEAATYFDRVISGLS"
                     /locus_tag="GS817_0p8|contig-18000377_755_1668_+"
                     /gene="cpeB"
                     /blast_species="Synechococcus sp. WH 7805"
                     /description="C-phycoerythrin class I beta chain "
     CDS             complement(698..1257)
                     /translation="MLDAFSRAVVSADSKTAPIGGGELAALRNYVAEGNKRLDAVNAIT
                     SNASCIVSDAVTGMICENTGLIQAGGNCYPNRRMAACLRDGEIVLRYISYALLAGDASV
                     LDDRCLNGLKETYIALGVPLQSAARAVAIMKASSTAHINETNTSGTNPVETRFRKMETV
                     QGDCSALVAEAATYFDRVISGLS"
                     /locus_tag="GS817_0p8|contig-18000377_755_1668_+"
                     /gene="cpeB"
                     /blast_species="Synechococcus sp. WH 7805"
                     /description="C-phycoerythrin class I beta chain "
     gene            1628..1882
                     /translation="TDGTTARADTSAINASDPSRQELEESIDQLAAYRDRLIKDVIGMG
                     QRLKLPQKQVEFTLAQHPELQKLEAILAQLEAQKSEQD"
                     /gene="unk13"
                     /blast_species="Synechococcus sp. WH 7805"
                     /locus_tag="GS817_0p8|contig-18000377_484_738_-"
                     /description="hypothetical protein WH7805_06726 "
     CDS             1628..1882
                     /translation="TDGTTARADTSAINASDPSRQELEESIDQLAAYRDRLIKDVIGMG
                     QRLKLPQKQVEFTLAQHPELQKLEAILAQLEAQKSEQD"
                     /gene="unk13"
                     /blast_species="Synechococcus sp. WH 7805"
                     /locus_tag="GS817_0p8|contig-18000377_484_738_-"
                     /description="hypothetical protein WH7805_06726 "
     gene            1932..2365
                     /translation="DQFLAASRGAWLTRRAVHHLDHQDDEFGDSNLVIEPFSAEDPAVE
                     QICLALNINPHLAAGGARFWWESNLKPLARTEDQAAVLIDIPLAGDPSQGFLVRDKGYV
                     EKQPVLSQYTFSSDGVMTVTTRYDSNVGTERCWFVTDQV"
                     /gene="cpeU"
                     /blast_species="Synechococcus sp. WH 7803"
                     /locus_tag="GS817_0p8|contig-18000377_1_434_-"
                     /description="hypothetical protein SynWH7803_0483 "
     CDS             1932..2365
                     /translation="DQFLAASRGAWLTRRAVHHLDHQDDEFGDSNLVIEPFSAEDPAVE
                     QICLALNINPHLAAGGARFWWESNLKPLARTEDQAAVLIDIPLAGDPSQGFLVRDKGYV
                     EKQPVLSQYTFSSDGVMTVTTRYDSNVGTERCWFVTDQV"
                     /gene="cpeU"
                     /blast_species="Synechococcus sp. WH 7803"
                     /locus_tag="GS817_0p8|contig-18000377_1_434_-"
                     /description="hypothetical protein SynWH7803_0483 "
ORIGIN
        1 gggtgagcaa ggtcatcaaa caagatatcc aatgcttcca tttccatcca agagaggggg
       61 tgggagaggg ctcattttct cacaaaaaag gaggcccgaa ggcctccgtg gtttgtcctc
      121 aacaattaat cagaaactga tcaggagagg gcgttgattg cgtaatcaag gtacgacttc
      181 aactcattga gagcctgggg gctcatgtca cgaggggagc aagcccgatc gcgggtgaag
      241 gtgagagctt ccacgtaagc agcggtaggc agacgcaggg tgcggtacac ctcacgggct
      301 ccggcaatgc cccactcatc gagagggccg gtgccgccca caaccaggca gtagttgatc
      361 agacgcagat agtgagcgat gtcgcggtag cacttgtcca ccttgacctg attctcacca
      421 gcttcgccgg cttgcttgag gtaggggtac ttgctgaagc aggcgtcacc agcttccttc
      481 gtcactttgt ccaggccggc agccagcttt tcagcagctt caagacgagc agtagctcgc
      541 tgaatgttgc cctgaacagc ttctaggtcg ttctgggagg ggaagcgacc agcggcatca
      601 gcggcggtca caacagtggt cacaacagac ttcatcgtga agatcctcgt ttaattgagt
      661 tgtagtggtt taaaaaaagc aatctcttcg gatgaatcag ctgaggccgc tgatcacacg
      721 gtcaaagtag gtagcagctt cagccactag agcggagcag tcgccctgaa cggtttccat
      781 cttgcggaaa cgggtttcca cagggttggt accgctggtg tttgtctcgt taatgtgagc
      841 cgtggaagaa gccttcatga tggccacagc gcgggcggca gactgaaggg gaacgcccag
      901 agcgatgtag gtctccttga ggccgttcag gcagcggtcg tccaaaaccg aggcatcgcc
      961 agccagcagc gcgtagctga tgtagcgaag cacaatttcg ccgtcgcgca ggcaggcggc
     1021 catgcggcgg ttggggtagc agttgccacc agcctggatc aggccagtgt tttcgcagat
     1081 catgccggtg actgcatctg aaacgatgca ggaggcattg ctggtgatgg cgttaacagc
     1141 gtctagacgc ttatttccct cagcaacata gttacggaga gcagcgagct caccgcctcc
     1201 aattggggca gtcttcgaat ctgcgctgac gacagcgcgt gaaaaggcgt cgagcatggg
     1261 aaagggacca ggggtgcttg tgctcagcca gttgacagcc agtgaagatc gttagatctg
     1321 tttaggtctg catggcttag ctgcctctcg gggaaggcgt aaggggaaac tacggtcatc
     1381 tccctcctca ggaccccgat caaagcaatc atgcaaactt tcgtcatcca tcgcggtcgg
     1441 acttaaaaag gcagcgctgg caaagggttt tggcaagggg agaggacgca ctcccgccca
     1501 atcgcggaac aaagcaccag gagatttatc ttttcttcca tattcaccat ggatgcggtc
     1561 catttgaagc tgctctagtg gatcgcagcg gtcgactccg tatgctgaca ttcgcccaat
     1621 tcaacccatg accgacggca ccaccgctcg cgccgacacg tctgcaatca acgcatccga
     1681 tccaagccgg caggagttgg aggagtcgat tgatcagcta gcggcctacc gcgatcgact
     1741 catcaaagat gtgatcggaa tgggtcagag actgaagctt cctcagaagc aagtggaatt
     1801 caccctggct cagcatcccg agctgcagaa gctagaagca attctggctc agcttgaagc
     1861 ccagaagtcc gaacaggact aactcccatc cccctcaccc gcccgtggca cccgtggacc
     1921 cagcccgaac gatggatcag ttcttggcgg ccagtcgagg ggcctggctg acgcgacggg
     1981 ctgtgcacca cctcgaccac caagatgatg aattcggcga ttccaatctt gtgatcgagc
     2041 ccttctccgc tgaggatcca gccgtcgaac agatatgcct agctctcaat atcaaccctc
     2101 atctagcagc aggaggggcc cgtttctggt gggagagcaa tctaaaaccc ctagccagaa
     2161 cagaagatca agcggctgta ttaatagata tccctctggc aggagatccc tctcagggtt
     2221 tcctggtccg tgacaagggc tacgtggaga agcagcccgt cctcagtcaa tacacctttt
     2281 ccagcgatgg cgtcatgacc gttaccacgc gctatgacag caatgtcggc acggaacgct
     2341 gctggttcgt cacggatcag gtgcg
//
