# Supplementary material for: Picocyanobacteria containing a novel pigment gene cluster dominate the brackish water Baltic Sea
Source: ISME J. 2014 Mar 13;8(9):1892–903. doi: 10.1038/ismej.2014.35 (PMC4139726; doi:10.1038/ismej.2014.35)
Supplement: Supplementary dataset 2 [file ismej201435x11.zip › GS820_0p1_contig-1194000043.gbk]

LOCUS       1194000043             10000 bp    DNA              UNK 01-JAN-1980
DEFINITION  Picocyanobacterial phycobilisome operon, metagenomic contig, partial
            sequence.
ACCESSION   1194000043
VERSION     1194000043
KEYWORDS    cyanobacteria; phycobilisome; pigment; horizontal gene transfer;
            Baltic Sea; ecology.
SOURCE      GS820_0p1|contig-1194000043
  ORGANISM  Synechococcus/Cyanobium
            Bacteria; Cyanobacteria; Oscillatoriophycideae; Chroococcales.
REFERENCE   1
  AUTHORS   Larsson, J., Celepli, N., Ininbergs, K., Dupont, C., Yooseph, S.,
            Bergman, B., Ekman, M.
  TITLE     Picocyanobacteria containing a novel pigment gene cluster dominate
            the brackish water Baltic Sea
FEATURES             Location/Qualifiers
     source          1..10000
                     /mol_type="assembled metagenomic DNA"
                     /collection_date="2011-07-20"
                     /filter_size="0p1"
                     /assembly method="Ray-Meta"
                     /location="lat:58.82 lon:17.63"
                     /sample_name="GS820"
                     /organism="Synechococcus/Cyanobium"
     gene            11..275
                     /translation="NGTHQCGALLLVTSIKSETPQRVAQKLRVPLHMLSQTMQQLHQNG
                     IPVSSVGLMEAANSVSGVATKAAIEPGESPKPGQQSARRRRK"
                     /gene="unk11"
                     /blast_species="Unknown"
                     /locus_tag="GS820_0p1|contig-1194000043_9726_9990_-"
                     /description="NA"
     CDS             11..275
                     /translation="NGTHQCGALLLVTSIKSETPQRVAQKLRVPLHMLSQTMQQLHQNG
                     IPVSSVGLMEAANSVSGVATKAAIEPGESPKPGQQSARRRRK"
                     /gene="unk11"
                     /blast_species="Unknown"
                     /locus_tag="GS820_0p1|contig-1194000043_9726_9990_-"
                     /description="NA"
     gene            complement(282..710)
                     /translation="TRFLLSHNLQVVSDNLKGLNSADLAAGLVAHLSTDVQVQAVSHPH
                     WLVQVEADLLPIDLANAVLLAWRQLRCSAGATDHDCQLLALGGRKDGQGAPGALLQQSD
                     WGVDVVETLNSAAFLQSINWELLKQGRAPDGVFELQG"
                     /gene="unk12"
                     /blast_species="Synechococcus sp. WH 7805"
                     /locus_tag="GS820_0p1|contig-1194000043_9291_9719_+"
                     /description="hypothetical protein WH7805_06696 "
     CDS             complement(282..710)
                     /translation="TRFLLSHNLQVVSDNLKGLNSADLAAGLVAHLSTDVQVQAVSHPH
                     WLVQVEADLLPIDLANAVLLAWRQLRCSAGATDHDCQLLALGGRKDGQGAPGALLQQSD
                     WGVDVVETLNSAAFLQSINWELLKQGRAPDGVFELQG"
                     /gene="unk12"
                     /blast_species="Synechococcus sp. WH 7805"
                     /locus_tag="GS820_0p1|contig-1194000043_9291_9719_+"
                     /description="hypothetical protein WH7805_06696 "
     gene            784..1673
                     /translation="STELSATPASGIQQLSVEEANILAAELRSQLRQGLVPSSDSPAIE
                     RMVAGLGDTRGLMRLTFAESLGAVGAXGGANTVRALRTHENVTVRRAAAKTLTLIADPA
                     ALPVLLETLLSDSDPVVQGSAVGAMAAVGDQALDPLFSVLVHPKASAMQQGLASWGIAF
                     IGAKAPEALRQAASSPDARVRAAAIAALGEQIQALGDDQARQLLLTALDDLDSEVRAEA
                     ATLMGKLQEPEWACPRLLPLLTDSEEQVRKNAALSLMKLGAKDALPALKASVEQEEQPG
                     VRLVLDLAISQLSK"
                     /gene="mpeV"
                     /blast_species="Synechococcus sp. WH 7805"
                     /locus_tag="GS820_0p1|contig-1194000043_8328_9217_-"
                     /description="hypothetical protein WH7805_06701 "
     CDS             784..1673
                     /translation="STELSATPASGIQQLSVEEANILAAELRSQLRQGLVPSSDSPAIE
                     RMVAGLGDTRGLMRLTFAESLGAVGAXGGANTVRALRTHENVTVRRAAAKTLTLIADPA
                     ALPVLLETLLSDSDPVVQGSAVGAMAAVGDQALDPLFSVLVHPKASAMQQGLASWGIAF
                     IGAKAPEALRQAASSPDARVRAAAIAALGEQIQALGDDQARQLLLTALDDLDSEVRAEA
                     ATLMGKLQEPEWACPRLLPLLTDSEEQVRKNAALSLMKLGAKDALPALKASVEQEEQPG
                     VRLVLDLAISQLSK"
                     /gene="mpeV"
                     /blast_species="Synechococcus sp. WH 7805"
                     /locus_tag="GS820_0p1|contig-1194000043_8328_9217_-"
                     /description="hypothetical protein WH7805_06701 "
     gene            complement(1693..2306)
                     /translation="EALDILFDDLAHPNPYIQSQAFIAMVRDWPQQALPRLLGLLAQPD
                     IALRRASVRGIGAFGAAALLPLADLLKASTDSTIRASCVKAYAQVASNQPGYISPILXM
                     QALEEALGDDSPVVAVATVMALGQVGGQAVPLLLRVVGGDNPAQAVAAVNALAQIDDPA
                     IERTLRDLQNQPQLDSYVRETLESALARIRDLHARQPQPG"
                     /gene="cpeZ"
                     /blast_species="Synechococcus sp. WH 7805"
                     /locus_tag="GS820_0p1|contig-1194000043_7695_8308_+"
                     /description="putative bilin biosynthesis protein cpeZ "
     CDS             complement(1693..2306)
                     /translation="EALDILFDDLAHPNPYIQSQAFIAMVRDWPQQALPRLLGLLAQPD
                     IALRRASVRGIGAFGAAALLPLADLLKASTDSTIRASCVKAYAQVASNQPGYISPILXM
                     QALEEALGDDSPVVAVATVMALGQVGGQAVPLLLRVVGGDNPAQAVAAVNALAQIDDPA
                     IERTLRDLQNQPQLDSYVRETLESALARIRDLHARQPQPG"
                     /gene="cpeZ"
                     /blast_species="Synechococcus sp. WH 7805"
                     /locus_tag="GS820_0p1|contig-1194000043_7695_8308_+"
                     /description="putative bilin biosynthesis protein cpeZ "
     gene            complement(2399..2893)
                     /translation="KSVVTTVVTAADAAGRFPSQNDLEAVQGNIQRATARLEAAEKLAA
                     GLDKVTKEAGDACFSKYPYLKQAGEAGENQVKVDKCYRDIAHYLRLINYCLVVGGTGPL
                     DEWGIAGAREVYRTLRLPTAAYVEALTFTRDRACSPRDMSPQALNELKSYLDYAINALS
                     "
                     /gene="cpeA"
                     /blast_species="Synechococcus sp. CC9311"
                     /locus_tag="GS820_0p1|contig-1194000043_7101_7595_+"
                     /description="C-phycoerythrin class I alpha chain "
     CDS             complement(2399..2893)
                     /translation="MKSVVTTVVTAADAAGRFPSQNDLEAVQGNIQRATARLEAAEKLA
                     AGLDKVTKEAGDACFSKYPYLKQAGEAGENQVKVDKCYRDIAHYLRLINYCLVVGGTGP
                     LDEWGIAGAREVYRTLRLPTAAYVEALTFTRDRACSPRDMSPQALNELKSYLDYAINAL
                     S"
                     /locus_tag="GS820_0p1|contig-1194000043_7101_7595_+"
                     /gene="cpeA"
                     /blast_species="Synechococcus sp. CC9311"
                     /description="C-phycoerythrin class I alpha chain "
     gene            complement(2955..3515)
                     /translation="LDAFSRAVVSADSKTAPIGGGELAALRNYVAEGNKRLDAVNAITS
                     NASCIVSDAVTGMICENTGLIQAGGNCYPNRRMAACLRDGEIVLRYISYALLAGDASVL
                     DDRCLNGLKETYIALGVPLQSAARAVAIMKASSTAHINETNTSGTNPVETRFRKMETVQ
                     GXLLRLVAEAATYFDRVISGLS"
                     /gene="cpeB"
                     /blast_species="Synechococcus sp. WH 7805"
                     /locus_tag="GS820_0p1|contig-1194000043_6480_7039_+"
                     /description="C-phycoerythrin class I beta chain "
     CDS             complement(2955..3515)
                     /translation="MLDAFSRAVVSADSKTAPIGGGELAALRNYVAEGNKRLDAVNAIT
                     SNASCIVSDAVTGMICENTGLIQAGGNCYPNRRMAACLRDGEIVLRYISYALLAGDASV
                     LDDRCLNGLKETYIALGVPLQSAARAVAIMKASSTAHINETNTSGTNPVETRFRKMETV
                     QGDCSALVAEAATYFDRVISGLS"
                     /locus_tag="GS820_0p1|contig-1194000043_6480_7039_+"
                     /gene="cpeB"
                     /blast_species="Synechococcus sp. WH 7805"
                     /description="C-phycoerythrin class I beta chain "
     CDS             3886..4140
                     /gene="unk13"
     gene            3886..4140
                     /gene="unk13"
     gene            4195..4764
                     /translation="DQFLAASRGAWLTRRAVHHLDHQDDEFGDSNLVIEPFSAEDPAVE
                     QICLALNINPHLAAGGARFWWESNLKPLARTEDQAAVLIDIPLAGDPSQGFLVRDKGYV
                     EKQPVLSQYTFSSDGVMTVTTRYDSNVGTERCWFVTDQVRMRVSSVQCLDGVSMTTYCT
                     ELRCPSDATLQSLRESADSLAAGFS"
                     /gene="cpeU"
                     /blast_species="Synechococcus sp. WH 7803"
                     /locus_tag="GS820_0p1|contig-1194000043_5237_5806_-"
                     /description="hypothetical protein SynWH7803_0483 "
     CDS             4195..4764
                     /translation="DQFLAASRGAWLTRRAVHHLDHQDDEFGDSNLVIEPFSAEDPAVE
                     QICLALNINPHLAAGGARFWWESNLKPLARTEDQAAVLIDIPLAGDPSQGFLVRDKGYV
                     EKQPVLSQYTFSSDGVMTVTTRYDSNVGTERCWFVTDQVRMRVSSVQCLDGVSMTTYCT
                     ELRCPSDATLQSLRESADSLAAGFS"
                     /gene="cpeU"
                     /blast_species="Synechococcus sp. WH 7803"
                     /locus_tag="GS820_0p1|contig-1194000043_5237_5806_-"
                     /description="hypothetical protein SynWH7803_0483 "
     CDS             4786..5472
                     /gene="pebA"
     gene            4786..5472
                     /gene="pebA"
     gene            5490..6281
                     /translation="FDPFLQELNSRLERSGAQPIAPPDGLAECRSLKRQSVIQSWLWQV
                     PGFRRWRVTRMDAGDSLQVLNSVAYPXINNDQPLMGIDLLWFGTRGKLVAVLDFQPLLQ
                     DQNYLDTYYQGLKELISRHPDLHGAEAMRSFDPNQYFSPWLLFCRGGAEEAQESLPRAF
                     TAFLDCYWQLSAEASQRTSIVTAERVKTLQEAYDVYSAERDPAHGLFSSHFGKAWSDRF
                     LHEFLFPSSPQXMTAPQSCSLDQVRIAGWRWQPFLDHAVDMLQALQPAAYPVPEQFLQK
                     TGSTGSKAQPVVVQTATWACRTSKLRQVRAACVEAGPAASVLNLVINPDCRFDLPFFGA
                     DLVTLPSGHLLALDLQPVDRSDSLHTQPVWDRLLPIFNSWKPHLPDGGPIPAEAEPYFS
                     PAFLWTRYLWVXASDELIATVIFQAFAEYLKLYLQLVDEAPPVADDRSAILLEGQRRYT
                     SYRAEKDPARGMLSRFHGAEWTETYIHEVLFDLDRHYPE"
                     /gene="pebB"
                     /blast_species="Synechococcus sp. RS9916"
                     /locus_tag="GS820_0p1|contig-1194000043_3717_5210_-"
                     /description="phycoerythrobilin:ferredoxin oxidoreductase "
     CDS             5490..6281
                     /translation="FDPFLQELNSRLERSGAQPIAPPDGLAECRSLKRQSVIQSWLWQV
                     PGFRRWRVTRMDAGDSLQVLNSVAYPXINNDQPLMGIDLLWFGTRGKLVAVLDFQPLLQ
                     DQNYLDTYYQGLKELISRHPDLHGAEAMRSFDPNQYFSPWLLFCRGGAEEAQESLPRAF
                     TAFLDCYWQLSAEASQRTSIVTAERVKTLQEAYDVYSAERDPAHGLFSSHFGKAWSDRF
                     LHEFLFPSSPQXMTAPQSCSLDQVRIAGWRWQPFLDHAVDMLQALQPAAYPVPEQFLQK
                     TGSTGSKAQPVVVQTATWACRTSKLRQVRAACVEAGPAASVLNLVINPDCRFDLPFFGA
                     DLVTLPSGHLLALDLQPVDRSDSLHTQPVWDRLLPIFNSWKPHLPDGGPIPAEAEPYFS
                     PAFLWTRYLWVXASDELIATVIFQAFAEYLKLYLQLVDEAPPVADDRSAILLEGQRRYT
                     SYRAEKDPARGMLSRFHGAEWTETYIHEVLFDLDRHYPE"
                     /gene="pebB"
                     /blast_species="Synechococcus sp. RS9916"
                     /locus_tag="GS820_0p1|contig-1194000043_3717_5210_-"
                     /description="phycoerythrobilin:ferredoxin oxidoreductase "
     gene            complement(6293..7467)
                     /translation="AKVGVLLLNLGGPERIQDVGPFLYNLFSDPEIIRLPSPALQKPLA
                     WLISSLRASKSQEAYRSIGGGSPLRRITEQQARELQSALRLLGIEATSYVAMRYWHPFT
                     ESAVADIKADDVDEVVVLPLYPHFSISTSGSSFRELQRLRQADPVFAAFRFDXIRSYHD
                     DQGYIDAMAGLIAREIQACPDPDSAHVFFSAHGVPKSYVEEAGDPYQGEIETCARLIIE
                     KLEATLGHSNSFTLAYQSRVGPVEWLKPYTDEALEELGRQGVKDLVVVPISFVSEHIET
                     LEEIDIEYRKLAFESGITNFRRVPALDTNPAFIQGLARLVQQALDGPEVNLDQAAALPS
                     TVKLYPQDKWAWGWNNSSEVWNGRLAMVGFSAFLVELISGSGPLHAIGLL"
                     /gene="hemH"
                     /blast_species="Cyanobium sp. PCC 7001"
                     /locus_tag="GS820_0p1|contig-1194000043_2534_3708_+"
                     /description="ferrochelatase "
     CDS             complement(6293..7467)
                     /translation="AKVGVLLLNLGGPERIQDVGPFLYNLFSDPEIIRLPSPALQKPLA
                     WLISSLRASKSQEAYRSIGGGSPLRRITEQQARELQSALRLLGIEATSYVAMRYWHPFT
                     ESAVADIKADDVDEVVVLPLYPHFSISTSGSSFRELQRLRQADPVFAAFRFDXIRSYHD
                     DQGYIDAMAGLIAREIQACPDPDSAHVFFSAHGVPKSYVEEAGDPYQGEIETCARLIIE
                     KLEATLGHSNSFTLAYQSRVGPVEWLKPYTDEALEELGRQGVKDLVVVPISFVSEHIET
                     LEEIDIEYRKLAFESGITNFRRVPALDTNPAFIQGLARLVQQALDGPEVNLDQAAALPS
                     TVKLYPQDKWAWGWNNSSEVWNGRLAMVGFSAFLVELISGSGPLHAIGLL"
                     /gene="hemH"
                     /blast_species="Cyanobium sp. PCC 7001"
                     /locus_tag="GS820_0p1|contig-1194000043_2534_3708_+"
                     /description="ferrochelatase"
     gene            7636..8465
                     /translation="EGSDNHAKAAADRQWNLMRASFDGDWKGITTWYGRNGHGMNLKQG
                     SANPEASLYSIRFSDAHTGEWHGTGLRFAPGGERRFPLYRHNYNLGHNCWHFPQTAGQS
                     SLEMAGSSARAGHEVNFFAVEVVXMLVALYQQQPDGQMLLDSIAATPFRCQRTSPDPER
                     VQFQSLEAVFDTVFGWQGVESVIRPGFNSVNETSDQRLAPFCSELFIKNEVNGLFTDNL
                     ICSLPERLPKHSFNIHFGCILDRQSFVHLTMEFDANHNLLAWIERRYQPNMHG"
                     /gene="hyp"
                     /blast_species="Synechococcus sp. RS9916"
                     /locus_tag="GS820_0p1|contig-1194000043_1536_2365_-"
                     /description="hypothetical protein RS9916_28414 "
     CDS             7636..8465
                     /translation="EGSDNHAKAAADRQWNLMRASFDGDWKGITTWYGRNGHGMNLKQG
                     SANPEASLYSIRFSDAHTGEWHGTGLRFAPGGERRFPLYRHNYNLGHNCWHFPQTAGQS
                     SLEMAGSSARAGHEVNFFAVEVVXMLVALYQQQPDGQMLLDSIAATPFRCQRTSPDPER
                     VQFQSLEAVFDTVFGWQGVESVIRPGFNSVNETSDQRLAPFCSELFIKNEVNGLFTDNL
                     ICSLPERLPKHSFNIHFGCILDRQSFVHLTMEFDANHNLLAWIERRYQPNMHG"
                     /gene="hyp"
                     /blast_species="Synechococcus sp. RS9916"
                     /locus_tag="GS820_0p1|contig-1194000043_1536_2365_-"
                     /description="hypothetical protein RS9916_28414 "
     gene            complement(8503..9360)
                     /translation="TSTPDLASLYQLLSLQERPILPSGERRAILGCGYVGEAVAKSWKQ
                     EGHALWGTTTRRERLPELADLVENPLVFDSTDPSSSLDFATDVDGILVSFAPSKSSSVE
                     LSQYEQTFLGGLQRRSKLLAVGLXSSPLQLVHLSSCGVYGNRQGALTSESDPTDSNHPV
                     NSVLVRAEQMIASVRSESIQVCVLRLGGIYGPGRDIPAMLLSAAGGLVQRNGLNVPCWI
                     HRDDIVRGINFAFDQGLNDTYNLVNDTQYNGQELTDRLCERAGLPLAKWLTRDTSIEFL
                     MRG"
                     /gene="nucleoside-diphosphate-sugar epimerase"
                     /blast_species="Synechococcus sp. RCC307"
                     /locus_tag="GS820_0p1|contig-1194000043_641_1498_+"
                     /description="putative nucleoside-diphosphate-sugar
                     epimerase "
     CDS             complement(8503..9360)
                     /translation="TSTPDLASLYQLLSLQERPILPSGERRAILGCGYVGEAVAKSWKQ
                     EGHALWGTTTRRERLPELADLVENPLVFDSTDPSSSLDFATDVDGILVSFAPSKSSSVE
                     LSQYEQTFLGGLQRRSKLLAVGLXSSPLQLVHLSSCGVYGNRQGALTSESDPTDSNHPV
                     NSVLVRAEQMIASVRSESIQVCVLRLGGIYGPGRDIPAMLLSAAGGLVQRNGLNVPCWI
                     HRDDIVRGINFAFDQGLNDTYNLVNDTQYNGQELTDRLCERAGLPLAKWLTRDTSIEFL
                     MRG"
                     /gene="nucleoside-diphosphate-sugar epimerase"
                     /blast_species="Synechococcus sp. RCC307"
                     /locus_tag="GS820_0p1|contig-1194000043_641_1498_+"
                     /description="putative nucleoside-diphosphate-sugar
                     epimerase"
     gene            complement(9763..10000)
                     /translation="AAIPDEKAFKANYRTTLDALPIDQAMADRIVEEANHAFHLNMTMF
                     QELEGNLIAAIGKVLFGFLTRRQRSGSTEVVAA"
                     /gene="hmuO"
                     /blast_species="Synechococcus sp. WH 5701"
                     /locus_tag="GS820_0p1|contig-1194000043_1_238_+"
                     /description="Heme oxygenase "
     CDS             complement(9763..10000)
                     /translation="AAIPDEKAFKANYRTTLDALPIDQAMADRIVEEANHAFHLNMTMF
                     QELEGNLIAAIGKVLFGFLTRRQRSGSTEVVAA"
                     /gene="hmuO"
                     /blast_species="Synechococcus sp. WH 5701"
                     /locus_tag="GS820_0p1|contig-1194000043_1_238_+"
                     /description="Heme oxygenase"
ORIGIN
        1 caatgggacc ccatcaatgt ggtgcacttc ttcttgttac aagcatcaaa tctgaaactc
       61 cccagagggt tgctcagaag ctgcgagttc cgctccatat gctgagccag actatgcagc
      121 aactacacca gaacggaatc ccagtttcgt cggtgggtct gatggaggcg gccaactcgg
      181 tttctggcgt ggcgaccaaa gctgccatag agccaggcga atcacccaag cctggacagc
      241 aatcagctcg ccgccgccgc aaatagccca gctcagcctt gaagctcgaa cacaccatca
      301 ggagcacgtc cctgtttgag cagttcccag ttgatcgact gaaggaaagc tgcgctgttc
      361 agagtctcca ccacatcgac cccccagtca ctctgctgca gcaacgctcc aggggcgccc
      421 tggccgtcct tgcgcccacc caaggccaac agctggcaat catgatcagt ggcccctgca
      481 gagcagcgaa gctgtcgcca ggccaggagt acggcattgg ccaaatcgat gggcagcaga
      541 tcggcttcca cctgaaccaa ccagtgaggg tggctgactg cctgaacctg gacatcggtg
      601 gacaggtgtg caacgaggcc agccgccaga tcggccgaat tcaggccctt caggttgtcg
      661 gaaaccacct gaaggttgtg ggagagcaaa aagcgtgtca tgtcctgatc ttgttaagcc
      721 caccatagga acgccgcggc tatccctgat aattttgttc gataggagcg acccttgtct
      781 accgagctgt ccgctacccc cgcatctggc atccagcaac tgagcgttga ggaagccaac
      841 attctggctg cagagcttcg ttcccaactt cgtcaggggc tagttccttc atccgacagc
      901 ccagcgattg agcgcatggt ggctggtctc ggcgatacca ggggcttgat gcggctcacc
      961 tttgccgaaa gccttggagc agtaggtgct gcggcggtgc caacactgtg ccgtgcattg
     1021 cggactcacg aaaacgtcac cgttcgccgc gctgcagcga aaactctgac cctgattgca
     1081 gatccagctg ccttgcccgt tttactggaa accctgctct cagattcgga tcccgtcgtg
     1141 cagggatcag ctgtcggagc gatggctgca gtcggcgacc aggctctcga tccactcttc
     1201 tcagtgctcg ttcatccaaa agcttcggcc atgcagcagg ggctggccag ctgggggatc
     1261 gcttttatcg gcgccaaggc gcccgaagca cttcgccaag cagccagctc gccggatgcc
     1321 agggtaagag cggcagcgat agcagctctc ggcgaacaga tccaggcgtt gggggatgac
     1381 caggcgagac agctgctcct aaccgcgctg gatgacctgg actccgaggt gcgggcagaa
     1441 gctgcaacgc tgatggggaa gttacaggag ccagaatggg cctgcccgcg cctgctcccg
     1501 ctgctcaccg actcggaaga acaggtccgc aaaaacgctg ctctatcgct gatgaagcta
     1561 ggggccaagg atgcattgcc tgccttaaaa gcaagtgtgg agcaggaaga acaacctggt
     1621 gtcagattag tgctggatct agcaatcagt cagctgagca agtgaggatg gcaatcgtct
     1681 cgcgtcagcc cggctgaggt tgacgggcat gcaggtccct aattcgagcg agggctgatt
     1741 caagcgtctc gcgcacataa ctgtctagct gtggttggtt ctgcagatct ctaagagtcc
     1801 gttcaattgc aggatcatca atctgggcga gcgcattgac agctgctacc gcctgggctg
     1861 gattatctcc acccaccact ctcagcaaca gcggcaccgc ctgcccaccc acctgcccaa
     1921 gggccatcac cgtagctaca gccacaaccg gtgagtcgtc gccaagcgcc tcctcgaggg
     1981 cctgcatagc agaatcgggg aaatgtatcc caggctggtt tgaagccacc tgggcatagg
     2041 ccttgacgca gctagcgcgg atagtgctgt ccgtgctggc cttaagaaga tccgctaaag
     2101 gcagcagggc tgctgcgcca aaggcgccaa taccacgtac agaggccctg cgtaaagcta
     2161 tatccggttg ggccaataaa ccaagcagtc gaggcagagc ttgctgaggc caatccctga
     2221 ccatagctat aaaagcctgg ctttgaatat aaggattggg gtgagcaagg tcatcaaaca
     2281 agatatccaa tgcttccatt tccatccaag agagggggtg ggagagggct cattttctca
     2341 caaaaaagga ggcccgaagg cctccgtggt ttgtcctcaa caattaatca gaaactgatc
     2401 aggagagggc gttgattgcg taatcaaggt acgacttcaa ctcattgaga gcctgggggc
     2461 tcatgtcacg aggggagcag gcccgatcgc gggtgaaggt gagcgcttcc acgtaagcag
     2521 cggtaggcag acgcagggtg cggtacacct cacgggctcc ggcaatgccc cactcatcga
     2581 gagggccggt gccgcccaca accaggcagt agttgatcag acgcagatag tgagcgatgt
     2641 cgcggtagca cttgtccacc ttgacctgat tctcaccagc ttcgccggct tgcttgaggt
     2701 aggggtactt gctgaagcag gcgtcaccag cttccttcgt cactttgtcc aggccggcag
     2761 ccagcttttc agcagcttca agacgagcag tagctcgctg aatgttgccc tgaacagctt
     2821 ctaggtcgtt ctgggagggg aagcgaccag cggcatcagc ggcggtcaca acagtggtca
     2881 caacagactt catcgtgaag atcctcgttt aattgagttg tagtggttta aaaaaagcaa
     2941 tctcttcgga tgaatcagct gaggccgctg atcacacggt caaagtaggt agcagcttca
     3001 gccactagag cggagcagtc gccctgaacg gtttccatct tgcggaaacg ggtttccaca
     3061 gggttggtac cgctggtgtt tgtctcgtta atgtgagccg tggaagaagc cttcatgatg
     3121 gccacagcgc gggcggcaga ctgaagggga acgcccagag cgatgtaggt ctccttgagg
     3181 ccgttcaggc agcggtcgtc caaaaccgag gcatcgccag ccagcagcgc gtagctgatg
     3241 tagcgaagca caatttcgcc gtcgcgcagg caggcggcca tgcggcggtt ggggtagcag
     3301 ttgccaccag cctggatcag gccagtgttt tcgcagatca tgccggtgac tgcatctgaa
     3361 acgatgcagg aggcattgct ggtgatggcg ttaacagcgt ctagacgctt atttccctca
     3421 gcaacatagt tacggagagc agcgagctca ccgcctccaa ttggggcagt cttcgaatct
     3481 gcgctgacga cagcgcgtga aaaggcgtcg agcatgggaa agggaccagg ggtgcttgtg
     3541 ctcagccagt tgacagccag tgaagatcgt tagatctgtt taggtctgca tggcttagct
     3601 gcctctcggg gaaggcgtaa ggggaaacta cggtcatctc cctcctcagg accccgatca
     3661 aagcaatcat gcaaactttc gtcatccatc gcggtcggac ttaaaaaggc agcgctggca
     3721 aagggttttg gcaaggggcg ggcacgcact cccgcccaat cgcggaacaa agcaccagga
     3781 gatttatctt ttcttccata ttcaccatgg atgcggtcca tttgaagctg ctctagtgga
     3841 tcgcagcggt cgactccgta tgctgacatt cgcccaattc aacccatgac cgacggcacc
     3901 accgctcgcg ccgacacgtc tgcaatcaac gcatccgatc ccagccggca ggagttggag
     3961 gagtcgattg atcagctagc ggcctaccgc gatcgactca tcaaagatgt gatcggaatg
     4021 ggtcagagac tgaagcttcc tcagaagcaa gtggaattca ccctggctca gcatcccgag
     4081 ctgcagaagc tagaagcaat tctggctcag cttgaagccc agaagtccga acaggactaa
     4141 ctcccatccc cctcacccgc ccgtggcacc cgtggaccca gcccgaacga tggatcagtt
     4201 cttggcggcc agtcgagggg cctggctgac gcgacgggct gtgcaccacc tcgaccacca
     4261 agatgatgaa ttcggcgatt ccaatcttgt gatcgagccc ttctccgctg aggatccagc
     4321 cgtcgaacag atatgcctag ctctcaatat caaccctcat ctagcagcag gaggggcccg
     4381 tttctggtgg gagagcaatc taaaacccct agccagaaca gaagatcaag cggctgtatt
     4441 aatagatatc cctctggcag gagatccctc tcagggtttc ctggtccgtg acaagggcta
     4501 cgtggagaag cagcccgtcc tcagtcaata caccttttcc agcgatggcg tcatgaccgt
     4561 taccacgcgc tacgacagca atgtcggcac ggaacgctgc tggttcgtca cggatcaggt
     4621 gcgcatgagg gtgagctcgg tgcagtgcct cgatggggtg tcgatgacca cctactgcac
     4681 ggagcttcgt tgcccctccg acgcaactct gcagtcgctt cgggaaagcg ccgattccct
     4741 ggccgccggt ttcagttaac ccaccctgct cctgagcgct ccgagatgtt cgaccctttt
     4801 ttgcaagagc tcaatagcag gctggaacgg tctggagcgc agcccattgc cccacccgat
     4861 gggctcgctg aatgtcgctc cctgaagagg cagagcgtga tccaaagctg gctctggcaa
     4921 gtgccgggtt tccggcgctg gcgggtgacc aggatggacg cgggggacag cctgcaagtg
     4981 ctgaattcgg tggcctatcc cgaatacaac aacgatcagc ccctgatggg aatcgatctt
     5041 ctttggttcg gcacccgcgg caagctggtc gcagtgcttg attttcaacc cctactgcaa
     5101 gatcagaatt atcttgatac ctattatcaa ggcctaaaag aacttatttc tcgccacccg
     5161 gatcttcacg gtgctgaggc catgcgctca tttgatccaa accaatattt ttcgccctgg
     5221 ctgctgttct gccgtggagg tgctgaggag gcgcaggaat cgttgcctag ggctttcact
     5281 gcctttctcg actgctactg gcagctcagc gccgaagcca gccaacgcac ttccatagtt
     5341 acagcagaaa gggttaaaac cctgcaagag gcatacgatg tctacagcgc cgaaagagat
     5401 ccggctcatg gcctttttag cagccacttc ggtaaggcct ggtcggatcg ttttctgcac
     5461 gagttcctct tcccatctag cccgcagcaa tgacagcacc gcaaagctgc agccttgatc
     5521 aggtcagaat cgccggttgg cgttggcagc cctttcttga tcatgcggtc gacatgcttc
     5581 aggcgttgca gccagccgcc taccccgtgc ccgagcagtt tctgcaaaaa accggatcca
     5641 ccggttcgaa agcacagccg gtagttgtgc aaactgcaac ctgggcctgt cgaaccagca
     5701 agcttcgcca ggtgagggcc gcctgtgtgg aagcgggacc agcagcgtcc gtgctgaacc
     5761 tagttatcaa tcccgactgc cgttttgatc tgcctttctt cggagccgat ttggtcacgc
     5821 tgccctcagg ccatctgcta gcccttgacc tgcagccagt tgaccgcagc gattccctcc
     5881 atacccaacc tgtctgggat cgattactcc caatttttaa cagctggaag cctcacttgc
     5941 ccgatggcgg gcccattcct gccgaggcgg aaccttactt ttcgcctgca tttctctgga
     6001 cccgtctacc tctgggtgca gcctccgatg agctgatcgc caccgttata tttcaagcct
     6061 ttgctgagta tttaaagctt tatttacagc tcgtggatga agcacccccc gtagcagatg
     6121 atcgctcagc aatattgctc gagggccaac gccgctacac cagctatcgg gcagagaaag
     6181 atccggcaag agggatgctc agccgctttc acggcgcgga atggaccgag acatatatcc
     6241 atgaggtgtt gttcgatcta gacagacact atcccgagta aaaagaagat caaagcaggc
     6301 ctatggcgtg aagaggccca cttccactga tcagctccac tagaaaagcg gagaatccga
     6361 ccatagctaa gcggccattc cacacttctg agctgttgtt ccagccccaa gcccacttgt
     6421 cttgggggta gagcttcaca gtgctgggca aagccgccgc ctggtcgaga ttcacttcgg
     6481 gcccatccag ggcctgctgg acaagtcgcg caagcccctg gatgaacgca gggttggtgt
     6541 caagcgccgg cacacgccga aaatttgtga tgcccgactc gaaagccagc ttgcggtact
     6601 cgatgtcgat ctcttcaagg gtctcgatgt gctcgctcac aaaactgatc ggcacaacca
     6661 caagatcctt cacaccctgc cgccctagct cctccaatgc ctcgtcggtg tagggcttga
     6721 gccactccac aggacccacc cggctctgat aagcaagggt gaaagagttg ctgtggccca
     6781 atgtggcctc caacttctcg atgatcagcc gggcgcaggt ttcgatctcc ccttggtagg
     6841 gatcgcccgc ttcttccacg tagctcttag gaacaccgtg ggcgctgaag aacacatggg
     6901 cgctgtcagg gtccgggcag gcctggatct cgcgggcgat cagcccggcc atggcgtcga
     6961 tatagccctg gtcatcgtgg tagctgcgga tacatcgaat cggcaaagct gcaaagacag
     7021 gatcagcctg gcgaagacgc tgaagctccc taaagctgga accgctggtg ctaattgaga
     7081 agtgaggata aagaggcagc accaccacct cgtccacatc gtcggctttg atgtctgcca
     7141 ccgccgattc ggtaaagggg tgccagtagc gcatcgccac atagctggtg gcctcgatcc
     7201 caagcaggcg cagggcactc tgtagctccc gcgcctgctg ctcggtgatt cgccgcagtg
     7261 gtgagccccc gccgattgaa cgataagcct cctgcgactt gctcgcccgc aggctgctga
     7321 tcagccacgc cagtggtttc tgcagggccg ggctgggtag ccggatgatc tccggatccg
     7381 agaacaggtt gtagaggaaa gggccgacgt cctggatgcg ctccggaccc ccgaggttca
     7441 gcaggagcac acctaccttg gccatggctt ggcgatcatg aggccaaaca tcaccttacg
     7501 tctacaactg ctggcaactg cactcgctcg gttgaataag aaacgtttag ggacacgccc
     7561 tcacaaccaa gccgttcgac cggcgcacat cagctagacg attctggaaa acccgactac
     7621 cgaactgaag acgatggaag gttcagacaa tcacgccaaa gcagcagctg atcggcaatg
     7681 gaacctcatg cgcgccagct ttgatggcga ctggaaggga ataaccacct ggtatggccg
     7741 caacggccat ggcatgaacc tgaagcaggg cagcgctaac ccggaggcct cgctttactc
     7801 catccgcttc tcggatgcgc acacgggtga atggcatgga accggcctgc gattcgcgcc
     7861 cggtggagaa cgccgcttcc ccctatatcg gcacaattac aacctcggcc ataactgctg
     7921 gcattttccg cagacggcgg gccagtcgag cctggaaatg gccggcagca gcgcccgtgc
     7981 tgggcatgaa gtgaacttct tcagcggtcg aagtcgttcg atgctggtgg cgctttacca
     8041 gcaacaacct gatggtcaga tgctgctgga ctcaatcgcc gccacaccct tccgttgcca
     8101 acgcaccagt cctgaccccg aacgcgttca gttccaatcg ctggaggcgg tattcgatac
     8161 cgtctttggc tggcaaggag tggagtcagt gatcagacca ggattcaatt ctgtaaatga
     8221 aacgtcagat cagcggttgg caccattctg tagcgaatta tttatcaaga atgaagtgaa
     8281 tgggctgttt accgataatt taatctgcag cctacctgag agattgccaa agcattcatt
     8341 taacatccac tttggctgca tactggatcg tcaaagcttt gtgcatttga caatggagtt
     8401 tgatgccaat cacaatctct tggcctggat agagcgccga tatcagccca acatgcatgg
     8461 atgagagagg ctgaagccaa gctgcttaag cttctcatta ctcacccgcg cattaagaat
     8521 tcgatcgctg gtgtctctgg tcaaccactt agctagtggc aggccagcgc gctcacacag
     8581 ccgatctgtg agctcctggc cgttgtactg ggtgtcattg accaggttgt acgtatcatt
     8641 gaggccttgg tcaaaggcaa agttgatacc gcgaacgatg tcgtcgcggt gaatccagca
     8701 cggcacattc aggccattac gctgcactaa gccgccagct gcactcagca acatggccgg
     8761 aatatcgcgt ccaggcccgt atatgccacc gaggcgcaac acgcaaacct ggatcgattc
     8821 ggagcggacc gacgcgatca tctgctctgc tctcacgagc acggaattca ctggatgatt
     8881 tgaatcggtt ggatcgctct cacttgtgag cgctccctgc cggttgccat acacgccaca
     8941 gctgctgagg tgaacaagct gcagtggcga gctgacaggc cgacggctaa gagtttcgat
     9001 cagccgctgc aggccgccaa gaaaggtctg ctcgtattgg ctcagctcaa cactggaact
     9061 cttcgacgga gcgaaggaca ccaagatgcc gtcgacatct gttgcgaagt ccaggctgct
     9121 ggagggatcc gtcgaatcaa aaaccaatgg attctcgact agatcggcca gctctggcaa
     9181 gcgttcacgc cgggttgtgg tgccccaaag tgcgtgcccc tcctgcttcc aggatttggc
     9241 aaccgcttcg cccacgtagc cacaacccag gattgcgcga cgctcacccg agggcaggat
     9301 cgggcgctct tggagagaca gcaactgata gagggaggcc agatctgggg tagaagtcat
     9361 cccgcaaagc ccaatcatga agttttgcaa ccctaggcct gccggacgtg gggttgcgtt
     9421 gccaccgcta cggatgacgc agcctgagcc ctactccgtt cttgtggcag cctgagctgt
     9481 cgcctcaagc ccatgcccgt ctattgcgtc gaagtgcctg ggctaccgcc acttgccgtc
     9541 acttgcgccg gctgcagcgg agatgctttg caactggcac taagggagca gggactggat
     9601 aacttccgtg tggagcggcg cagcaaggat ggccgccagt ggtggtttca ggccaacttc
     9661 aagccaggca ccatcgaccc agacaccact ggaggtctca cccggctggt gagcgttgat
     9721 ctaatcgagg actgatgggt ccgatccaag cgccgctaag cctcaggccg ccaccacttc
     9781 cgtgctgccc gagcgctgac ggcgggtaag gaagccaaac agcaccttgc caatggccgc
     9841 gatcagattg ccttccagtt cctggaacat ggtcatgttc aggtggaagg cgtggttggc
     9901 ctcctccaca atccgatcgg ccatggcctg gtcgattggc agggcgtcga gggtggtgcg
     9961 gtagttggcc ttaaaagcct tctcatcggg gatagccgcg
//
