# Supplementary material for: Picocyanobacteria containing a novel pigment gene cluster dominate the brackish water Baltic Sea
Source: ISME J. 2014 Mar 13;8(9):1892–903. doi: 10.1038/ismej.2014.35 (PMC4139726; doi:10.1038/ismej.2014.35)
Supplement: Supplementary dataset 2 [file ismej201435x11.zip › GS820_0p1_contig-16.gbk]

LOCUS       16                      7062 bp    DNA              UNK 01-JAN-1980
DEFINITION  Picocyanobacterial phycobilisome operon, metagenomic contig, partial
            sequence.
ACCESSION   16
VERSION     16
KEYWORDS    cyanobacteria; phycobilisome; pigment; horizontal gene transfer;
            Baltic Sea; ecology.
SOURCE      GS820_0p1|contig-16
  ORGANISM  Synechococcus/Cyanobium
            Bacteria; Cyanobacteria; Oscillatoriophycideae; Chroococcales.
REFERENCE   1
  AUTHORS   Larsson, J., Celepli, N., Ininbergs, K., Dupont, C., Yooseph, S.,
            Bergman, B., Ekman, M.
  TITLE     Picocyanobacteria containing a novel pigment gene cluster dominate
            the brackish water Baltic Sea
FEATURES             Location/Qualifiers
     source          1..7062
                     /mol_type="assembled metagenomic DNA"
                     /collection_date="2011-07-20"
                     /filter_size="0p1"
                     /assembly method="Ray-Meta"
                     /location="lat:58.82 lon:17.63"
                     /sample_name="GS820"
                     /organism="Synechococcus/Cyanobium"
     gene            2..512
                     /translation="LRQSEAQAQLKAAYRQVFGNAHLXEGERSLSAESLFINGNLTVQG
                     LINALALSDSYRRLFFEANGPYRFVELNFKHLLGRAPRNQAELSEHVQILATKGYEAEI
                     NSYIYGAEYLKTFGFDTVPYNQGTATINGNSNVTYNRTLAMASGIAGFDGDKQSQLLFS
                     IATNQHPELLEELQALETAMASAIQLAGQTRIQLD"
                     /gene="cpeE"
                     /blast_species="Synechococcus sp. CB0205"
                     /locus_tag="GS820_0p1|contig-169000174_6458_7055_-"
                     /description="phycobilisome linker polypeptide,
                     C-phycoerythrin class I-associated protein "
     CDS             2..512
                     /translation="LRQSEAQAQLKAAYRQVFGNAHLXEGERSLSAESLFINGNLTVQG
                     LINALALSDSYRRLFFEANGPYRFVELNFKHLLGRAPRNQAELSEHVQILATKGYEAEI
                     NSYIYGAEYLKTFGFDTVPYNQGTATINGNSNVTYNRTLAMASGIAGFDGDKQSQLLFS
                     IATNQHPELLEELQALETAMASAIQLAGQTRIQLD"
                     /gene="cpeE"
                     /blast_species="Synechococcus sp. CB0205"
                     /locus_tag="GS820_0p1|contig-169000174_6458_7055_-"
                     /description="phycobilisome linker polypeptide,
                     C-phycoerythrin class I-associated protein "
     CDS             804..965
                     /gene="unk6"
     gene            804..965
                     /gene="unk6"
     gene            975..1514
                     /translation="EWNAESDWEPDDPSEVSAGSCILVPIPSDNQKGILLRSAGYAEAE
                     QAVSNYTFLEDDTFVLKTQYGQSIAEERIWFVSENVRCRSSVLRTSAGSGILQTSFASE
                     IRRLDSFI"
                     /gene="cpeS"
                     /blast_species="Synechococcus sp. WH 7805"
                     /locus_tag="GS820_0p1|contig-169000174_5544_5885_-"
                     /description="hypothetical protein WH7805_06671 "
     CDS             975..1514
                     /translation="EWNAESDWEPDDPSEVSAGSCILVPIPSDNQKGILLRSAGYAEAE
                     QAVSNYTFLEDDTFVLKTQYGQSIAEERIWFVSENVRCRSSVLRTSAGSGILQTSFASE
                     IRRLDSFI"
                     /gene="cpeS"
                     /blast_species="Synechococcus sp. WH 7805"
                     /locus_tag="GS820_0p1|contig-169000174_5544_5885_-"
                     /description="hypothetical protein WH7805_06671 "
     gene            1531..2088
                     /translation="PNIALRFAKILAGHYSNSAQSQHDPVNFAHINIYFRPLPWEVFQG
                     PGFYSEQSYGHDPWRPYRQGVHRLISSEKIQIVENYGFDQPIRLAGAGFTPDLLKLVTI
                     QRLKQRCGCSMHFCETTPGCFRGVVEPGQNCIVPRDGRPTYLVSEVSVDHENWISRDQG
                     FDPITNSLQWGSEHGPLDLNE"
                     /gene="cpeT"
                     /blast_species="Synechococcus sp. WH 7803"
                     /locus_tag="GS820_0p1|contig-169000174_4975_5532_-"
                     /description="phycoerythrin linker gene region "
     CDS             1531..2088
                     /translation="PNIALRFAKILAGHYSNSAQSQHDPVNFAHINIYFRPLPWEVFQG
                     PGFYSEQSYGHDPWRPYRQGVHRLISSEKIQIVENYGFDQPIRLAGAGFTPDLLKLVTI
                     QRLKQRCGCSMHFCETTPGCFRGVVEPGQNCIVPRDGRPTYLVSEVSVDHENWISRDQG
                     FDPITNSLQWGSEHGPLDLNE"
                     /gene="cpeT"
                     /blast_species="Synechococcus sp. WH 7803"
                     /locus_tag="GS820_0p1|contig-169000174_4975_5532_-"
                     /description="phycoerythrin linker gene region "
     CDS             2130..2444
                     /gene="cpeR"
     gene            2130..2444
                     /gene="cpeR"
     gene            complement(2459..3877)
                     /translation="TSEDSILASTSSSYDNIHPGLSHHDALAILEQSLESLDSASDYYM
                     AAAHLVNFPGNKTEEALLRLIDNSSNEQAVNLARRKAVEVLGRLGVQRSIPSIGRCLRS
                     DDPYLVENAAWALLQLNCQDVELHQAMFQLLNDPSQSRRVLIQALVGLEVYAALPVLQS
                     LQDEAIPGVRGAALSGVAQLSGDSSRLQELEAHLTLPNQMDRQSAIQDLIDCRATCLLP
                     SILKAPVSPVFRLRALRALWPGQDKAHAVLTCLLVXDTLIWDQPEDLELAHCYDAEPTI
                     SFLFDEFFGTDFSRCYLALSVLKHRPPEELWPFFWKRWQEDAYNDYGAHYFFIQLLRSV
                     DDWPSAASTSIESLLLEAMNSKRPQFGKSKAAACLALNKHFPDIWSKSVQQLLSSDLTA
                     SWELRYAALMGLDAIYVGNTHEISLHLCNDLAMQDPDLFVDRKRQELISENXGLKGTTF
                     SPVALNLQALGSWHSCFNSQDLEGAARSHRPVANGSYRPHLPINHLQAGFKTLKLAMIN
                     SFKNKVLALTD"
                     /gene="cpeY"
                     /blast_species="Synechococcus sp. WH 7805"
                     /locus_tag="GS820_0p1|contig-169000174_3240_4827_+"
                     /description="putative bilin biosynthesis protein CpeY "
     CDS             complement(2459..3877)
                     /translation="TSEDSILASTSSSYDNIHPGLSHHDALAILEQSLESLDSASDYYM
                     AAAHLVNFPGNKTEEALLRLIDNSSNEQAVNLARRKAVEVLGRLGVQRSIPSIGRCLRS
                     DDPYLVENAAWALLQLNCQDVELHQAMFQLLNDPSQSRRVLIQALVGLEVYAALPVLQS
                     LQDEAIPGVRGAALSGVAQLSGDSSRLQELEAHLTLPNQMDRQSAIQDLIDCRATCLLP
                     SILKAPVSPVFRLRALRALWPGQDKAHAVLTCLLVXDTLIWDQPEDLELAHCYDAEPTI
                     SFLFDEFFGTDFSRCYLALSVLKHRPPEELWPFFWKRWQEDAYNDYGAHYFFIQLLRSV
                     DDWPSAASTSIESLLLEAMNSKRPQFGKSKAAACLALNKHFPDIWSKSVQQLLSSDLTA
                     SWELRYAALMGLDAIYVGNTHEISLHLCNDLAMQDPDLFVDRKRQELISENXGLKGTTF
                     SPVALNLQALGSWHSCFNSQDLEGAARSHRPVANGSYRPHLPINHLQAGFKTLKLAMIN
                     SFKNKVLALTD"
                     /gene="cpeY"
                     /blast_species="Synechococcus sp. WH 7805"
                     /locus_tag="GS820_0p1|contig-169000174_3240_4827_+"
                     /description="putative bilin biosynthesis protein CpeY "
     gene            complement(4015..4669)
                     /translation="TRFLLSHNLQVVSENLQSLTSADLAAGLVAHLSTDVQVQALSHPH
                     WLVQVEADLLPIDLANAVLLAWRQLRCSAGATDDACQLLALGGRKDDQAASGALLQQSD
                     WGVDVVETLDAIAFLQSINWELLKQGRAPDGVFELKGELGYLRRRRGDCCSGLGDSPGS
                     MAALVSTPETELTASIRPTDETGIPFWWSCCIVWPSYGVEPTASEQPSGEFQI"
                     /gene="unk12"
                     /blast_species="Synechococcus sp. WH 7805"
                     /locus_tag="GS820_0p1|contig-169000174_2394_3048_+"
                     /description="hypothetical protein WH7805_06696 "
     CDS             complement(4015..4669)
                     /translation="TRFLLSHNLQVVSENLQSLTSADLAAGLVAHLSTDVQVQALSHPH
                     WLVQVEADLLPIDLANAVLLAWRQLRCSAGATDDACQLLALGGRKDDQAASGALLQQSD
                     WGVDVVETLDAIAFLQSINWELLKQGRAPDGVFELKGELGYLRRRRGDCCSGLGDSPGS
                     MAALVSTPETELTASIRPTDETGIPFWWSCCIVWPSYGVEPTASEQPSGEFQI"
                     /gene="unk12"
                     /blast_species="Synechococcus sp. WH 7805"
                     /locus_tag="GS820_0p1|contig-169000174_2394_3048_+"
                     /description="hypothetical protein WH7805_06696 "
     gene            4742..5631
                     /translation="STELSTAPGSGNQQLSVEEANILAAELRSQLRQGLVPSSDSPAIE
                     RMVAGLGDTRGLMRLTFAESLGAVGAAAVPTLCRALRSHDNVTVRRAAAKTLTLIGDPA
                     AXARLLESLLSDSDPVVQGSAVGAMAAVGDQALEALLSVLVHPKASAMQQGLASWGIAF
                     IGAKAPEALRQAASSPDARVRAAAIAALGEQIQALGDEQARQLLLTALDDLDSEVRAEA
                     ATLMGKLQEPEWACPRLLPLLTDSEEQVRKNAALSLMKLGARDALPALKASVDQEEQPS
                     VRLVLELAISQLSK"
                     /gene="mpeV"
                     /blast_species="Synechococcus sp. WH 7805"
                     /locus_tag="GS820_0p1|contig-169000174_1432_2321_-"
                     /description="hypothetical protein WH7805_06701 "
     CDS             4742..5631
                     /translation="STELSTAPGSGNQQLSVEEANILAAELRSQLRQGLVPSSDSPAIE
                     RMVAGLGDTRGLMRLTFAESLGAVGAAAVPTLCRALRSHDNVTVRRAAAKTLTLIGDPA
                     AXARLLESLLSDSDPVVQGSAVGAMAAVGDQALEALLSVLVHPKASAMQQGLASWGIAF
                     IGAKAPEALRQAASSPDARVRAAAIAALGEQIQALGDEQARQLLLTALDDLDSEVRAEA
                     ATLMGKLQEPEWACPRLLPLLTDSEEQVRKNAALSLMKLGARDALPALKASVDQEEQPS
                     VRLVLELAISQLSK"
                     /gene="mpeV"
                     /blast_species="Synechococcus sp. WH 7805"
                     /locus_tag="GS820_0p1|contig-169000174_1432_2321_-"
                     /description="hypothetical protein WH7805_06701 "
     gene            complement(5651..6270)
                     /translation="EMEALDILFEDLAHPNPYIQSQAFMAMVRDWPQQALPRLLGLLAQ
                     PDITLRRASVRGIGAFGAAALLXLADLLKASTDSTIRASCVKAYAQVASNQPGIHFPES
                     AMKALEEALSDDSPVVAVATVMALGQVGGQAMPLLLRVVGGDNPAQAVAAVNALAQIDD
                     PVIERTLRDLQNQPQVDSYVRETIESALARMSDLHARQPQPG"
                     /gene="cpeZ"
                     /blast_species="Synechococcus sp. WH 7805"
                     /locus_tag="GS820_0p1|contig-169000174_793_1412_+"
                     /description="putative bilin biosynthesis protein cpeZ "
     CDS             complement(5651..6270)
                     /translation="EMEALDILFEDLAHPNPYIQSQAFMAMVRDWPQQALPRLLGLLAQ
                     PDITLRRASVRGIGAFGAAALLXLADLLKASTDSTIRASCVKAYAQVASNQPGIHFPES
                     AMKALEEALSDDSPVVAVATVMALGQVGGQAMPLLLRVVGGDNPAQAVAAVNALAQIDD
                     PVIERTLRDLQNQPQVDSYVRETIESALARMSDLHARQPQPG"
                     /gene="cpeZ"
                     /blast_species="Synechococcus sp. WH 7805"
                     /locus_tag="GS820_0p1|contig-169000174_793_1412_+"
                     /description="putative bilin biosynthesis protein cpeZ "
     gene            complement(6364..6858)
                     /translation="KSVVTTVVTAADAAGRFPSQNDLEAVQGNIQRATARLEAAEKLAA
                     GLDKVTKEAGDACFSKYPYLKQAGEAGENQVKVDKCYRDIAHYLRLINYCLVVGGTGPL
                     DEWGIAGAREVYRTLRLPTAAYVEALTFTRDRACSPRDMSPQALNELKSYLDYAINALS
                     "
                     /gene="cpeA"
                     /blast_species="Synechococcus sp. CC9311"
                     /locus_tag="GS820_0p1|contig-169000174_205_699_+"
                     /description="C-phycoerythrin class I alpha chain "
     CDS             complement(6364..6858)
                     /translation="KSVVTTVVTAADAAGRFPSQNDLEAVQGNIQRATARLEAAEKLAA
                     GLDKVTKEAGDACFSKYPYLKQAGEAGENQVKVDKCYRDIAHYLRLINYCLVVGGTGPL
                     DEWGIAGAREVYRTLRLPTAAYVEALTFTRDRACSPRDMSPQALNELKSYLDYAINALS
                     "
                     /gene="cpeA"
                     /blast_species="Synechococcus sp. CC9311"
                     /locus_tag="GS820_0p1|contig-169000174_205_699_+"
                     /description="C-phycoerythrin class I alpha chain "
     gene            complement(6920..7062)
                     /translation="HINETNTSGTNPVETRFRKMETVQGDCSALVAEAATYFDRVISGL
                     S"
                     /gene="cpeB"
                     /blast_species="Synechococcus sp. CB0205"
                     /locus_tag="GS820_0p1|contig-169000174_1_143_+"
                     /description="C-phycoerythrin class I beta chain "
     CDS             complement(6920..7062)
                     /translation="HINETNTSGTNPVETRFRKMETVQGDCSALVAEAATYFDRVISGL
                     S"
                     /gene="cpeB"
                     /blast_species="Synechococcus sp. CB0205"
                     /locus_tag="GS820_0p1|contig-169000174_1_143_+"
                     /description="C-phycoerythrin class I beta chain "
ORIGIN
        1 tttgcgccag tcagaagcac aagcccagct gaaagccgcc taccgccaag tatttggcaa
       61 tgcacacctc tttgagggtg agcgctcact ctcggccgag agtctcttca tcaacggcaa
      121 tctcacagtg caggggctga tcaatgccct agccctgtct gatagctatc ggcgtctctt
      181 ttttgaagca aatggcccct atcgatttgt tgagctcaac ttcaagcatc tcttagggcg
      241 agccccacga aatcaggctg aactgagcga gcacgtccag atcctggcca caaaaggata
      301 cgaagctgaa atcaacagct atatatacgg agccgaatat ctaaagacct tcggctttga
      361 tacagtgccc tataatcaag gaacagcaac cataaatgga aactcgaacg ttacttataa
      421 cagaactctt gcaatggctt cgggcattgc cggctttgat ggtgataagc aatcacaatt
      481 actgtttagt atagcgacca attcaacacc cagagctgct cgaagaactc caggccctgg
      541 agaccgcaat ggccagcgct atacaattag ctggacaaac aagaatccag ttggactgaa
      601 tcggcgagtg ccacaaacca ccactgctcc cttcagctcg ctaacatcag ccatccaatc
      661 aattcatcga cgtgggggct gcatctcctc agtgacagaa tcctaaatca aactaatacg
      721 gggagggttc aaaagtttaa gaatatattc tcacaacttt tcccaaacct ccctaaactt
      781 taaaagcacc ccgaatacaa tccatgaatt caaagctaaa agaccttcgc caagcagagc
      841 ggccacaggc caagcagggc attgctgaac cacaacctgc gctaaatatg atgattgata
      901 cgtgggtaca catggttcag ggaggtcgtc acccttttgg caggaacgcc aacaacaagg
      961 gctgagcagc gttgatgcag ctggaaacct tcatagcaag aagccttggt cgctggcgat
     1021 ccatgaggag tggacattcc cttgcctttc agcaatttga ggatgttcgc agttcagtct
     1081 taatcgaacc aattgggccc caagatccat tggttcttaa gctacttaag gattgcacaa
     1141 tacgcgatgc aaaacctttt cttccttttc gcatggaatg gaatgccgaa agcgactggg
     1201 aaccagatga ccccagcgaa gtatcggctg gatcatgcat tctcgttcca attccatctg
     1261 ataatcaaaa aggaatcttg ctgcgaagtg ctggatacgc agaggccgag caagcagtat
     1321 caaactacac atttcttgaa gatgacactt ttgtactaaa aacccaatac ggccagtcca
     1381 ttgcggagga acggatctgg ttcgtatctg agaacgttcg ttgccgttca tcagtgctgc
     1441 gaacttcagc aggctcaggg atactgcaaa cctcctttgc ctctgaaatc cgacggttag
     1501 attccttcat ctaacaatat ttactgtgcc aaatattgct ctgagatttg caaaaatact
     1561 ggctggccac tacagtaatt ctgctcaatc acaacatgac cccgtaaatt ttgcacacat
     1621 caacatctat tttcgccctc tcccatggga agtatttcag ggccctggtt tttactctga
     1681 gcaaagttac ggccacgacc catggcgacc ctataggcaa ggcgtgcatc gactgatctc
     1741 atccgagaag atacaaattg ttgagaatta tggcttcgac caaccgattc gcttggctgg
     1801 agcgggcttc acacctgatc tactcaagct agttactatt caacgcctca aacaacgctg
     1861 cggttgttcg atgcatttct gcgagacgac accgggttgc ttcaggggag tggtagagcc
     1921 tggtcaaaac tgcattgtgc cacgtgatgg gcggcccacc tatttagtga gtgaagtttc
     1981 ggttgaccac gaaaactgga tcagtcgaga tcagggattt gatccgatta ccaatagctt
     2041 gcagtggggc tcagaacacg ggccgctgcg atttaaacga atagctagct ttgaaaatga
     2101 agtcacagct gagtggggaa gtctgacaaa tgatcagcgg gaagagccta aacacattgg
     2161 atagaccaaa aagtttgcag gctgacaggc cagctatcaa gcaattccaa agctggattc
     2221 gctcgcagca tctaatctgt cagggccaag actttatttt tgaaactatt gatcatagcc
     2281 agcttgagcg ttttgaagcc tgcctgaaga tgattgatgg gcaggtgcgg tctgtaagag
     2341 ccattggcaa ctggcctatg ggacctcgcc gcaccttcaa gatcctgcga gttgaagcag
     2401 ctgtgccaag acccaagggc ctggagattc aacgctactg ggctgaacgt ggttcctttc
     2461 agacccggtt ttcggaaatc agctcttgac gtttgcgatc tacaaaaaga tcaggatcct
     2521 gcatagccaa gtcattacac aaatgcaagg atatttcatg ggtattccca acataaattg
     2581 catcaagacc catcaaggca gcataacgta actcccagct tgctgtaaga tcggatgaca
     2641 aaagttgctg cacgctttta ctccatatat ctggaaaatg tttattcaat gccaaacaag
     2701 cagccgcttt tgacttgccg aattggggac gcttgctgtt catggcttcc agcagcagcg
     2761 actcaatgct agtagaggca gcggaaggcc agtcgtcaac actgcgaagg agctgaatga
     2821 agaaatagtg agcaccgtaa tcattgtatg catcctcctg ccatcgcttc cagaaaaaag
     2881 gccagagctc ctctggtggc ctatgcttca atacggacaa tgctaaatag caacgactaa
     2941 aatcagtgcc aaaaaactca tcaaatagaa aagatatggt gggttccgca tcgtaacagt
     3001 gcgccaactc taaatcttct ggctgatccc agatcagggt atctaaacaa gtaagcaggt
     3061 caagacctgc gtgtgctttg tcttggcccg gccagagtgc acgcagagcc cgcaacctga
     3121 acacagggga aacgggcgcc ttaaggatcg atggcaataa gcatgtagcc cgacagtcga
     3181 ttaaatcctg aatcgccgac tgccggtcca tttgattcgg cagggtcaga tgtgcttcca
     3241 actcttgaag gcgactgcta tcgccactga gctgtgcaac cccggacaaa gcagccccac
     3301 gaacccctgg aatcgcttca tcttgcagcg attgaagtac gggcaacgcg gcatacactt
     3361 ctaaccccac aagagcctgg ataaggaccc tacggctctg gcttggatca ttgagtagct
     3421 ggaacatcgc ctgatggagt tcaacatctt gacaattgag ctgaagaaga gcccaggcgg
     3481 cattctccac aagataggga tcatcactcc ttaggcagcg tccgatgctg gggatggacc
     3541 tttgaacccc aagccggccc aaaacttcca ccgcttttcg gcgcgcaagg ttgacagcct
     3601 gttcgttaga agaattatcg atgagacgca ataaagcttc ctccgtttta ttgccaggga
     3661 aattcacgag atgggcggcc gccatgtagt agtcgctggc ggaatcaagc gattcaaggg
     3721 attgctcaag aatggcgagc gcgtcgtggt ggctgagccc tgggtgaata ttgtcataac
     3781 tgctgctggt gctggccaaa atactgtcct cagaggtcaa tgtggtcgaa gctgtggcgc
     3841 taaaggggga gctgattcct actctgatag ccggcagggc aagagtgctg aaagtttaag
     3901 agttatgagt cttgacgcaa tccagccagg aagcgatcaa tatgaggcca cctaaattta
     3961 gccgcgcaat gggaccccat caatgtggtg cacttcttct tgttacaagc atcaaatctg
     4021 aaactcccca gagggttgct cagaagctgt gggttcaacc ccatatgctg ggccacacta
     4081 tgcagcaact ccaccagaac ggaatcccag tttcgtcggt gggtctgatg gaggctgtca
     4141 actcggtttc cggagtggag accaaagctg ccatggagcc aggcgaatca cccaagcctg
     4201 aacagcaatc acctcgccgc cgccgcaagt agcccagctc agcctttgag ctcgaacaca
     4261 ccatcaggag cgcgcccctg cttcaggagt tcccagttga tcgactgaag gaaagcgatg
     4321 gcgtccagag tctccaccac atccaccccc cagtcactct gctgcagcaa cgctccagag
     4381 gcagcttgat cgtccttgcg tccacccaag gccaatagct ggcacgcatc atcagtagca
     4441 cctgcagagc agcgaagctg tcgccaggcc aggagtacgg cattggccag gtcgatggga
     4501 agcagatcgg cttccacctg aaccaaccaa tgggggtggc tgagtgcctg aacctggaca
     4561 tcggtggaca ggtgagcaac gaggccagcc gccagatcgg cggaagtcag gctttgaagg
     4621 ttttccgaaa ccacctgaag gttatgggag agcaaaaagc gtgtcatatc ctggtcttgt
     4681 taagcccagc ataggaacac cacggctatc cctgataatt tgcttaagag gagggtccct
     4741 tgtctaccga gttgtccact gcccccggat ctgggaacca gcaactgagc gttgaggaag
     4801 ccaatattct ggctgcagag cttcgttccc aacttcgcca gggtctagtt ccttcctccg
     4861 acagcccagc gattgagcgc atggtggctg gcctcggcga taccagagga ttgatgcggc
     4921 tcacctttgc cgaaagcctt ggagcagtgg gtgctgcagc ggtgccaacc ctctgccgtg
     4981 cattgcggtc tcacgacaac gtcaccgttc gccgcgccgc agcaaaaaca ttaacgctga
     5041 tcggagatcc cgctgccttg cccgttttgc tcgaaagttt gctctcagat tcggatcccg
     5101 ttgtgcaggg atcagctgtc ggagcgatgg ctgcagtcgg cgaccaggct ctcgaagcac
     5161 tcctctctgt gcttgttcat ccaaaagctt cggccatgca gcaggggctg gccagctggg
     5221 ggatcgcttt tatcggcgcc aaggcgcccg aggccctacg ccaagcagcc agctcgcctg
     5281 atgccagggt gagagcggca gccatagcag ctctcggcga acagatccag gctctaggag
     5341 atgaacaggc gagacagctg cttctaacag ccctggatga cctggactcc gaggtgcggg
     5401 cagaagctgc aacgctgatg ggcaagttgc aggagcccga atgggcctgc ccacgcctac
     5461 tccctctcct caccgactcg gaagaacagg tccgcaagaa cgcagcttta tcgctgatga
     5521 agctaggtgc cagggatgcc ttgcctgcct tgaaggcaag tgtggaccag gaagaacaac
     5581 caagtgtcag attagtacta gaactagcaa tcagtcagct gagcaagtga ggatggcaat
     5641 cggctcgcgt cagcccggct gaggttgacg cgcatgcaga tcactcattc gagccagggc
     5701 tgattcaatt gtctcccgca cataactatc tacctgtggt tggttctgca gatctctaag
     5761 agtccgttca attacaggat catcaatttg ggcgagtgca ttgacagcag ctaccgcctg
     5821 ggctggatta tctccgccca ccactctcaa caacagcggc atcgcctgcc cacccacctg
     5881 cccaagggcc atcaccgtag ctacagccac aaccggtgaa tcgtcgctga gtgcctcctc
     5941 aagggccttc atcgctgact cggggaaatg gattccaggc tggtttgaag ccacctgggc
     6001 ataggccttc acgcagctag cgcggatagt gctgtccgtg ctggccttaa gaagatccgc
     6061 taaaggcagc agggctgccg cgccaaaggc gccgatacca cgtacagaag cccggcgtaa
     6121 agttatgtcc ggttgggcca acagaccaag cagacgaggc agagcctgct gaggccaatc
     6181 cctgaccata gccataaaag cctggctttg aatataagga ttggggtgag caagatcctc
     6241 aaacaagata tccagcgctt ccatttccat cgaggggagg ggttacgaga gggcttattt
     6301 tctcacaaaa aaggaggccc gaaggcctcc ctggttagtc ctcaacaatt aatcagaaac
     6361 tgatcaggag agggcgttga tggcgtaatc aaggtacgac ttcaactcat tgagagcctg
     6421 ggggctcatg tcacgagggg agcaggcccg atcgcgggtg aaggtgagcg cttccacgta
     6481 agcagcggta ggcagacgca gggtgcggta cacctcacgg gctccggcaa tgccccactc
     6541 atcgagaggg ccggtgccac ctaccaccag gcagtagttg atcagacgca gatagtgagc
     6601 gatgtcgcgg tagcacttgt ccaccttgac ctggttctca ccagcttcgc cagcttgctt
     6661 gaggtagggg tacttgctga agcaggcgtc accagcctcc ttcgtcacct tgtccagacc
     6721 ggcagccagc ttttcagcag cttcaagacg tgcagtagct cgctgaatgt tgccctgaac
     6781 agcttctagg tcgttctggg aggggaagcg accagcggca tcagcggcgg tcacaacagt
     6841 ggtcacaaca gacttcatcg tgaagatcct cgtttaattg agttgtagtg gtttaaaaaa
     6901 agcaatctct tcggatgaat cagctgaggc cgctgatcac acggtcaaag taggtagcag
     6961 cttcagccac tagagcggag cagtcgccct gaacggtttc catcttgcgg aaacgggttt
     7021 ccacagggtt ggtaccgctg gtgtttgtct cgttaatgtg ag
//
