# Supplementary material for: Picocyanobacteria containing a novel pigment gene cluster dominate the brackish water Baltic Sea
Source: ISME J. 2014 Mar 13;8(9):1892–903. doi: 10.1038/ismej.2014.35 (PMC4139726; doi:10.1038/ismej.2014.35)
Supplement: Supplementary dataset 2 [file ismej201435x11.zip › GS820_0p8_contig-15000324.gbk]

LOCUS       15000324               12436 bp    DNA              UNK 01-JAN-1980
DEFINITION  Picocyanobacterial phycobilisome operon, metagenomic contig, partial
            sequence.
ACCESSION   15000324
VERSION     15000324
KEYWORDS    cyanobacteria; phycobilisome; pigment; horizontal gene transfer;
            Baltic Sea; ecology.
SOURCE      GS820_0p8|contig-15000324
  ORGANISM  Synechococcus/Cyanobium
            Bacteria; Cyanobacteria; Oscillatoriophycideae; Chroococcales.
REFERENCE   1
  AUTHORS   Larsson, J., Celepli, N., Ininbergs, K., Dupont, C., Yooseph, S.,
            Bergman, B., Ekman, M.
  TITLE     Picocyanobacteria containing a novel pigment gene cluster dominate
            the brackish water Baltic Sea
FEATURES             Location/Qualifiers
     source          1..12436
                     /mol_type="assembled metagenomic DNA"
                     /collection_date="2011-07-20"
                     /note="PC/PE gene(s) identical to GS824_0p8|contig-544"
                     /filter_size="0p8"
                     /assembly method="Ray-Meta"
                     /location="lat:58.82 lon:17.63"
                     /sample_name="GS820"
                     /organism="Synechococcus/Cyanobium"
     gene            1..1466
                     /translation="AFTANDNAAFHIAVRAAYRQVFGNVQPMESERLLSAESRLRNGDI
                     NVREFVRRLAQSSFYRSRFFDAVSPHRAVELNFKHLLGRPPQNQAEVASHVALIATSGF
                     TGEINSYLDSDEYLKSFGEETVPYPTSWNSPVGQPQAAFNRIAALEQNFAGSDTAVGTK
                     SQLLGNLVSGYRLSIKVPAQVYRSGSLGQMGRTGSGSASMLEPVKRNNADGGDSTPMRG
                     DLYVGFGLGQRQQEVFERCSGDSADQITALIRSVYRQVLGNPHVMDSERNLTAESQFAE
                     GRLSTREFIRAVGLSADYRRRFFETNAPYRFVELNFKHILGRAPASQAEMSDIYKGXAI
                     HGYDAEINSYVDSEEYQNTFGENTVPYLRVATENGREQVSFNRHIALVQGYAASDTIQC
                     ASSLLNSVATRSAPTNWTNTTVRINRLGAASGSADPTSKRFRIVVNAQPAGGRQRNPNA
                     SYVVSGNDITSQLGYIHRRGGRIISVTEIT"
                     /gene="mpeD"
                     /blast_species="Synechococcus sp. WH 7805"
                     /locus_tag="GS820_0p8|contig-15000324_1_1466_+"
                     /description="Phycobilisome linker polypeptide "
     CDS             1..1466
                     /translation="AFTANDNAAFHIAVRAAYRQVFGNVQPMESERLLSAESRLRNGDI
                     NVREFVRRLAQSSFYRSRFFDAVSPHRAVELNFKHLLGRPPQNQAEVASHVALIATSGF
                     TGEINSYLDSDEYLKSFGEETVPYPTSWNSPVGQPQAAFNRIAALEQNFAGSDTAVGTK
                     SQLLGNLVSGYRLSIKVPAQVYRSGSLGQMGRTGSGSASMLEPVKRNNADGGDSTPMRG
                     DLYVGFGLGQRQQEVFERCSGDSADQITALIRSVYRQVLGNPHVMDSERNLTAESQFAE
                     GRLSTREFIRAVGLSADYRRRFFETNAPYRFVELNFKHILGRAPASQAEMSDIYKGXAI
                     HGYDAEINSYVDSEEYQNTFGENTVPYLRVATENGREQVSFNRHIALVQGYAASDTIQC
                     ASSLLNSVATRSAPTNWTNTTVRINRLGAASGSADPTSKRFRIVVNAQPAGGRQRNPNA
                     SYVVSGNDITSQLGYIHRRGGRIISVTEIT"
                     /gene="mpeD"
                     /blast_species="Synechococcus sp. WH 7805"
                     /locus_tag="GS820_0p8|contig-15000324_1_1466_+"
                     /description="Phycobilisome linker polypeptide "
     gene            1537..2277
                     /translation="EIETLNRANSGLRQSEAQAQLKAAYRQVFGNAHLFDEELSVSAES
                     LFINGDLTVQGLVNALALSDSYRRLFFDANGPYRFVELNFKHLLGRAPRNQAELSKHVQ
                     LLATEGYEAEINSYIYGAEYLEVFGFDTVPYDRGVASQKGESNLTYNXNRALTSGFATF
                     DGDGQSQLLVSLATSSPPGGSQKTPGPGGRNNQRYAIRWTSANPVGLNRRVTQTTTVPF
                     SSLSSAIQSIHRRGGRIATVKES"
                     /gene="cpeE"
                     /blast_species="Synechococcus sp. WH 7805"
                     /locus_tag="GS820_0p8|contig-15000324_1536_2275_+"
                     /description="possible phycobilisome linker polypeptide "
     CDS             1537..2277
                     /translation="EIETLNRANSGLRQSEAQAQLKAAYRQVFGNAHLFDEELSVSAES
                     LFINGDLTVQGLVNALALSDSYRRLFFDANGPYRFVELNFKHLLGRAPRNQAELSKHVQ
                     LLATEGYEAEINSYIYGAEYLEVFGFDTVPYDRGVASQKGESNLTYNXNRALTSGFATF
                     DGDGQSQLLVSLATSSPPGGSQKTPGPGGRNNQRYAIRWTSANPVGLNRRVTQTTTVPF
                     SSLSSAIQSIHRRGGRIATVKES"
                     /gene="cpeE"
                     /blast_species="Synechococcus sp. WH 7805"
                     /locus_tag="GS820_0p8|contig-15000324_1536_2275_+"
                     /description="possible phycobilisome linker polypeptide "
     gene            2554..3093
                     /gene="cpeS"
     CDS             2554..3093
                     /gene="cpeS"
     gene            3120..3743
                     /translation="QLESFVARSLGRWRSMRSGHSLAFQQFEDVRSSVLIEAIGPQDPL
                     VLELIRDCKIHDAKPLLPFRMEWSAESDWEPDGPSEVSAGSCILVPIPTNNQKGILLRS
                     AGYAEAEQAVSNYTFLEDDTFILTTQYGQSIAEERIWFVSENVAAAHQCCELQPAQEYC
                     KPPSHLKSDDRFLQLTVFAVPTIALRFAKLLAGHFSNFAQSQRDPVNFAHINIYFRPLP
                     WEVFQGPGFYSEQSYGHDPWRPYRQGVHRLISTEKVQIVENFGFDQPIRLAGAGFTPKL
                     LKLIHLERLKQRCGCAMHFHETTPGCYRGMVEPGNKCLVPRDGRPTYLVSEVLLDHENW
                     ISRDQGFDPDTNTLQWGSEHGPLRFERVASFENEVTAGWARLNNYKEMNLNKLDRIEAM
                     QADGPTIQQFRSWIRSQHLICQGQDFIFETIDHSQLERFEACLNMLDGQVRSVRAIGNW
                     PMGPRRTFKILRAEAAVPRPKAWKFNATGLSVGPFKPGFRK"
                     /gene="cpeT"
                     /blast_species="Synechococcus sp. WH 7803"
                     /locus_tag="GS820_0p8|contig-15000324_2552_4056_+"
                     /description="phycoerythrin linker gene region "
     CDS             3120..3743
                     /translation="QLESFVARSLGRWRSMRSGHSLAFQQFEDVRSSVLIEAIGPQDPL
                     VLELIRDCKIHDAKPLLPFRMEWSAESDWEPDGPSEVSAGSCILVPIPTNNQKGILLRS
                     AGYAEAEQAVSNYTFLEDDTFILTTQYGQSIAEERIWFVSENVAAAHQCCELQPAQEYC
                     KPPSHLKSDDRFLQLTVFAVPTIALRFAKLLAGHFSNFAQSQRDPVNFAHINIYFRPLP
                     WEVFQGPGFYSEQSYGHDPWRPYRQGVHRLISTEKVQIVENFGFDQPIRLAGAGFTPKL
                     LKLIHLERLKQRCGCAMHFHETTPGCYRGMVEPGNKCLVPRDGRPTYLVSEVLLDHENW
                     ISRDQGFDPDTNTLQWGSEHGPLRFERVASFENEVTAGWARLNNYKEMNLNKLDRIEAM
                     QADGPTIQQFRSWIRSQHLICQGQDFIFETIDHSQLERFEACLNMLDGQVRSVRAIGNW
                     PMGPRRTFKILRAEAAVPRPKAWKFNATGLSVGPFKPGFRK"
                     /gene="cpeT"
                     /blast_species="Synechococcus sp. WH 7803"
                     /locus_tag="GS820_0p8|contig-15000324_2552_4056_+"
                     /description="phycoerythrin linker gene region "
     CDS             3754..4035
                     /gene="cpeR"
     gene            3754..4035
                     /gene="cpeR"
     gene            complement(4038..5423)
                     /translation="SFTAASTLTSEDSILSSSSNSYDNIHPGLSHHDALAILEQSLDSL
                     DSASDYYMAAAHLVNFPGDKTEQALLRLIDNSSGEQAVNLARRKAVEVLGRLGVQRAIP
                     SIGRCLRSNDHYLVENAAWALLQLNCQDVELHEAMCLLSMIQARAAGFXIQALAGLEVH
                     AALPVLQSLQDEANPGVRGAALAGVAQLSGDSSRLKELEDHLTLPNQMDRQSAIQDLID
                     CRASYLLPSILKAPVSPVFRMRALRTLWPGQNKAHAGLDLLTCLDSLMWDQPEDLVLAH
                     CYDTEPTILFLFDEFFGTDFSRCYLALSTLKHRPAEELWPVFWKRWQEDAYNDYGAHYF
                     FIQLLGSVDIWPAAATPVIEALLLEAMNSKRPQFAKSRAAACLALNKHFPDIWRKSVRQ
                     LLASDFTPSWELRYAALIGLDSIDVRNNHEIFQLLQNALAVQDPDIFVDX"
                     /gene="cpeY"
                     /blast_species="Synechococcus sp. WH 7803"
                     /locus_tag="GS820_0p8|contig-15000324_4068_5418_-"
                     /description="bilin biosynthesis protein CpeY "
     CDS             complement(4038..5423)
                     /translation="SFTAASTLTSEDSILSSSSNSYDNIHPGLSHHDALAILEQSLDSL
                     DSASDYYMAAAHLVNFPGDKTEQALLRLIDNSSGEQAVNLARRKAVEVLGRLGVQRAIP
                     SIGRCLRSNDHYLVENAAWALLQLNCQDVELHEAMCLLSMIQARAAGFXIQALAGLEVH
                     AALPVLQSLQDEANPGVRGAALAGVAQLSGDSSRLKELEDHLTLPNQMDRQSAIQDLID
                     CRASYLLPSILKAPVSPVFRMRALRTLWPGQNKAHAGLDLLTCLDSLMWDQPEDLVLAH
                     CYDTEPTILFLFDEFFGTDFSRCYLALSTLKHRPAEELWPVFWKRWQEDAYNDYGAHYF
                     FIQLLGSVDIWPAAATPVIEALLLEAMNSKRPQFAKSRAAACLALNKHFPDIWRKSVRQ
                     LLASDFTPSWELRYAALIGLDSIDVRNNHEIFQLLQNALAVQDPDIFVDX"
                     /gene="cpeY"
                     /blast_species="Synechococcus sp. WH 7803"
                     /locus_tag="GS820_0p8|contig-15000324_4068_5418_-"
                     /description="bilin biosynthesis protein CpeY "
     gene            5547..5810
                     /translation="QPSQEAFNMSPSKLEAQWDPINVVHFFLLQXIKSETPQRVAQKLR
                     VPLHMLSQTMQQLHQNGIPVSSVGLMEAANSVSGVATKAAMEPGESPKSEQQSPRRRRK
                     "
                     /gene="unk11"
                     /blast_species="Unknown"
                     /locus_tag="GS820_0p8|contig-15000324_5489_5805_+"
                     /description="NA"
     CDS             5547..5810
                     /translation="QPSQEAFNMSPSKLEAQWDPINVVHFFLLQXIKSETPQRVAQKLR
                     VPLHMLSQTMQQLHQNGIPVSSVGLMEAANSVSGVATKAAMEPGESPKSEQQSPRRRRK
                     "
                     /gene="unk11"
                     /blast_species="Unknown"
                     /locus_tag="GS820_0p8|contig-15000324_5489_5805_+"
                     /description="NA"
     gene            complement(5817..6239)
                     /translation="TRFLLSHNLQVVSDNLKGLNSADLAAGLVAHLSTDVQVQAVSHPH
                     WLVQVEADLLPIDLANAVLLACDSFAALQGPLIMIASLALGGRKDDQGAPGALLQQSDW
                     GVDVVETLNSAAFLQSINWELLKQGRAPDGVFELQG"
                     /gene="unk12"
                     /blast_species="Synechococcus sp. WH 7805"
                     /locus_tag="GS820_0p8|contig-15000324_5812_6239_-"
                     /description="hypothetical protein WH7805_06696 "
     CDS             complement(5817..6239)
                     /translation="TRFLLSHNLQVVSDNLKGLNSADLAAGLVAHLSTDVQVQAVSHPH
                     WLVQVEADLLPIDLANAVLLACDSFAALQGPLIMIASLALGGRKDDQGAPGALLQQSDW
                     GVDVVETLNSAAFLQSINWELLKQGRAPDGVFELQG"
                     /gene="unk12"
                     /blast_species="Synechococcus sp. WH 7805"
                     /locus_tag="GS820_0p8|contig-15000324_5812_6239_-"
                     /description="hypothetical protein WH7805_06696 "
     gene            6313..7202
                     /translation="STELSATPASGIQQLSVEEANILAAELRSQLRQGLVPSSDSPAIE
                     RMVAGLGDTRGLMRLTFAESLGAVGAAAVPTLCRALRTHENVTVRRAAAKTLTLIADPA
                     ALPVLLETLLSDSDPVVQGSAVGAMAAVGDQALDPLFSVLVHPKASAMQQGLASWGIAF
                     IGAKAPEALRQAASSPDARVRAAAIAALGEQIQALGDDQARQLLLTALDDLDSEVRAEA
                     XNLMGKLQEPEWACPRLLPLLTDSEEQVRKNAALSLMKLGAKDALPALKASVEQEEQPG
                     VRLVLDLAISQLSK"
                     /gene="mpeV"
                     /blast_species="Synechococcus sp. WH 7805"
                     /locus_tag="GS820_0p8|contig-15000324_6313_7202_+"
                     /description="hypothetical protein WH7805_06701 "
     CDS             6313..7202
                     /translation="STELSATPASGIQQLSVEEANILAAELRSQLRQGLVPSSDSPAIE
                     RMVAGLGDTRGLMRLTFAESLGAVGAAAVPTLCRALRTHENVTVRRAAAKTLTLIADPA
                     ALPVLLETLLSDSDPVVQGSAVGAMAAVGDQALDPLFSVLVHPKASAMQQGLASWGIAF
                     IGAKAPEALRQAASSPDARVRAAAIAALGEQIQALGDDQARQLLLTALDDLDSEVRAEA
                     XNLMGKLQEPEWACPRLLPLLTDSEEQVRKNAALSLMKLGAKDALPALKASVEQEEQPG
                     VRLVLDLAISQLSK"
                     /gene="mpeV"
                     /blast_species="Synechococcus sp. WH 7805"
                     /locus_tag="GS820_0p8|contig-15000324_6313_7202_+"
                     /description="hypothetical protein WH7805_06701 "
     gene            complement(7222..7842)
                     /translation="EMEALDILFDDLAHPNPYIQSQAFIAMVRDWPQQALPRLLGLLAQ
                     PDIALRRASVRGIGAFGAAALLPLADLLKASTDSTIRASCVKAYAQVASNQPGIHFPDS
                     AMQALEEALGDDSPVVAVATVMALGQVGGQAVPLLLRVVGGDNPAQAVAAVNALAQIDD
                     PAIERTLRDLQNQPQLDSYVRETLESALARIRDLHARQPQPG"
                     /gene="cpeZ"
                     /blast_species="Synechococcus sp. WH 7805"
                     /locus_tag="GS820_0p8|contig-15000324_7222_7842_-"
                     /description="putative bilin biosynthesis protein cpeZ "
     CDS             complement(7222..7842)
                     /translation="EMEALDILFDDLAHPNPYIQSQAFIAMVRDWPQQALPRLLGLLAQ
                     PDIALRRASVRGIGAFGAAALLPLADLLKASTDSTIRASCVKAYAQVASNQPGIHFPDS
                     AMQALEEALGDDSPVVAVATVMALGQVGGQAVPLLLRVVGGDNPAQAVAAVNALAQIDD
                     PAIERTLRDLQNQPQLDSYVRETLESALARIRDLHARQPQPG"
                     /gene="cpeZ"
                     /blast_species="Synechococcus sp. WH 7805"
                     /locus_tag="GS820_0p8|contig-15000324_7222_7842_-"
                     /description="putative bilin biosynthesis protein cpeZ "
     gene            complement(7943..8437)
                     /translation="MKSVVTTVVTAADAAGRFPSQNDLEAVQGNIQRATARLEAAEKLA
                     AGLDKVTKEAGDACFSKYPYLKQAGEAGENQVKVDKCYRDIAHYLRLINYCLVVGGTGP
                     LDEWGIAGAREVYRTLRLPTAAYVEALTFTRDRACSPRDMSPQALNELKSYLDYAINAL
                     S"
                     /locus_tag="GS820_0p8|contig-15000324_7974_8429_-"
                     /gene="cpeA"
                     /blast_species="Synechococcus sp. CC9311"
                     /description="C-phycoerythrin class I alpha chain "
     CDS             complement(7943..8437)
                     /translation="MKSVVTTVVTAADAAGRFPSQNDLEAVQGNIQRATARLEAAEKLA
                     AGLDKVTKEAGDACFSKYPYLKQAGEAGENQVKVDKCYRDIAHYLRLINYCLVVGGTGP
                     LDEWGIAGAREVYRTLRLPTAAYVEALTFTRDRACSPRDMSPQALNELKSYLDYAINAL
                     S"
                     /locus_tag="GS820_0p8|contig-15000324_7974_8429_-"
                     /gene="cpeA"
                     /blast_species="Synechococcus sp. CC9311"
                     /description="C-phycoerythrin class I alpha chain "
     gene            complement(8499..9059)
                     /translation="MLDAFSRAVVSADSKTAPIGGGELAALRNYVAEGNKRLDAVNAIT
                     SNASCIVSDAVTGMICENTGLIQAGGNCYPNRRMAACLRDGEIVLRYISYALLAGDASV
                     LDDRCLNGLKETYIALGVPLQSAARAVAIMKASSTAHINETNTSGTNPVETRFRKMETV
                     QGDCSALVAEAATYFDRVISGLS"
                     /locus_tag="GS820_0p8|contig-15000324_8491_9404_-"
                     /gene="cpeB"
                     /blast_species="Synechococcus sp. WH 7805"
                     /description="C-phycoerythrin class I beta chain "
     CDS             complement(8499..9059)
                     /translation="MLDAFSRAVVSADSKTAPIGGGELAALRNYVAEGNKRLDAVNAIT
                     SNASCIVSDAVTGMICENTGLIQAGGNCYPNRRMAACLRDGEIVLRYISYALLAGDASV
                     LDDRCLNGLKETYIALGVPLQSAARAVAIMKASSTAHINETNTSGTNPVETRFRKMETV
                     QGDCSALVAEAATYFDRVISGLS"
                     /locus_tag="GS820_0p8|contig-15000324_8491_9404_-"
                     /gene="cpeB"
                     /blast_species="Synechococcus sp. WH 7805"
                     /description="C-phycoerythrin class I beta chain "
     CDS             9478..9684
                     /gene="unk13"
     gene            9478..9684
                     /gene="unk13"
     gene            9734..10303
                     /gene="cpeU"
     CDS             9734..10303
                     /gene="cpeU"
     CDS             10330..11031
                     /gene="pebA"
     gene            10330..11031
                     /gene="pebA"
     gene            11034..11825
                     /translation="TDGTTARADTSAINASDPSRQELEESIDQLAAYRDRLIKDVIGMG
                     QRLKLPQKQVEFTLAQHPELQKLEAILAQLEAQKSEQDNSHPPHPPVAPVDPARTMDQF
                     LAASRGAWLTRRAVHHLDHQDDEFGDSNLVIEPFSAEDPAVEQICLALNINPHLAAGGA
                     RFWWESNLKPLARTEDQAAXINSIPLAGDPSQGFLVRDKGYVEKQPVLSQYTFSSDGVM
                     TVTTRYDSNVGTERCWFVTDQVRMRVSSVQCLDGVSMTTYCTELRCPSDATLQSLRESA
                     DSLAAGFXLTHPAPERSEMFDPFLQELNSRLERSGAQPIAPPDGLAECRSLKRQSVIQS
                     WLWQVPGFRRWRVTRMDAGDSLQVLNSVAYPEYNNDQPLMGIDLLWFGTRGKLVAVLDF
                     QPLLQDQNYLDTYYQGLKELISRHPDLHGAEAMRSFDPNQYFSPWLLFCRGGAEEAQES
                     LPRAFTAFLDCYWQLSAEASQRTSIVTAERVKTLQEAYDVYSAERDPAHGLFSSHFGKA
                     WSIVFCTSSSSHLARSNDSTAKLRLDQVRIAGWRWQPFLDHAVDMLQALQPAAYPVPEQ
                     FLQKTGSTGSKAQPVVVQTATWACRTSKLRQVRAACVEAGPAASVLNLVINPDCRFDLP
                     FFGADLVTLPSGHLLALDLQPVDRSDSLHTQPVWDRLLPIFNSWKPHLPDGGPIPAEAE
                     PYFSPAFLWTRLPLGAASDELIATVIFQAFAEYLKLYLQLVDEAPPVADDRSAILLEGQ
                     RRYTSYRAEKDPARGMLSRFHGAEWTETYIHEVLFDLDRHYPE"
                     /gene="pebB"
                     /blast_species="Synechococcus sp. WH 8102"
                     /locus_tag="GS820_0p8|contig-15000324_9421_11814_+"
                     /description="phycoerythrobilin:ferredoxin oxidoreductase "
     CDS             11034..11825
                     /translation="TDGTTARADTSAINASDPSRQELEESIDQLAAYRDRLIKDVIGMG
                     QRLKLPQKQVEFTLAQHPELQKLEAILAQLEAQKSEQDNSHPPHPPVAPVDPARTMDQF
                     LAASRGAWLTRRAVHHLDHQDDEFGDSNLVIEPFSAEDPAVEQICLALNINPHLAAGGA
                     RFWWESNLKPLARTEDQAAXINSIPLAGDPSQGFLVRDKGYVEKQPVLSQYTFSSDGVM
                     TVTTRYDSNVGTERCWFVTDQVRMRVSSVQCLDGVSMTTYCTELRCPSDATLQSLRESA
                     DSLAAGFXLTHPAPERSEMFDPFLQELNSRLERSGAQPIAPPDGLAECRSLKRQSVIQS
                     WLWQVPGFRRWRVTRMDAGDSLQVLNSVAYPEYNNDQPLMGIDLLWFGTRGKLVAVLDF
                     QPLLQDQNYLDTYYQGLKELISRHPDLHGAEAMRSFDPNQYFSPWLLFCRGGAEEAQES
                     LPRAFTAFLDCYWQLSAEASQRTSIVTAERVKTLQEAYDVYSAERDPAHGLFSSHFGKA
                     WSIVFCTSSSSHLARSNDSTAKLRLDQVRIAGWRWQPFLDHAVDMLQALQPAAYPVPEQ
                     FLQKTGSTGSKAQPVVVQTATWACRTSKLRQVRAACVEAGPAASVLNLVINPDCRFDLP
                     FFGADLVTLPSGHLLALDLQPVDRSDSLHTQPVWDRLLPIFNSWKPHLPDGGPIPAEAE
                     PYFSPAFLWTRLPLGAASDELIATVIFQAFAEYLKLYLQLVDEAPPVADDRSAILLEGQ
                     RRYTSYRAEKDPARGMLSRFHGAEWTETYIHEVLFDLDRHYPE"
                     /gene="pebB"
                     /blast_species="Synechococcus sp. WH 8102"
                     /locus_tag="GS820_0p8|contig-15000324_9421_11814_+"
                     /description="phycoerythrobilin:ferredoxin oxidoreductase "
     gene            complement(11834..12436)
                     /translation="FSAHGVPKSYVEEAGDPYQGEIETCARLIIEKLEATLGHSNSFTL
                     AYQSRVGPVEWLKPYTDEALEELGRQGVKDLVVVPISFVSEHIETLEEIDIEYRKLAFE
                     SGITNFRRVPALDTNPAFIQGLARLVQHALDGPEVNLDQXGGFAHTVKLYPQDKWAWGW
                     NNSSEVWNGRLAMVGFSAFLVELISGSGPLHAIGLL"
                     /gene="hemH"
                     /blast_species="Cyanobium sp. PCC 7001"
                     /locus_tag="GS820_0p8|contig-15000324_11823_12424_-"
                     /description="ferrochelatase "
     CDS             complement(11834..12436)
                     /translation="FSAHGVPKSYVEEAGDPYQGEIETCARLIIEKLEATLGHSNSFTL
                     AYQSRVGPVEWLKPYTDEALEELGRQGVKDLVVVPISFVSEHIETLEEIDIEYRKLAFE
                     SGITNFRRVPALDTNPAFIQGLARLVQHALDGPEVNLDQXGGFAHTVKLYPQDKWAWGW
                     NNSSEVWNGRLAMVGFSAFLVELISGSGPLHAIGLL"
                     /gene="hemH"
                     /blast_species="Cyanobium sp. PCC 7001"
                     /locus_tag="GS820_0p8|contig-15000324_11823_12424_-"
                     /description="ferrochelatase"
ORIGIN
        1 gcattcaccg caaacgacaa tgctgctttt cacatcgcag taagagctgc ataccgacag
       61 gtattcggca atgttcagcc gatggaaagc gagcgcctgc tgagtgccga atcaagacta
      121 cgcaatgggg acataaacgt acgagaattc gtacggagat tggcccaatc cagtttttat
      181 cgctcacgct tctttgatgc cgtatctccg catcgagcag ttgagcttaa cttcaagcat
      241 ttgctgggcc gcccccccca gaatcaagca gaggttgcta gccatgtggc attaatcgcc
      301 acaagtggct tcacaggcga gatcaatagc tatcttgatt ccgatgagta tctaaagtcc
      361 tttggcgagg aaacagttcc atacccaaca agctggaact ctccagtggg ccagcctcaa
      421 gcagcattca acaggatcgc agcacttgag cagaattttg ctggcagcga cactgcagta
      481 gggacaaaaa gtcagctgtt aggaaatcta gttagcggct acaggctctc gataaaggta
      541 cctgcacagg tgtaccgatc cggttccctt ggacagatgg gtagaacagg atctggatcg
      601 gccagcatgc tagagcctgt caagcggaac aatgcagacg gaggcgactc aacaccaatg
      661 cgtggtgatc tgtacgttgg ctttggactt ggtcagcgcc agcaggaagt gttcgagcgc
      721 tgcagcggcg attcagctga tcagattact gcgctgatcc gctcggtata ccgccaagtg
      781 ctgggcaatc cccatgtgat ggacagcgag cgcaacttaa ccgcagagag ccaatttgct
      841 gagggaagac ttagcacccg cgaatttata agagcggttg gactctcggc cgactatcgc
      901 cggcgcttct tcgaaacaaa tgctccctac cgttttgtgg agctaaattt caaacatatt
      961 ttggggcgtg cacccgcatc tcaggccgag atgagtgagc atctacaaag gctagccatt
     1021 cacggctatg acgcagaaat caacagctac gttgatagcg aagagtatca gaacaccttc
     1081 ggcgagaata ctgttcccta cctgcgtgta gcaactgaaa atggtcgcga acaggtttcc
     1141 tttaatcggc acatagcact agttcaaggc tatgcggcca gtgacaccat tcaatgtgcc
     1201 tcaagcctgc taaattcggt agcaacaaga tctgcaccta caaactggac aaatacaacc
     1261 gtacggatta acaggcttgg tgcagcctct ggatcagctg atcccacatc caagcggttc
     1321 cgtattgtcg tcaatgccca gcctgcaggc ggccgccaac gcaacccgaa cgccagttac
     1381 gtagtaagcg gcaatgacat tacaagccaa ctgggataca tccatagacg cggtggtcgg
     1441 atcatttctg tgaccgaaat cacctagaaa acactagttc atttattcgg gacaactgct
     1501 aatttctgaa ctcccccccc taccaaccta aaaacaatgg aaatcgaaac tcttaaccgg
     1561 gccaattcgg gtttacgcca atcagaagct caagcccagc tgaaagccgc ctaccgccag
     1621 gtatttggca atgcacacct atttgatgaa gagctctcag tctctgcaga gagtctattc
     1681 atcaacggcg acctcactgt gcaggggcta gtcaatgccc tagcactgtc tgacagctat
     1741 cggcgtctct tttttgatgc aaatggtccc tatcgatttg ttgaactcaa cttcaagcat
     1801 ctcttaggcc gcgccccacg aaatcaggct gaactgagca agcatgttca gctcctagcc
     1861 acagaaggat acgaagcaga aatcaacagc tatatatacg gcgccgagta tctagaggtc
     1921 tttggctttg atacagtacc ttatgacagg ggagtggcaa gccagaaagg tgaatccaac
     1981 cttacatata acagaacacg tgccttgact tcaggctttg caacttttga tggtgacgga
     2041 caatcacaat tgttagtcag cctagcgacc agctcgcccc ccggaggaag tcaaaaaaca
     2101 cccgggccag gtggtcgcaa caaccagcgc tacgctattc gctggacaag tgctaatcct
     2161 gttggcctaa atcgacgcgt aacgcaaacg acaacagttc ccttcagctc gctatcatca
     2221 gcgatccaat caattcatcg ccgcggaggc cgcatcgcca cagtaaaaga atcctaaatc
     2281 aaacgagact ggaggcggtt caaggtctta atagtatatt aagacaactc ttaagccgcc
     2341 tgccaaaagt atcaacagca agcaccttgg ctgcaatcca tggatttaca agacaaagat
     2401 tatctcaaag tagagtgcac tcaaattaat cagaacagtg aagaagcgca gcctgcgatc
     2461 aacatgatga ttgatacgtg ggtacacatg gttcaggcag gtcgtctgcc aattgccagg
     2521 accactcaca gaaccaaggc ctgagcagcg tagatgcagc tggaatcttt tgtagctcgg
     2581 agcctaggcc gctggcgatc catgagaagt ggacattctc ttgcgtttca gcaatttgag
     2641 gatgttcgca gttcagtatt gattgaagca attgggcccc aagatccatt ggtacttgag
     2701 ttaattagag actgcaagat acacgacgcc aagccactgc taccattccg aatggaatgg
     2761 agtgcagaaa gtgactggga gccagatggc cccagtgaag tatcagcagg atcatgcatt
     2821 ctcgttccaa tcccaactaa taatcaaaaa ggaatcttac tgcgaagcgc tggatatgca
     2881 gaggccgagc aagcagtatc aaactatact tttctagaag acgatacttt tatactcact
     2941 acccaatatg gtcaatcaat tgcagaagaa aggatctggt ttgtatctga gaatgttcgc
     3001 tgccgctcat cagtgctgcg aacttcagcc ggctcaggaa tactgcaaac ctccttcgca
     3061 tctgaaatcc gacgattaga ttccttcagc taacagtatt cgccgtgcca accattgccc
     3121 tgagattcgc aaaactactt gctggacact tcagtaattt tgcccaatca caacgcgatc
     3181 ccgtaaattt tgcccatatc aacatctatt tccgccctct accatgggaa gtatttcagg
     3241 ggccaggttt ttactccgaa cagagctatg ggcacgatcc ttggcgaccc tataggcaag
     3301 gagtacatcg actgatttcg accgagaagg tacaaattgt tgagaatttt ggattcgatc
     3361 aaccaattcg cttggctgga gcaggcttca cgcctaaact tctcaaactt attcatcttg
     3421 aacgccttaa acaacgttgc ggatgtgcga tgcatttcca cgaaacgaca ccgggttgct
     3481 acaggggaat ggtggagcct ggtaataaat gtttagtgcc acgcgatggg cggcctacct
     3541 atctagtgag tgaggtgttg cttgatcacg aaaactggat tagtagagat caaggttttg
     3601 atccagatac caataccttg caatggggct ccgaacatgg gccactacgt tttgaacgcg
     3661 tggctagctt tgagaatgaa gtcacagctg ggtgggcacg tctaaataat tataaaggag
     3721 atgaatctga acaaattgga tagaatagaa gccatgcaag ctgatggacc aactatccag
     3781 caattccgta gctggattcg ctcgcagcac ctaatttgcc aaggccaaga ctttattttt
     3841 gaaacaattg atcatagtca gcttgagcgt tttgaagcct gtctaaatat gcttgatggg
     3901 caagtgcggt ctgtacgagc aattggaaac tggcccatgg ggccccgtcg aacattcaag
     3961 attctgagag ctgaagcagc tgtgccgagg cccaaaggcc tggaaattca acgctactgg
     4021 gctgagcgtg ggtcctttca aacccggttt tcggaaataa gcaattgacg cctacaatcc
     4081 acaaaaatat cgggatcctg cacagccaaa gcgttctgca agagctgaaa tatttcatgg
     4141 ttattcctaa catcaattga atcaagccca attaatgcgg cataacgtag ctcccagctt
     4201 ggtgtgaaat cggaggccaa aagctgccgc acacttttgc gccatatatc aggaaaatgt
     4261 ttattcaaag ctaagcaagc agccgctctt gacttagcaa attgcgggcg cttgctgttc
     4321 atggcttcca gcagcaatgc ctcaatgaca ggagtggcag cggcaggcca gatgtccaca
     4381 ctgccaagaa gctgaatgaa gaaatagtga gcaccataat cattataagc atcctcctgc
     4441 catcgcttcc agaaaacagg ccaaagctcc tctgctggcc tatgcttcaa tgtggacaat
     4501 gctaagtagc aacggctaaa gtcagtgcca aaaaactcat caaataaaaa taatatggtg
     4561 ggttcagtgt cgtagcagtg cgccaagacc aaatcttctg gctgatccca catcagcgaa
     4621 tctaaacaag taagcaggtc aaggcctgcg tgtgctttgt tttggccagg ccagagtgtc
     4681 cgcagagctc gcatcctgaa cacaggggac acgggcgcct tgaggatcga gggcaataga
     4741 tatgaagccc gacagtcaat taaatcctga atcgccgact gccggtccat ttggttcggc
     4801 agggtcaggt ggtcttccaa ctctttaagg cgactactat cgccactaag ctgtgcaacc
     4861 ccggctaagg cagcaccgcg aacccctgga ttcgcttcat cttgcagcga ttgaagtacg
     4921 ggtaaggccg catgcacctc taacccggca agagcctgga tgagaaccct gcggctctgg
     4981 cttggatcat tgagtagcag gcacatcgcc tcatggagtt caacatcctg gcaattgagc
     5041 tgaagaaggg cccaggcggc attttcaacg aggtagtgat cgttgctcct aaggcaacgc
     5101 ccaatgctgg ggatggcccg ttgaacccca agccggccca aaacttcgac cgctttgcgg
     5161 cgcgcaaggt taaccgcctg ttcgccagaa gaattatcaa taagccgcaa taaagcttgc
     5221 tccgttttat cgccggggaa gttaacgaga tgggcggccg ccatgtagta gtcgctggca
     5281 gaatcaagcg agtcaagaga ttgctcaaga atcgctagcg catcatggtg gctgagcccg
     5341 ggatggatat tgtcgtaact gttgctggag cttgacaaaa tactgtcctc ggaagtcaaa
     5401 gtggatgcgg ctgtgaagct caaaggagag ctgcttccaa ctctgatagc cggcagggca
     5461 agagcgctga aagtttaaga gttatgtgtc ttgatgcaac ccagccagga agcgttcaat
     5521 atgagcccat ctaaattaga ggcacaatgg gaccccatca atgtggtgca cttcttcttg
     5581 ttacaagtat caaatctgaa actccccaga gggttgctca gaagctgcga gttccgctcc
     5641 atatgctgag ccagactatg cagcaactac accagaacgg aatcccagtt tcgtcggtgg
     5701 gtctgatgga ggcggccaac tcggtttctg gagtggcgac caaagctgcc atggagccag
     5761 gcgaatcacc caagtctgaa cagcaatcac ctcgccgccg ccgcaaatag tccaactcag
     5821 ccttgaagct cgaacacacc atcaggagca cgcccctgct taagtagttc ccagttgatc
     5881 gactgaagga aagctgcgct gttcagagtc tccaccacat cgacccccca gtcactctgc
     5941 tgcagcaacg ctccaggggc gccctggtcg tccttgcgcc cacccaaggc caacagctgg
     6001 caatcatgat cagtggcccc tgcagagcag cgaagctgtc gccaggccag gagtacggca
     6061 ttggccaaat cgatgggcag cagatcggct tccacctgaa ccaaccagtg agggtggctg
     6121 actgcctgaa cctggacatc ggtggacagg tgtgcaacga ggccagccgc cagatcggcc
     6181 gaattcaggc ccttcaggtt gtcggaaacc acctgaaggt tgtgggagag caaaaagcgt
     6241 gtcatgtcct gatcttgtta agcccaccat aggaacgccg cggctatccc tgataatttt
     6301 gttcgatagg agcgaccctt gtctaccgag ctgtccgcta cccccgcatc tggcatccag
     6361 caactgagcg ttgaggaagc caacattctg gctgcagagc ttcgttccca acttcgtcag
     6421 gggctagttc cttcatccga cagcccagcg attgagcgca tggtggctgg tctcggcgat
     6481 accaggggct tgatgcggct cacctttgcc gaaagccttg gagcagtagg tgctgcggcg
     6541 gtgccaacac tgtgccgtgc attgcggact cacgaaaacg tcaccgttcg ccgcgctgca
     6601 gcgaaaactc tgaccctgat tgcagatcca gctgccttgc ccgttttact ggaaaccctg
     6661 ctctcagatt cggatcccgt cgtgcaggga tcagctgtcg gagcgatggc tgcagtcggc
     6721 gaccaggctc tcgatccact cttctcagtg ctcgttcatc caaaagcttc ggccatgcag
     6781 caggggctgg ccagctgggg gatcgctttt atcggcgcca aggcgcccga agcacttcgc
     6841 caagcagcca gctcgccgga tgccagggta agagcggcag cgatagcagc tctcggcgaa
     6901 cagatccagg cgttggggga tgaccaggcg agacagctgc tcctaaccgc gctggatgac
     6961 ctggactccg aggtgcgggc agaagctgca acgctgatgg ggaagttgca ggagccagaa
     7021 tgggcctgcc cgcgcctgct cccgctgctc accgactcgg aagaacaggt ccgcaaaaac
     7081 gctgctctat cgctgatgaa gctaggggcc aaggatgcat tgcctgcctt aaaagcaagt
     7141 gtggagcagg aagaacaacc tggtgtcaga ttagtgctgg atctagcaat cagtcagctg
     7201 agcaagtgag gatggcaatc gtctcgcgtc agcccggctg aggttgacgg gcatgcaggt
     7261 ccctaattcg agcgagggct gattcaagcg tctcgcgcac ataactgtct agctgtggtt
     7321 ggttctgcag atctctaaga gtccgttcaa ttgcaggatc atcaatctgg gcgagcgcat
     7381 tgacagctgc taccgcctgg gctggattat ctccacccac cactctcagc aacagcggca
     7441 ccgcctgccc acccacctgc ccaagggcca tcaccgtagc tacagccaca accggtgagt
     7501 cgtcgccaag cgcctcctcg agggcctgca tcgcagaatc ggggaaatgt atcccaggct
     7561 ggtttgaagc cacctgggca taggccttga cgcagctagc gcggatagtg ctgtccgtgc
     7621 tggccttaag aagatccgct aaaggcagca gggctgctgc gccaaaggcg ccaataccac
     7681 gtacagaggc cctgcgtaaa gctatatccg gttgggccaa taaaccaagc agtcgaggca
     7741 gagcttgctg aggccaatcc ctgaccatag ctataaaagc ctggctttga atataaggat
     7801 tggggtgagc aaggtcatca aacaagatat ccaatgcttc catttccatc caagagaggg
     7861 ggtgggagag ggctcatttt ctcacaaaaa aggaggcccg aaggcctccg tggtttgtcc
     7921 tcaacaatta atcagaaact gatcaggaga gggcgttgat tgcgtaatca aggtacgact
     7981 tcaactcatt gagagcctgg gggctcatgt cacgagggga gcaagcccgg tcgcgggtga
     8041 aggtgagagc ttccacgtaa gcagcggtag gcagacgcag ggtgcggtac acctcacggg
     8101 ctccggcaat gccccactca tcgagagggc cggtgccgcc cacaaccagg cagtagttga
     8161 tcagacgcag atagtgagcg atgtcgcggt agcacttgtc caccttgacc tgattctcac
     8221 cagcttcgcc ggcttgcttg aggtaggggt acttgctgaa gcaggcgtca ccagcttcct
     8281 tcgtcacttt gtccaggccg gcagccagct tttcagcagc ttcaagacga gcagtagctc
     8341 gctgaatgtt gccctgaaca gcttctaggt cgttctggga ggggaagcga ccagcggcat
     8401 cagcggcggt cacaacagtg gtcacaacag acttcatcgt gaagatcctc gtttaattga
     8461 gttgtagtgg tttaaaaaaa gcaatctctt cggatgaatc agctgaggcc gctgatcaca
     8521 cggtcaaagt aggtagcagc ttcagccact agagcggagc agtcgccctg aacggtttcc
     8581 atcttgcgga aacgggtttc cacagggttg gtaccgctgg tgtttgtctc gttaatgtga
     8641 gccgtggaag aagccttcat gatggccaca gcgcgggcgg cagactgaag gggaacgccc
     8701 agagcgatgt aggtctcctt gaggccgttc aggcagcggt cgtccaaaac cgaggcatcg
     8761 ccagccagca gcgcgtagct gatgtagcga agcacaattt cgccgtcgcg caggcaggcg
     8821 gccatgcggc ggttggggta gcagttgcca ccagcctgga tcaggccagt gttttcgcag
     8881 atcatgccgg tgactgcatc tgaaacgatg caggaggcat tgctggtgat ggcgttaaca
     8941 gcgtctagac gcttatttcc ctcagcaaca tagttacgga gagcagcgag ctcaccgcct
     9001 ccaattgggg cagtcttcga atctgcgctg acgacagcgc gtgaaaaggc gtcgagcatg
     9061 ggaaagggac caggggtgct tgtgctcagc cagttgacag ccagtgaaga tcgttagatc
     9121 tgtttaggtc tgcatggctt agctgcctct cggggaaggc gtaaggggaa actacggtca
     9181 tctccctcct caggaccccg atcaaagcaa tcatgcaaac tttcgtcatc catcgcggtc
     9241 ggacttaaaa aggcagcgct ggcaaagggt tttggcaagg ggagggcacg cactcccgcc
     9301 caatcgcgga acaaagcacc aggagattta tcttttcttc catattcacc atggatgcgg
     9361 tccatttgaa gctgctctag tggatcgcag cggtcgactc cgtatgctga cattcgccca
     9421 attcaaccca tgaccgacgg caccaccgct cgcgccgaca cgtctgcaat caacgcatcc
     9481 gatcccagcc ggcaggagtt ggaggagtcg attgatcagc tagcggccta ccgcgatcga
     9541 ctcatcaaag atgtgatcgg aatgggtcag agactgaagc ttcctcagaa gcaagtggaa
     9601 ttcaccctgg ctcagcatcc cgagctgcag aagctagaag caattctggc tcagcttgaa
     9661 gcccagaagt ccgaacagga ctaactccca tccccctcac ccgcccgtgg cacccgtgga
     9721 cccagcccga acgatggatc agttcttggc ggccagtcga ggggcctggc tgacgcgacg
     9781 ggctgtgcac cacctcgacc accaagatga tgaattcggc gattccaatc ttgtgatcga
     9841 gcccttctcc gctgaggatc cagccgtcga acagatatgc ctagctctca atatcaaccc
     9901 tcatctagca gcaggagggg cccgtttctg gtgggagagc aatctaaaac ccctagccag
     9961 aacagaagat caagcggctg tattaataga tatccctctg gcaggagatc cctctcaggg
    10021 tttcctggtc cgtgacaagg gctacgtgga gaagcagccc gtcctcagtc aatacacctt
    10081 ttccagcgat ggcgtcatga ccgttaccac gcgctacgac agcaatgtcg gcacggaacg
    10141 ctgctggttc gtcacggatc aggtgcgcat gagggtgagc tcggtgcagt gcctcgatgg
    10201 ggtgtcgatg accacctact gcacggagct tcgttgcccc tccgacgcaa ctctgcagtc
    10261 gcttcgggaa agcgccgatt ccctggccgc cggtttcagt taacccaccc tgctcctgag
    10321 cgctccgaga tgttcgaccc ttttttgcaa gagctcaata gcaggctgga acggtctgga
    10381 gcgcagccca ttgccccacc cgatgggctc gctgaatgtc gctccctgaa gaggcagagc
    10441 gtgatccaaa gctggctctg gcaagtgccg ggtttccggc gctggcgggt gaccaggatg
    10501 gacgcggggg acagcctgca agtgctgaat tcggtggcct atcccgaata caacaacgat
    10561 cagcccctga tgggaatcga tcttctttgg ttcggcaccc gcggcaagct ggtcgcagtg
    10621 cttgattttc aacccctact gcaagatcag aattatcttg atacctatta tcaaggccta
    10681 aaagaactta tttctcgcca cccggatctt cacggtgctg aggccatgcg ctcatttgat
    10741 ccaaaccaat atttttcgcc ctggctgctg ttctgccgtg gaggtgctga ggaggcgcag
    10801 gaatcgttgc ctagggcttt cactgccttt ctcgactgct actggcagct cagcgccgaa
    10861 gccagccaac gcacttccat agttacagca gaaagggtta aaaccctgca ggaggcatac
    10921 gatgtctaca gcgccgaaag agatccggct catggccttt ttagcagcca cttcggtaag
    10981 gcctggtcgg atcgttttct gcacgagttc ctcttcccat ctagcccgca gcaatgacag
    11041 caccgcaaag ctgcagcctt gatcaggtca gaatcgccgg ttggcgttgg cagccctttc
    11101 ttgatcatgc ggtcgacatg cttcaggcgt tgcagccagc cgcctacccc gtgcccgagc
    11161 agtttctgca aaaaaccgga tccaccggtt cgaaagcaca gccggtagtt gtgcaaactg
    11221 caacctgggc ctgtcgaacc agcaagcttc gccaggtgag ggccgcctgt gtggaagcgg
    11281 gaccagcagc gtccgtgctg aacctagtta tcaatcccga ctgccgtttt gatctgcctt
    11341 tcttcggagc cgatttggtc acgctgccct caggccatct gctagccctt gacctgcagc
    11401 cagttgaccg cagcgattcc ctccataccc aacctgtctg ggatcgatta ctcccaattt
    11461 ttaacagctg gaagcctcac ttgcccgatg gcgggcccat tcctgccgag gcggaacctt
    11521 acttttcgcc tgcatttctc tggacccgtc tacctctggg tgcagcctcc gatgagctga
    11581 tcgccaccgt tatatttcaa gcctttgctg agtatttaaa gctttattta cagctcgtgg
    11641 atgaagcacc ccccgtagca gatgatcgct cagcaatatt gctcgagggc caacgccgct
    11701 acaccagcta tcgggcagag aaagatccgg caagagggat gctcagccgc tttcacggcg
    11761 cggaatggac cgagacatat atccatgagg tgttgttcga tctagacaga cactatcccg
    11821 agtaaaaaga agatcaaagc aggcctatgg cgtgaagagg cccacttcca ctgatcagct
    11881 ccactagaaa agcggagaat ccgaccatag ctaagcggcc attccacact tctgagctgt
    11941 tgttccagcc ccaagcccac ttgtcttggg ggtagagctt cacagtgctg ggcaaagccg
    12001 ccgcctggtc aagattcact tcgggcccat ccagggcatg ctggacaagt cgcgcaagcc
    12061 cctggatgaa tgcagggttg gtgtcaagcg ccggcacacg ccgaaaattt gtgatgcccg
    12121 actcgaaagc cagcttgcgg tactcgatgt cgatctcttc aagggtctcg atgtgctcgc
    12181 tcacaaaact gatcggcaca accacaagat ccttcacacc ctgccgccct agctcctcca
    12241 atgcctcgtc ggtgtagggc ttgagccact ccacaggacc cacccggctc tgataagcaa
    12301 gggtgaaaga gttgctgtgg cccaatgtgg cctccaactt ctcgatgatc agccgggcgc
    12361 aggtttcgat ctccccttgg tagggatcgc ccgcttcttc cacgtagctc ttaggaacac
    12421 cgtgggcgct gaagaa
//
