# Supplementary material for: Picocyanobacteria containing a novel pigment gene cluster dominate the brackish water Baltic Sea
Source: ISME J. 2014 Mar 13;8(9):1892–903. doi: 10.1038/ismej.2014.35 (PMC4139726; doi:10.1038/ismej.2014.35)
Supplement: Supplementary dataset 2 [file ismej201435x11.zip › GS820_0p8_contig-44000041.gbk]

LOCUS       44000041                5910 bp    DNA              UNK 01-JAN-1980
DEFINITION  Picocyanobacterial phycobilisome operon, metagenomic contig, partial
            sequence.
ACCESSION   44000041
VERSION     44000041
KEYWORDS    cyanobacteria; phycobilisome; pigment; horizontal gene transfer;
            Baltic Sea; ecology.
SOURCE      GS820_0p8|contig-44000041
  ORGANISM  Synechococcus/Cyanobium
            Bacteria; Cyanobacteria; Oscillatoriophycideae; Chroococcales.
REFERENCE   1
  AUTHORS   Larsson, J., Celepli, N., Ininbergs, K., Dupont, C., Yooseph, S.,
            Bergman, B., Ekman, M.
  TITLE     Picocyanobacteria containing a novel pigment gene cluster dominate
            the brackish water Baltic Sea
FEATURES             Location/Qualifiers
     source          1..5910
                     /mol_type="assembled metagenomic DNA"
                     /collection_date="2011-07-20"
                     /filter_size="0p8"
                     /assembly method="Ray-Meta"
                     /location="lat:58.82 lon:17.63"
                     /sample_name="GS820"
                     /organism="Synechococcus/Cyanobium"
     gene            complement(3..491)
                     /translation="MLDAFSRAVVSADSKTAPIGGGELAALRNYVAEGNKRLDAVNAIT
                     SNASCIVSDAVTGMICENTGLIQAGGNCYPNRRMAACLRDGEIVLRYISYALLAGDASV
                     LDDRCLNGLKETYIALGVPLQSAARAVAIMKASSTAHINETNTTGTNPVETRFRKMETV
                     "
                     /locus_tag="GS820_0p8|contig-44000041_5061_5905_+"
                     /gene="cpeB"
                     /blast_species="Synechococcus sp. WH 7805"
                     /description="C-phycoerythrin class I beta chain "
     CDS             complement(3..491)
                     /translation="MLDAFSRAVVSADSKTAPIGGGELAALRNYVAEGNKRLDAVNAIT
                     SNASCIVSDAVTGMICENTGLIQAGGNCYPNRRMAACLRDGEIVLRYISYALLAGDASV
                     LDDRCLNGLKETYIALGVPLQSAARAVAIMKASSTAHINETNTTGTNPVETRFRKMETV
                     "
                     /locus_tag="GS820_0p8|contig-44000041_5061_5905_+"
                     /gene="cpeB"
                     /blast_species="Synechococcus sp. WH 7805"
                     /description="C-phycoerythrin class I beta chain "
     gene            859..1112
                     /translation="TDGTTARADTSAINASDXQPQELEESIDQLAAYRDRLVKDVIGMG
                     QRLKLPQKQVEFTLAQHPELQKIESILAQLEAQKSEQD"
                     /gene="unk13"
                     /blast_species="Synechococcus sp. WH 7805"
                     /locus_tag="GS820_0p8|contig-44000041_4799_5052_-"
                     /description="hypothetical protein WH7805_06726 "
     CDS             859..1112
                     /translation="TDGTTARADTSAINASDXQPQELEESIDQLAAYRDRLVKDVIGMG
                     QRLKLPQKQVEFTLAQHPELQKIESILAQLEAQKSEQD"
                     /gene="unk13"
                     /blast_species="Synechococcus sp. WH 7805"
                     /locus_tag="GS820_0p8|contig-44000041_4799_5052_-"
                     /description="hypothetical protein WH7805_06726 "
     gene            1131..1733
                     /translation="PVAPMDPARTMDQFLAASRGAWLTRRAVHHLDHQDDEFGNSNLVI
                     EPFSVEDPAVEQICLTLKINPELAAGGARFWWESNLKPLARTEDQAAVLIDIPLAGDPS
                     QGFLVRDKGYVEKQPVLSQYTFSTDGVMTVTTRYDSNVGTERCWFVTDQVRMRVSSVQC
                     LDGVSMTTYCTELRCPSDETLQSLRASADSMAAGFI"
                     /gene="cpeU"
                     /blast_species="Synechococcus sp. WH 7803"
                     /locus_tag="GS820_0p8|contig-44000041_4178_4780_-"
                     /description="hypothetical protein SynWH7803_0483 "
     CDS             1131..1733
                     /translation="PVAPMDPARTMDQFLAASRGAWLTRRAVHHLDHQDDEFGNSNLVI
                     EPFSVEDPAVEQICLTLKINPELAAGGARFWWESNLKPLARTEDQAAVLIDIPLAGDPS
                     QGFLVRDKGYVEKQPVLSQYTFSTDGVMTVTTRYDSNVGTERCWFVTDQVRMRVSSVQC
                     LDGVSMTTYCTELRCPSDETLQSLRASADSMAAGFI"
                     /gene="cpeU"
                     /blast_species="Synechococcus sp. WH 7803"
                     /locus_tag="GS820_0p8|contig-44000041_4178_4780_-"
                     /description="hypothetical protein SynWH7803_0483 "
     gene            1756..2457
                     /gene="pebA"
     CDS             1756..2457
                     /gene="pebA"
     gene            2460..3251
                     /translation="SLPEEAERDTKLALAGAGFPALEVTRLDAGDSLQVLNSVAYPAFN
                     NDQPLMGIDLLWFGTRGKLVAVLDFQPLLQDQNYLDTYYQGLKELISRHPDLHGAEAMR
                     SFDPNQYFSPWLLFCRGGAEEAQESLPRAFTAFLDCYWQLSAEASQRTSIVTAERVKSL
                     QEAYDVYSAERDPAHGLFSSHFGKAWSDRFLHEFLFPSSQQXMTAQQRCSLDQVTIAGW
                     RWQPFLDHAVEMLQALEPAAYPVPEEFLQKTGSTGSKAQPVVVQTATWACRTDKLRQVR
                     AACVEAGPAASVLNLVINPDCRFDLPFFGADLVTLPSGHLLALDLQPVDRSDSLHTQPV
                     WDRLLPIFNSWKPHLPVADQFLXEAEPYFSPAFLWTRLPLGAASDELIATVIFKAFAEY
                     LKLYVQLVREAAPVADERSALLLNGQRRYTSYRAEKDPARGMLSRFHGAEWTESYIHEV
                     LFDLDKYHPE"
                     /gene="pebB"
                     /blast_species="Synechococcus sp. WH 8102"
                     /locus_tag="GS820_0p8|contig-44000041_2658_4065_-"
                     /description="phycoerythrobilin:ferredoxin oxidoreductase "
     CDS             2460..3251
                     /translation="SLPEEAERDTKLALAGAGFPALEVTRLDAGDSLQVLNSVAYPAFN
                     NDQPLMGIDLLWFGTRGKLVAVLDFQPLLQDQNYLDTYYQGLKELISRHPDLHGAEAMR
                     SFDPNQYFSPWLLFCRGGAEEAQESLPRAFTAFLDCYWQLSAEASQRTSIVTAERVKSL
                     QEAYDVYSAERDPAHGLFSSHFGKAWSDRFLHEFLFPSSQQXMTAQQRCSLDQVTIAGW
                     RWQPFLDHAVEMLQALEPAAYPVPEEFLQKTGSTGSKAQPVVVQTATWACRTDKLRQVR
                     AACVEAGPAASVLNLVINPDCRFDLPFFGADLVTLPSGHLLALDLQPVDRSDSLHTQPV
                     WDRLLPIFNSWKPHLPVADQFLXEAEPYFSPAFLWTRLPLGAASDELIATVIFKAFAEY
                     LKLYVQLVREAAPVADERSALLLNGQRRYTSYRAEKDPARGMLSRFHGAEWTESYIHEV
                     LFDLDKYHPE"
                     /gene="pebB"
                     /blast_species="Synechococcus sp. WH 8102"
                     /locus_tag="GS820_0p8|contig-44000041_2658_4065_-"
                     /description="phycoerythrobilin:ferredoxin oxidoreductase "
     gene            complement(3260..4447)
                     /translation="AKVSGKVGVLLLNLGGPERIQDVGPFLYNLFSDPEIIRLPNPVLQ
                     KPLAWLISSLRASKSQEAYRSIGGGSPLRRITEQQARELQSALRLLGIEATSYVAMRYW
                     HPFTESAVADIKADAVDEVVVLPLYPHFSISTSGSSFRELQRLRQADPVFAALPIRCIR
                     SYHDDPGYIGAMAXVIAREILACPDPAAAHVFFSAHGVPKSYVEEAGDPYQGEIETCAR
                     LIIQKLEATLGHSNSFTLAYQSRVGPVEWLKPYTDEALVELGQQGVKDLVVVPISFVSE
                     HIETLEEIDIEYRELASEAGITNFRRVPALDTNPAFIQGLARLVQQALDGPEVNLDQAA
                     ALPTTVKLYPQDKWAWGWNNSSEVWNGRIAMLGFSAFLVELISGRGPLHAFGLL"
                     /gene="hemH"
                     /blast_species="Cyanobium sp. PCC 7001"
                     /locus_tag="GS820_0p8|contig-44000041_1463_2649_+"
                     /description="ferrochelatase "
     CDS             complement(3260..4447)
                     /translation="AKVSGKVGVLLLNLGGPERIQDVGPFLYNLFSDPEIIRLPNPVLQ
                     KPLAWLISSLRASKSQEAYRSIGGGSPLRRITEQQARELQSALRLLGIEATSYVAMRYW
                     HPFTESAVADIKADAVDEVVVLPLYPHFSISTSGSSFRELQRLRQADPVFAALPIRCIR
                     SYHDDPGYIGAMAXVIAREILACPDPAAAHVFFSAHGVPKSYVEEAGDPYQGEIETCAR
                     LIIQKLEATLGHSNSFTLAYQSRVGPVEWLKPYTDEALVELGQQGVKDLVVVPISFVSE
                     HIETLEEIDIEYRELASEAGITNFRRVPALDTNPAFIQGLARLVQQALDGPEVNLDQAA
                     ALPTTVKLYPQDKWAWGWNNSSEVWNGRIAMLGFSAFLVELISGRGPLHAFGLL"
                     /gene="hemH"
                     /blast_species="Cyanobium sp. PCC 7001"
                     /locus_tag="GS820_0p8|contig-44000041_1463_2649_+"
                     /description="ferrochelatase "
     gene            complement(5143..5910)
                     /translation="LWATTTRRERLGELSELVENPLIFDSNDASTNIDFAADLDGVLVS
                     FAPSKGSEVDLNQYRRTFLGGLQRLVETLDRRPSNTPLQLVHLSSCGVYGNRHGALTSE
                     TAPTDHDHPVNQVLVQAEEMMGSIRSDRIKVCVLRLGGIYGPGRDIPSMLLSAAGGFVQ
                     RNGLNVPCWIHRDDIVRGVCFAFEQGLNDTYNLVNDTQLSGQELTDRLCERAGLPLATW
                     LTTNTSDRVLNACVSNEKLKQIGFTFAHPCMVG"
                     /gene="nucleoside-diphosphate-sugar epimerase"
                     /blast_species="Synechococcus sp. RCC307"
                     /locus_tag="GS820_0p8|contig-44000041_1_768_+"
                     /description="putative nucleoside-diphosphate-sugar
                     epimerase "
     CDS             complement(5143..5910)
                     /translation="LWATTTRRERLGELSELVENPLIFDSNDASTNIDFAADLDGVLVS
                     FAPSKGSEVDLNQYRRTFLGGLQRLVETLDRRPSNTPLQLVHLSSCGVYGNRHGALTSE
                     TAPTDHDHPVNQVLVQAEEMMGSIRSDRIKVCVLRLGGIYGPGRDIPSMLLSAAGGFVQ
                     RNGLNVPCWIHRDDIVRGVCFAFEQGLNDTYNLVNDTQLSGQELTDRLCERAGLPLATW
                     LTTNTSDRVLNACVSNEKLKQIGFTFAHPCMVG"
                     /gene="nucleoside-diphosphate-sugar epimerase"
                     /blast_species="Synechococcus sp. RCC307"
                     /locus_tag="GS820_0p8|contig-44000041_1_768_+"
                     /description="putative nucleoside-diphosphate-sugar
                     epimerase"
ORIGIN
        1 tgaacggttt ccatcttgcg gaaacgggtt tccacagggt tggtaccggt ggtgtttgtc
       61 tcgttgatgt gagctgtgga agaagccttc atgatggcca cggcgcgggc ggcagactga
      121 aggggaacgc ccagagcgat gtaggtctcc ttgaggccgt tcaggcagcg gtcgtccaaa
      181 accgaggcgt cgcctgccaa cagcgcgtag ctgatgtagc gaagcacaat ttcgccgtcg
      241 cgcaggcaag cggccatgcg gcggttggga tagcagttgc caccagcctg gatcaggcca
      301 gtgttttcgc agatcatgcc tgtgactgca tcagaaacga tgcaggaggc attgctggtg
      361 atggcgttaa cagcgtctag acgcttattg ccctcagcaa cataattacg gagagcagcg
      421 agctcaccgc ctccaattgg ggcagtcttc gaatctgcgc taacgacagc gcgtgaaaag
      481 gcgtcgagca tgggaaaggg accaggggtt cttgtgctca gccagttgac agccagtgaa
      541 gatcgttaga tctgtttagg tctgcctggc ttagctgcct ctcggggaag gcgtaaggag
      601 aaactacggt caactccctg cccagcaccc taatcagccc catcatgcaa cctttcgtca
      661 cccatcgcgg gcgcacttga aaagtcagcg ctggcagtgc atcttggcga gaggaaggca
      721 tacaaacccc accaatcgcg gaagggagta ccaggagttt tatcttttct tccattttgc
      781 catggatgcg gccctcttgg ttgatgggtc gtaacggtcg gctgcgtatg ctcaaagtcg
      841 cacattccaa cccatgaccg acggcaccac cgctcgcgcc gacacctctg caatcaacgc
      901 atccgatccc agcccgcagg agctggagga gtcgattgat cagctggcgg cctaccgaga
      961 tcgacttgtc aaggatgtga tcggaatggg acagagactg aagcttcctc agaagcaagt
     1021 ggaattcacc ctcgctcagc atcccgaatt gcagaaaata gaatctattt tggcccagct
     1081 tgaggcccag aagtccgaac aggactaact tcccatcccc ctcaccatgc ctgtggcacc
     1141 catggaccca gcccgaacga tggaccaatt cttggcggcc agccgagggg cctggctgac
     1201 gcggcgggct gtgcatcacc tcgaccacca agatgatgaa ttcggaaatt ccaatcttgt
     1261 tatcgagccc ttctccgttg aggatccagc cgtcgagcag atctgcctta ctctaaaaat
     1321 aaaccctgag ctagcagcag gaggggcccg tttctggtgg gaaagtaatc taaaacccct
     1381 ggccagaacc gaagaccaag cggctgtact aatcgatatc cctctagcag gggatccctc
     1441 tcaggggttt ttggtccgtg acaagggata cgtggaaaag cagcccgtcc tcagtcaata
     1501 caccttttcc accgatggcg tcatgaccgt caccacgcgc tacgacagca atgtcggcac
     1561 ggagcgctgc tggttcgtca cggatcaggt gcgaatgcgg gtgagctcgg tgcaatgcct
     1621 cgatggtgta tcgatgacca cctactgcac ggagcttcgt tgcccctccg acgaaacgct
     1681 ccagtcgctg cgggcaagcg ccgattccat ggccgccggt ttcatttaac ccaccctgca
     1741 cctaagcgct ccgagatgtt tgaccctttt ttgcaagagc tcaacaccag gctggaacgg
     1801 tcgggagcgc agccccttcc cccacccgag gggctagctg agtgtcgctc cctgaagagg
     1861 cagagcgtga tacgaagttg gctctggcag gtgccgggtt tccggcgctg gagggtgacc
     1921 aggctggacg cgggggacag cctgcaggtg ttgaattcgg tggcctatcc cgcattcaac
     1981 aacgatcagc ccctgatggg aatcgatctc ctttggttcg gcacccgcgg caagctggtc
     2041 gcagtgcttg attttcagcc actactgcag gatcaaaatt atcttgatac ctattatcaa
     2101 ggtctaaagg aacttatttc tcgccacccg gatcttcacg gtgctgaggc catgcgctca
     2161 tttgatccaa accaatattt ttctccctgg ctgctgttct gccgtggggg agctgaggag
     2221 gcgcaggaat cgttgcctag ggctttcact gcctttctcg attgctactg gcagctcagc
     2281 gccgaagcca gccaacgcac ttccatagtt acagcagaaa gggttaagag cctgcaggag
     2341 gcatacgatg tctacagcgc cgaaagagat ccggctcacg ggctgtttag cagccacttc
     2401 ggcaaggcct ggtcggatcg ttttctgcac gagttcctct tcccatctag ccagcagcaa
     2461 tgacagcaca gcaacgctgc agccttgatc aggtcacaat cgccggttgg cgttggcagc
     2521 cctttcttga tcacgcagtc gagatgcttc aggcgttgga gccagccgcc taccccgtgc
     2581 cggaggagtt tctgcaaaaa accggatcca ccggttcgaa ggcacagcca gtggtggtgc
     2641 agacggcaac atgggcctgt cgaacagaca agcttcgtca ggtgagagcc gcctgcgtgg
     2701 aagcggggcc agcagcgtcc gtgctgaacc tagtcatcaa tcccgactgc cgttttgatc
     2761 tgcctttctt cggagccgat ttggtcacgc tgccctcagg ccatctgcta gcccttgact
     2821 tgcagccggt tgaccgcagc gattccctcc atacccagcc tgtctgggat cgcttgctcc
     2881 caatttttaa cagctggaaa cctcatttac ccgatggcgg accaattcct gctgaggcgg
     2941 aaccctactt ttcgcctgca tttctctgga cccgtctacc tttgggagca gcctccgatg
     3001 agctgatcgc caccgttata tttaaagctt ttgctgagta cttaaagctt tatgtacagc
     3061 tagtccgtga agcggccccc gtagcagatg aacgctcagc gctattgctc aatggccaac
     3121 gccgctacac cagttaccgg gcagagaaag atccggcgag ggggatgcta agccgattcc
     3181 acggcgcaga atggaccgag tcatatatcc atgaggtgtt attcgatctg gataaatacc
     3241 accctgagta agaaggagat caaaggagcc cgaaggcatg aagaggcccc ctaccactga
     3301 tcagctccac tagaaaagcg gagaatccaa gcatcgctat gcggccattc cacacttctg
     3361 agctgttgtt ccagccccaa gcccacttgt cttggggata gagcttaacg gtcgtgggca
     3421 aagccgctgc ctggtcaaga ttcacttcgg ggccatccag ggcctgctga acaagtcgcg
     3481 caagcccctg gatgaacgca gggttggtat cgagtgcagg cacacggcga aaattagtga
     3541 tgcccgcctc gctagccagc tcgcggtact cgatgtcgat ctcttcgagg gtctcgatgt
     3601 gctcgctcac aaaactgatc ggcacaacca ctagatcctt cacaccctgc tggcctagct
     3661 ccaccaaggc ctcgtcggtg tagggcttta gccactccac aggccccacc cggctctggt
     3721 acgcgagggt gaaggagttg ctgtggccca acgtggcctc cagcttctgg atgatcagcc
     3781 gggcgcaggt ttcgatctcc ccttggtaag gatcgcccgc ttcctccacg tagctcttgg
     3841 gcacgccgtg ggcgctgaag aacacatggg cagcggcagg atccgggcag gccaggatct
     3901 cgcgggcgat cagcccggcc atggcgccga tatagcccgg gtcatcgtga tagctgcgga
     3961 tgcatcggat cggcaaagct gcaaagacag gatctgcctg gcgaagacgc tgaagctccc
     4021 tgaagctgga accgctggtg ctaatcgaga agtgggggta aagaggcagc accaccacct
     4081 catccacagc gtcggctttg atgtctgcca ccgccgattc ggtaaagggg tgccagtagc
     4141 gcatcgccac gtagctggta gcctcgatcc caagcaggcg cagagcactc tgcagctccc
     4201 gcgcctgctg ctcagtgatt cgccgcagcg gtgagccgcc gccgatggag cgataagcct
     4261 cctgcgactt actcgctcgc aggctgctga tcagccaggc cagtggtttc tgcagaaccg
     4321 ggttcggtag ccggatgatc tccggatccg agaaaaggtt gtaaagaaaa ggaccgacgt
     4381 cctggatcct ctccggcccc ccgaggttca gcaggagcac gcctaccttg ccgctcacct
     4441 tggccatggc ctaccgatcc cgctttccct gcatggtatg accggatctg gggtcaacag
     4501 ttagccctga agggccagct ggcagcagtt gaagagcagt cttggggtag caccagagat
     4561 gtcgacaatc acagcccagg tccagacagc aaaattacat cctggctaat aactgctgga
     4621 attttcctga taccgcaggt cagtcaagcc tggagatggg aggaagcacg atgggcgctg
     4681 ggcacgaaat gaatttctta accggccctt ctcgagcgat gctgcttgcg cttgaccaac
     4741 ggcatgctga tggccaaata attctggatc catggcagcc ccatcatttc ggtgccaacg
     4801 aacccgtcag gatcccaggc gagatcagcc ggagtctctg gacgctctgt tcaaggaagt
     4861 tgcaggctgg agtggaatgg agcaagcgtt gaggacaagt cctcaggaga aactcacgct
     4921 attaagaaat cccagagttc gctcgaagca gaatgctctc gcatacataa tgttaatggc
     4981 ttttttaaag acaatttggc ttgccgccta caaaaaatcc acctgaccgg agatccattc
     5041 ctaatccact tcgggtgtct actgaagaac aaaagttttc cgtatttagt cgtcaagttt
     5101 gataattaaa taccggctca tttgctgggc ggagcgcagg tattacccca ccatgcacgg
     5161 gtgagcaaag gtgaaaccaa tctgtttgag cttctcattg ctgacacacg cattaagaac
     5221 tcgatcactc gtgttagtcg tcaaccacgt ggccaggggc aacccggccc gctcgcacag
     5281 gcgatccgtg agctcttggc cgctgagctg ggtatcgttg acaagattgt aagtatcatt
     5341 aagtccttgc tcaaatgcga agcaaacacc tcggacaatg tcatcgcggt ggatccagca
     5401 cggcacattc aggccgttgc gttgcacaaa gccaccagca gctgacaaca gcattgatgg
     5461 aatatcacgc ccggggccgt agatgcctcc cagccgaagc acgcaaacct tgatcctgtc
     5521 agagcggatg gatcccatca tctcctccgc ctgaaccagt acctggttaa cagggtgatc
     5581 atggtctgtc ggggctgttt cgctggtgag agcaccatgc cggttgccgt atacgccaca
     5641 gctgctcagg tggacaagct gcagcggtgt gttgctgggg cgtcgatcca gcgtctcaac
     5701 gagtcgttgc aagccaccaa gaaaggttcg cctgtattgg ttgagatcaa cctcggaacc
     5761 cttcgaagga gcgaaggaaa ccaaaacccc atcaagatca gcggcgaagt cgatgttggt
     5821 gctggcatcg ttcgagtcaa agatcagggg attttccacc agctcggaga gctccccaag
     5881 ccgttcgcgt cgggttgtgg tggcccacag
//
