# Supplementary material for: Picocyanobacteria containing a novel pigment gene cluster dominate the brackish water Baltic Sea
Source: ISME J. 2014 Mar 13;8(9):1892–903. doi: 10.1038/ismej.2014.35 (PMC4139726; doi:10.1038/ismej.2014.35)
Supplement: Supplementary dataset 2 [file ismej201435x11.zip › GS820_3p0_contig-13.gbk]

LOCUS       13                      2462 bp    DNA              UNK 01-JAN-1980
DEFINITION  Picocyanobacterial phycobilisome operon, metagenomic contig, partial
            sequence.
ACCESSION   13
VERSION     13
KEYWORDS    cyanobacteria; phycobilisome; pigment; horizontal gene transfer;
            Baltic Sea; ecology.
SOURCE      GS820_3p0|contig-13
  ORGANISM  Synechococcus/Cyanobium
            Bacteria; Cyanobacteria; Oscillatoriophycideae; Chroococcales.
REFERENCE   1
  AUTHORS   Larsson, J., Celepli, N., Ininbergs, K., Dupont, C., Yooseph, S.,
            Bergman, B., Ekman, M.
  TITLE     Picocyanobacteria containing a novel pigment gene cluster dominate
            the brackish water Baltic Sea
FEATURES             Location/Qualifiers
     source          1..2462
                     /mol_type="assembled metagenomic DNA"
                     /collection_date="2011-07-20"
                     /filter_size="3p0"
                     /assembly method="Ray-Meta"
                     /location="lat:58.82 lon:17.63"
                     /sample_name="GS820"
                     /organism="Synechococcus/Cyanobium"
     gene            3..341
                     /translation="AAAIAALGEQIQALGDDQARQLLLTALDDLDSEVRAEAATLMGKL
                     QEPEWACPRLLPLLTDSEEQVRKNAALSLMKLGAKDALPALKASVEQEEQPGVRLVLDL
                     AISQLSK"
                     /gene="mpeV"
                     /blast_species="Synechococcus sp. WH 7805"
                     /locus_tag="GS820_3p0|contig-131000121_2122_2460_-"
                     /description="hypothetical protein WH7805_06701 "
     CDS             3..341
                     /translation="AAAIAALGEQIQALGDDQARQLLLTALDDLDSEVRAEAATLMGKL
                     QEPEWACPRLLPLLTDSEEQVRKNAALSLMKLGAKDALPALKASVEQEEQPGVRLVLDL
                     AISQLSK"
                     /gene="mpeV"
                     /blast_species="Synechococcus sp. WH 7805"
                     /locus_tag="GS820_3p0|contig-131000121_2122_2460_-"
                     /description="hypothetical protein WH7805_06701 "
     gene            complement(441..980)
                     /translation="EMEALDILFDDLAHPNPYIQSQAFIAMVRDWPQQALPRLLGLLAQ
                     PDIALRRASVRGIGAFGAAALLPLADLLKASTDSTIRASCVKAYAQVASNQPGIHFPDS
                     AMQALEEALGDDSPVVAVATVMALGQVGGQAVPLLLRVVGGDNPAQAVAAVNALAQIDD
                     PAIERTLKICRTNHS"
                     /gene="cpeZ"
                     /blast_species="Synechococcus sp. WH 7805"
                     /locus_tag="GS820_3p0|contig-131000121_1483_2022_+"
                     /description="putative bilin biosynthesis protein cpeZ "
     CDS             complement(441..980)
                     /translation="EMEALDILFDDLAHPNPYIQSQAFIAMVRDWPQQALPRLLGLLAQ
                     PDIALRRASVRGIGAFGAAALLPLADLLKASTDSTIRASCVKAYAQVASNQPGIHFPDS
                     AMQALEEALGDDSPVVAVATVMALGQVGGQAVPLLLRVVGGDNPAQAVAAVNALAQIDD
                     PAIERTLKICRTNHS"
                     /gene="cpeZ"
                     /blast_species="Synechococcus sp. WH 7805"
                     /locus_tag="GS820_3p0|contig-131000121_1483_2022_+"
                     /description="putative bilin biosynthesis protein cpeZ "
     gene            complement(1074..1567)
                     /translation="KSVVTTVVTAADAAGRFPSQNDLEAVQGNIQRAMLVLKLLXKLAA
                     GLDKVTKEAGDACFSKYPYLKQAGEAGENQVKVDKCYRDIAHYLRLINYCLVVGGTGPL
                     DEWGIAGAREVYRTLRLPTAAYVEALTFTRDRACSPRDMSPQALNELKSYLDYAINALS
                     "
                     /gene="cpeA"
                     /blast_species="Synechococcus sp. CB0205"
                     /locus_tag="GS820_3p0|contig-131000121_896_1389_+"
                     /description="C-phycoerythrin class I alpha chain "
     CDS             complement(1074..1567)
                     /translation="KSVVTTVVTAADAAGRFPSQNDLEAVQGNIQRAMLVLKLLXKLAA
                     GLDKVTKEAGDACFSKYPYLKQAGEAGENQVKVDKCYRDIAHYLRLINYCLVVGGTGPL
                     DEWGIAGAREVYRTLRLPTAAYVEALTFTRDRACSPRDMSPQALNELKSYLDYAINALS
                     "
                     /gene="cpeA"
                     /blast_species="Synechococcus sp. CB0205"
                     /locus_tag="GS820_3p0|contig-131000121_896_1389_+"
                     /description="C-phycoerythrin class I alpha chain "
     gene            complement(1629..2189)
                     /translation="LDAFSRAVVSADSKTAPIGGGELAALRNYVAEGNKRLDAVNAITS
                     NASCIVSDAVTGMICENTGLIQAGGNCYPNRRMAACLRDGEIVLRYISYALLAGDASVL
                     DDRCLNGLKETYIALGVPLQSAARAVAIMKASSTAHINETNTSGTNPVETRFRKMETVQ
                     GDCSALVAEAATYFDRVISGLS"
                     /gene="cpeB"
                     /blast_species="Synechococcus sp. WH 7805"
                     /locus_tag="GS820_3p0|contig-131000121_274_834_+"
                     /description="C-phycoerythrin class I beta chain "
     CDS             complement(1629..2189)
                     /translation="LDAFSRAVVSADSKTAPIGGGELAALRNYVAEGNKRLDAVNAITS
                     NASCIVSDAVTGMICENTGLIQAGGNCYPNRRMAACLRDGEIVLRYISYALLAGDASVL
                     DDRCLNGLKETYIALGVPLQSAARAVAIMKASSTAHINETNTSGTNPVETRFRKMETVQ
                     GDCSALVAEAATYFDRVISGLS"
                     /gene="cpeB"
                     /blast_species="Synechococcus sp. WH 7805"
                     /locus_tag="GS820_3p0|contig-131000121_274_834_+"
                     /description="C-phycoerythrin class I beta chain "
ORIGIN
        1 agagcggcag cgatagcagc tctcggcgaa cagatccagg cgttggggga tgaccaggcg
       61 agacagctgc tcctaaccgc gctggatgac ctggactccg aggtgcgggc agaagctgca
      121 acgctgatgg ggaagttgca ggagccagaa tgggcctgcc cgcgcctgct cccgctgctc
      181 accgactcgg aagaacaggt ccgcaaaaac gctgctctat cgctgatgaa gctaggggcc
      241 aaggatgcat tgcctgcctt aaaagcaagt gtggagcagg aagaacaacc tggtgtcaga
      301 ttagtgctgg atctagcaat cagtcagctg agcaagtgag gatggcaatc gtctcgcgtc
      361 agcccggctg aggttgacgg gcatgcaggt ccctaattcg agcgagggct gattcaagcg
      421 tctcgcgcac ataactgtct agctgtggtt ggttctgcag atctctaaga gtccgttcaa
      481 ttgcaggatc atcaatctgg gcgagcgcat tgacagctgc taccgcctgg gctggattat
      541 ctccacccac cactctcagc aacagcggca ccgcctgccc acccacctgc ccaagggcca
      601 tcaccgtagc tacagccaca accggtgagt cgtcgccaag tgcctcctcg agggcctgca
      661 tcgcagaatc ggggaaatgt atcccaggct ggtttgaagc cacctgggca taggccttca
      721 cgcagctagc gcggatagtg ctgtccgtgc tggccttaag aagatccgct aaaggcagca
      781 gggctgctgc gccaaaggcg ccaataccac gtacagaggc cctgcgtaaa gctatatccg
      841 gttgggccaa taaaccaagc agtcgaggca gagcttgctg aggccaatcc ctgaccatag
      901 ctataaaagc ctggctttga atataaggat tggggtgagc aaggtcatca aacaagatat
      961 ccaatgcttc catttccatc caagagaggg ggtgggagag ggctcatttt ctcacaaaaa
     1021 aggaggcccg aaggcctccg tggtttgtcc tcaacaatta atcagaaact gatcaggaga
     1081 gggcgttgat tgcgtaatca aggtacgact tcaactcatt gagagcctgg gggctcatgt
     1141 cacgagggga gcaagcccgg tcgcgggtga aggtgagagc ttccacgtaa gcagcggtag
     1201 gcagacgcag ggtgcggtac acctcacggg ctccggcaat gccccactca tcgagagggc
     1261 cggtgccgcc cacaaccagg cagtagttga tcagacgcag atagtgagcg atgtcgcggt
     1321 agcacttgtc caccttgacc tgattctcac cagcttcgcc ggcttgcttg aggtaggggt
     1381 acttgctgaa gcaggcgtca ccagcttcct tcgtcacttt gtccaggccg gcagccagct
     1441 tttcagcagc ttcaagacga gcagtagctc gctgaatgtt gccctgaaca gcttctaggt
     1501 cgttctggga ggggaagcga ccagcggcat cagcggcggt cacaacagtg gtcacaacag
     1561 acttcatcgt gaagatcctc gtttaattga gttgtagtgg tttaaaaaaa gcaatctctt
     1621 cggatgaatc agctgaggcc gctgatcaca cggtcaaagt aggtagcagc ttcagccact
     1681 agagcggagc agtcgccctg aacggtttcc atcttgcgga aacgggtttc cacagggttg
     1741 gtgccgctgg tgtttgtctc gttaatgtga gctgtggaag aagccttcat gatggccacg
     1801 gcgcgggcgg cagactgaag gggaacgccc agagcgatgt aggtctcctt gaggccgttc
     1861 aggcagcggt cgtccaaaac cgaggcatcg ccagccagca gcgcgtagct gatgtagcga
     1921 agcacaattt cgccgtcgcg caggcaggcg gccatgcggc ggttggggta gcagttgcca
     1981 ccagcctgga tcaggccagt gttttcgcag atcatgccgg tgactgcatc tgaaacgatg
     2041 caggaggcat tgctggtgat ggcgttaaca gcgtctagac gcttatttcc ctcagcaaca
     2101 tagttacgga gagcagcgag ctcaccgcct ccaatcgggg cagtcttcga atctgcgctg
     2161 acgacagcgc gtgaaaaggc gtcgagcatg ggaagggggc caggggttct tgtgctcagc
     2221 caattgacag ccagtgaaga tcgttagatc tgtttaggtc tgcatggctt agctgcctct
     2281 cggggaaggc gtaaggggaa actacggcta tctccagcct cagggccccc atcaacgcaa
     2341 tcatgcaaac tttcgtcacc catcgcggac gcgcttgaaa agggcgcgct ggcaaagggt
     2401 tttggcaagg ggaaaaacgc actcccaccc aatcggggaa caaagcgccg ggagatttag
     2461 at
//
