# Supplementary material for: Picocyanobacteria containing a novel pigment gene cluster dominate the brackish water Baltic Sea
Source: ISME J. 2014 Mar 13;8(9):1892–903. doi: 10.1038/ismej.2014.35 (PMC4139726; doi:10.1038/ismej.2014.35)
Supplement: Supplementary dataset 2 [file ismej201435x11.zip › GS822_0p1_contig-39.gbk]

LOCUS       39                      1075 bp    DNA              UNK 01-JAN-1980
DEFINITION  Picocyanobacterial phycobilisome operon, metagenomic contig, partial
            sequence.
ACCESSION   39
VERSION     39
KEYWORDS    cyanobacteria; phycobilisome; pigment; horizontal gene transfer;
            Baltic Sea; ecology.
SOURCE      GS822_0p1|contig-39
  ORGANISM  Synechococcus/Cyanobium
            Bacteria; Cyanobacteria; Oscillatoriophycideae; Chroococcales.
REFERENCE   1
  AUTHORS   Larsson, J., Celepli, N., Ininbergs, K., Dupont, C., Yooseph, S.,
            Bergman, B., Ekman, M.
  TITLE     Picocyanobacteria containing a novel pigment gene cluster dominate
            the brackish water Baltic Sea
FEATURES             Location/Qualifiers
     source          1..1075
                     /mol_type="assembled metagenomic DNA"
                     /collection_date="2011-08-03"
                     /filter_size="0p1"
                     /assembly method="Ray-Meta"
                     /location="lat:58.82 lon:17.63"
                     /sample_name="GS822"
                     /organism="Synechococcus/Cyanobium"
     gene            complement(2..172)
                     /translation="EMEALDILFEDLAHPNPYIQSQXFYGYGQGLPQQALPRLLGLLAQ
                     PDITLRRASVR"
                     /gene="cpeZ"
                     /blast_species="Synechococcus sp. WH 7805"
                     /locus_tag="GS822_0p1|contig-392000508_904_1074_+"
                     /description="putative bilin biosynthesis protein cpeZ "
     CDS             complement(2..172)
                     /translation="EMEALDILFEDLAHPNPYIQSQXFYGYGQGLPQQALPRLLGLLAQ
                     PDITLRRASVR"
                     /gene="cpeZ"
                     /blast_species="Synechococcus sp. WH 7805"
                     /locus_tag="GS822_0p1|contig-392000508_904_1074_+"
                     /description="putative bilin biosynthesis protein cpeZ "
     gene            complement(266..760)
                     /translation="MKSVVTTVVTAADAAGRFPSQNDLEAVQGNIQRATARLEAAEKLA
                     AGLDKVTKEAGDACFSKYPYLKQAGEAGENQVKVDKCYRDIAHYLRLINYCLVVGGTGP
                     LDEWGIAGAREVYRTLRLPTAAYVEALTFTRDRACSPRDMSPQALNELKSYLDYAINAL
                     S"
                     /locus_tag="GS822_0p1|contig-392000508_316_810_+"
                     /gene="cpeA"
                     /blast_species="Synechococcus sp. CC9311"
                     /description="C-phycoerythrin class I alpha chain "
     CDS             complement(266..760)
                     /translation="MKSVVTTVVTAADAAGRFPSQNDLEAVQGNIQRATARLEAAEKLA
                     AGLDKVTKEAGDACFSKYPYLKQAGEAGENQVKVDKCYRDIAHYLRLINYCLVVGGTGP
                     LDEWGIAGAREVYRTLRLPTAAYVEALTFTRDRACSPRDMSPQALNELKSYLDYAINAL
                     S"
                     /locus_tag="GS822_0p1|contig-392000508_316_810_+"
                     /gene="cpeA"
                     /blast_species="Synechococcus sp. CC9311"
                     /description="C-phycoerythrin class I alpha chain "
     gene            complement(822..1073)
                     /translation="VLDDRCLNGLKETYIALGVPLQSAARAVAIMKASSTAHINETNTS
                     GTNPVETRFRKMETVQGDCSALVAEAATYFDRVISGLS"
                     /gene="cpeB"
                     /blast_species="Synechococcus sp. CB0205"
                     /locus_tag="GS822_0p1|contig-392000508_1_254_+"
                     /description="C-phycoerythrin class I beta chain "
     CDS             complement(822..1073)
                     /translation="VLDDRCLNGLKETYIALGVPLQSAARAVAIMKASSTAHINETNTS
                     GTNPVETRFRKMETVQGDCSALVAEAATYFDRVISGLS"
                     /gene="cpeB"
                     /blast_species="Synechococcus sp. CB0205"
                     /locus_tag="GS822_0p1|contig-392000508_1_254_+"
                     /description="C-phycoerythrin class I beta chain "
ORIGIN
        1 cacgtacaga agcccggcgt aaagttatgt ccggttgggc caacagacca agcagacgag
       61 gcagagcctg ctgaggccaa tccctgacca tagccataaa agcctggctt tgaatataag
      121 gattggggtg agcaagatcc tcaaacaaga tatccagcgc ttccatttcc atcgagggga
      181 ggggttacga gagggcttat tttctcacaa aaaaggaggc ccgaaggcct ccctggttag
      241 tcctcaacaa ttaatcagaa actgatcagg agagggcgtt gatggcgtaa tcaaggtacg
      301 acttcaactc attgagagcc tgggggctca tgtcacgagg ggagcaggcc cgatcgcggg
      361 tgaaggtgag cgcttccacg taagcagcgg taggcagacg cagggtgcgg tacacctcac
      421 gggctccggc aatgccccac tcatcgagag ggccggtgcc acctaccacc aggcagtagt
      481 tgatcagacg cagatagtga gcgatgtcgc ggtagcactt gtccaccttg acctggttct
      541 caccagcttc gccggcttgc ttgaggtagg ggtacttgct gaagcaggcg tcaccagcct
      601 ccttcgtcac cttgtccaga ccggcagcca gcttttcagc agcttcaaga cgtgcagtag
      661 ctcgctgaat gttgccctga acagcttcta ggtcgttctg ggaggggaag cgaccagcgg
      721 catcagcggc ggtcacaaca gtggtcacaa cagacttcat cgtgaagatc ctcgtttaat
      781 tgagttgtag tggtttaaaa aaagcaatct cttcggatga atcagctgag gccgctgatc
      841 acacggtcaa agtaggtagc agcttcagcc actagagcgg agcagtcgcc ctgaacggtt
      901 tccatcttgc ggaaacgggt ttccacaggg ttggtaccgc tggtgtttgt ctcgttgatg
      961 tgagctgtgg aagaagcctt catgatggcc acggcgcggg cggcagactg aaggggaacg
     1021 cccagagcga tgtaggtctc cttgaggccg ttcaggcagc ggtcgtccaa aaccg
//
