# Supplementary material for: Picocyanobacteria containing a novel pigment gene cluster dominate the brackish water Baltic Sea
Source: ISME J. 2014 Mar 13;8(9):1892–903. doi: 10.1038/ismej.2014.35 (PMC4139726; doi:10.1038/ismej.2014.35)
Supplement: Supplementary dataset 2 [file ismej201435x11.zip › GS822_0p8_contig-10.gbk]

LOCUS       10                     13519 bp    DNA              UNK 01-JAN-1980
DEFINITION  Picocyanobacterial phycobilisome operon, metagenomic contig, partial
            sequence.
ACCESSION   10
VERSION     10
KEYWORDS    cyanobacteria; phycobilisome; pigment; horizontal gene transfer;
            Baltic Sea; ecology.
SOURCE      GS822_0p8|contig-10
  ORGANISM  Synechococcus/Cyanobium
            Bacteria; Cyanobacteria; Oscillatoriophycideae; Chroococcales.
REFERENCE   1
  AUTHORS   Larsson, J., Celepli, N., Ininbergs, K., Dupont, C., Yooseph, S.,
            Bergman, B., Ekman, M.
  TITLE     Picocyanobacteria containing a novel pigment gene cluster dominate
            the brackish water Baltic Sea
FEATURES             Location/Qualifiers
     source          1..13519
                     /mol_type="assembled metagenomic DNA"
                     /collection_date="2011-08-03"
                     /filter_size="0p8"
                     /assembly method="Ray-Meta"
                     /location="lat:58.82 lon:17.63"
                     /sample_name="GS822"
                     /organism="Synechococcus/Cyanobium"
     gene            1..662
                     /translation="VSCKHPLLLKQAADTLMHDSLLFARTLCGHYSNRDQAQADPSKFA
                     HINIFFLPLPWEVFQGPGFYSEQSYDHDPWRPYRQGVHRLRVGQAGVHVVENFGLNNPE
                     RVAGAPQHRSLLNEIKSDRLQPRCGCSMHFKGDAQQGYQGSVEPGKGCFVPRDGKPTYL
                     VSEVFVDQTSWSSRDRGFDPDTDQLVWGSEHGLLKFERLAFLADHLQDDWLVGLSD"
                     /gene="cpeT"
                     /blast_species="Synechococcus sp. WH 7805"
                     /locus_tag="GS822_0p8|contig-104000028_1_662_+"
                     /description="CpeT-like protein "
     CDS             1..662
                     /translation="VSCKHPLLLKQAADTLMHDSLLFARTLCGHYSNRDQAQADPSKFA
                     HINIFFLPLPWEVFQGPGFYSEQSYDHDPWRPYRQGVHRLRVGQAGVHVVENFGLNNPE
                     RVAGAPQHRSLLNEIKSDRLQPRCGCSMHFKGDAQQGYQGSVEPGKGCFVPRDGKPTYL
                     VSEVFVDQTSWSSRDRGFDPDTDQLVWGSEHGLLKFERLAFLADHLQDDWLVGLSD"
                     /gene="cpeT"
                     /blast_species="Synechococcus sp. WH 7805"
                     /locus_tag="GS822_0p8|contig-104000028_1_662_+"
                     /description="CpeT-like protein "
     gene            681..992
                     /translation="PVSPSENQLRVWIRSQHLICLGTDFIFETVDQAQLERFERCLEAI
                     GGSIRTVEAVGNWPMGPNRAFKILRATASVPRPGGEKLVQYWASRGSSQTRYCEISR"
                     /gene="cpeR"
                     /blast_species="Synechococcus sp. WH 7805"
                     /locus_tag="GS822_0p8|contig-104000028_681_992_+"
                     /description="CpeR-like, phycoerythrin linker-proteins
                     region "
     CDS             681..992
                     /translation="PVSPSENQLRVWIRSQHLICLGTDFIFETVDQAQLERFERCLEAI
                     GGSIRTVEAVGNWPMGPNRAFKILRATASVPRPGGEKLVQYWASRGSSQTRYCEISR"
                     /gene="cpeR"
                     /blast_species="Synechococcus sp. WH 7805"
                     /locus_tag="GS822_0p8|contig-104000028_681_992_+"
                     /description="CpeR-like, phycoerythrin linker-proteins
                     region "
     gene            complement(1136..2289)
                     /translation="TCFVLSHNLQVHSEAVPNVPPTLLAETXESEQPAHQAAEALEHPH
                     WLVRIDSELEATALAVELPRAWRAMRKTLGHGTDHELLALGGRKDNPGMPGSPLQEGSW
                     GVDVVETQDGDAFLKTINWDGLKAGRPADGVFEXEGLTLLFAAPATGLGFGLSNPFAGL
                     LRHMGNTGRLLELGMAVHPNDGGPFCRIARIAWDSAVTGTRTCLGVASDMPVPMAVVTV
                     RALVSDGPMGSFVDWPKGAGVPSAKPARRQFLTRARPGPLGSKVDAVFNVCAPQVASVS
                     RFNNIHLGLSHEEALRILTLPETELDAASDYYMAASHLINFPGETSESALIALLKNPSE
                     GQSTRLAQRKAVEVLGQLKAEQAIPVIGIXLDSDDIYLVENSAWALQQLNCQDQALHQR
                     LIALLQDETQNRRVVIQSLAGLGVKEAAPSIRPLIEDPQPGVRGAARAAMAQLIDEREH
                     LEAIEDHLVLPNQMDRQAAIQDLIDAHSLELLPSVLKAPVSPAFRSRALKALWPEGAKE
                     CMGLSLTKAIDALLQDEPEDLVLVHRYDKAPEESFLLQEFFGTDFSRCYLALQTLKGQS
                     AKSLWPLMQQRWEEEAHNDYGAHYFFIHLFRELVDWPEAALSVIEHWLLDAADTLRPQF
                     XEVKARSDFDSGNSSAQAMP"
                     /gene="cpeY"
                     /blast_species="Synechococcus sp. WH 7805"
                     /locus_tag="GS822_0p8|contig-104000028_1135_3104_-"
                     /description="putative bilin biosynthesis protein CpeY "
     CDS             complement(1136..2289)
                     /translation="TCFVLSHNLQVHSEAVPNVPPTLLAETXESEQPAHQAAEALEHPH
                     WLVRIDSELEATALAVELPRAWRAMRKTLGHGTDHELLALGGRKDNPGMPGSPLQEGSW
                     GVDVVETQDGDAFLKTINWDGLKAGRPADGVFEXEGLTLLFAAPATGLGFGLSNPFAGL
                     LRHMGNTGRLLELGMAVHPNDGGPFCRIARIAWDSAVTGTRTCLGVASDMPVPMAVVTV
                     RALVSDGPMGSFVDWPKGAGVPSAKPARRQFLTRARPGPLGSKVDAVFNVCAPQVASVS
                     RFNNIHLGLSHEEALRILTLPETELDAASDYYMAASHLINFPGETSESALIALLKNPSE
                     GQSTRLAQRKAVEVLGQLKAEQAIPVIGIXLDSDDIYLVENSAWALQQLNCQDQALHQR
                     LIALLQDETQNRRVVIQSLAGLGVKEAAPSIRPLIEDPQPGVRGAARAAMAQLIDEREH
                     LEAIEDHLVLPNQMDRQAAIQDLIDAHSLELLPSVLKAPVSPAFRSRALKALWPEGAKE
                     CMGLSLTKAIDALLQDEPEDLVLVHRYDKAPEESFLLQEFFGTDFSRCYLALQTLKGQS
                     AKSLWPLMQQRWEEEAHNDYGAHYFFIHLFRELVDWPEAALSVIEHWLLDAADTLRPQF
                     XEVKARSDFDSGNSSAQAMP"
                     /gene="cpeY"
                     /blast_species="Synechococcus sp. WH 7805"
                     /locus_tag="GS822_0p8|contig-104000028_1135_3104_-"
                     /description="putative bilin biosynthesis protein CpeY "
     CDS             2413..2679
                     /gene="unk11"
     gene            2413..2679
                     /gene="unk11"
     CDS             complement(2682..3107)
                     /gene="unk12"
     gene            complement(2682..3107)
                     /gene="unk12"
     CDS             complement(3193..3453)
                     /gene="CB0205_hyp3"
     gene            complement(3193..3453)
                     /gene="CB0205_hyp3"
     gene            complement(3467..4098)
                     /translation="LLVLLVLAGFVGLTLLAQAHVMPPIRQAVGAMGVXAPLGIMLLRG
                     VSIVLPGLPSTAYSLLAGALLGFKTGFLTIAITDVVACSFAFALARHWGREPVRRLVGD
                     KAMAIVERFSSSRLESNFLLMTGLLMTGFFDFVSYGLGIAGTSPQRFFPALVLSVIVSD
                     LPIVALGAGVFDSGKATLVAAVVGVFLLALIQSTVRRRFAALKQTKD"
                     /gene="CB0205_hyp4"
                     /blast_species="Synechococcus sp. CB0205"
                     /locus_tag="GS822_0p8|contig-104000028_3463_4097_-"
                     /description="hypothetical protein P9303_20181 "
     CDS             complement(3467..4098)
                     /locus_tag="GS822_0p8|contig-104000028_3463_4097_-"
                     /description="SNARE associated Golgi protein; pfam09335"
                     /blast_species="Synechococcus sp. CB0205"
                     /db_xref="GI:498000587"
                     /translation="LLVLLVLAGFVGLTLLAQAHVMPPIRQAVGAMGVXAPLGIMLLRG
                     VSIVLPGLPSTAYSLLAGALLGFKTGFLTIAITDVVACSFAFALARHWGREPVRRLVGD
                     KAMAIVERFSSSRLESNFLLMTGLLMTGFFDFVSYGLGIAGTSPQRFFPALVLSVIVSD
                     LPIVALGAGVFDSGKATLVAAVVGVFLLALIQSTVRRRFAALKQTKD"
                     /gene="CB0205_hyp4"
     gene            4223..4888
                     /translation="EEQSLPDGRQEACLRQQSKADLIKANSGEWDSIFVRIDSNRLEVE
                     RFPCHLSVIEKSGLIEAQLTYLRSGKVARSAFRDIPESMQIETAGHWSLGPQFLTQEFW
                     TTEFCLCGPHERRRAVVRQRRDWLESLVVIVEWRTGHAHPPFLPGREGSLCLEESRGET
                     TSTFAVMGEGLSLGLELTISNTPEQQSTTWRWGSSALTGDTAQIVNSCGNL"
                     /gene="CB0205_hyp5"
                     /blast_species="Synechococcus sp. WH 5701"
                     /locus_tag="GS822_0p8|contig-104000028_4219_4867_+"
                     /description="hypothetical protein WH5701_14636 "
     CDS             4223..4888
                     /locus_tag="GS822_0p8|contig-104000028_4219_4867_+"
                     /description="hypothetical protein WH5701_14636 "
                     /blast_species="Synechococcus sp. WH 5701"
                     /db_xref="GI:317968744"
                     /translation="EEQSLPDGRQEACLRQQSKADLIKANSGEWDSIFVRIDSNRLEVE
                     RFPCHLSVIEKSGLIEAQLTYLRSGKVARSAFRDIPESMQIETAGHWSLGPQFLTQEFW
                     TTEFCLCGPHERRRAVVRQRRDWLESLVVIVEWRTGHAHPPFLPGREGSLCLEESRGET
                     TSTFAVMGEGLSLGLELTISNTPEQQSTTWRWGSSALTGDTAQIVNSCGNL"
                     /gene="CB0205_hyp5"
     gene            complement(4875..5096)
                     /translation="DEQLAQIAAQLNEAAAFVTPEVIRAGRKSAAGXESLAAIEYAINT
                     IGKALVLTDLSIDPEQDAEVLREFRKG"
                     /gene="CB0205_hyp6"
                     /blast_species="Synechococcus sp. WH 8102"
                     /locus_tag="GS822_0p8|contig-104000028_4871_5091_-"
                     /description="hypothetical protein SYNW0869 "
     CDS             complement(4875..5096)
                     /locus_tag="GS822_0p8|contig-104000028_4871_5091_-"
                     /description="hypothetical protein SYNW0869 "
                     /blast_species="Synechococcus sp. WH 8102"
                     /db_xref="GI:317968745"
                     /translation="DEQLAQIAAQLNEAAAFVTPEVIRAGRKSAAGXESLAAIEYAINT
                     IGKALVLTDLSIDPEQDAEVLREFRKG"
                     /gene="CB0205_hyp6"
     gene            5308..5550
                     /translation="LTAFLLVGSWSSRARFGRLPLTLNRWGQFSAARGPSLLRELQMFD
                     RKPAPAAITVASRQESSAFRSVIRRLRGEAQKPQ"
                     /gene="CB0205_hyp7"
                     /blast_species="Unknown"
                     /locus_tag="GS822_0p8|contig-104000028_5303_5545_+"
                     /description="NA"
     CDS             5308..5550
                     /translation="LTAFLLVGSWSSRARFGRLPLTLNRWGQFSAARGPSLLRELQMFD
                     RKPAPAAITVASRQESSAFRSVIRRLRGEAQKPQ"
                     /gene="CB0205_hyp7"
                     /blast_species="Unknown"
                     /locus_tag="GS822_0p8|contig-104000028_5303_5545_+"
                     /description="NA"
     gene            5732..5920
                     /translation="DHRSLSAVDPAWKESEQIRLEKVLAIAMASGNKEMQASIGRELDA
                     LKREEPSPLIAQYLNENGEIRADL"
                     /gene="CB0205_hyp8"
                     /blast_species="Unknown"
                     /locus_tag="GS822_0p8|contig-104000028_5703_5915_+"
                     /description="NA"
     CDS             5732..5920
                     /translation="DHRSLSAVDPAWKESEQIRLEKVLAIAMASGNKEMQASIGRELDA
                     LKREEPSPLIAQYLNENGEIRADL"
                     /gene="CB0205_hyp8"
                     /blast_species="Unknown"
                     /locus_tag="GS822_0p8|contig-104000028_5703_5915_+"
                     /description="NA"
     CDS             6211..7107
                     /gene="CB0205_hyp9"
     gene            6211..7107
                     /gene="CB0205_hyp9"
     CDS             complement(7159..7371)
                     /translation="MKRRFMVSAKDFLPQEVECEGCSGDALILALKDAEIRHWKVNRRS
                     SNGQDWFFDVALSEEVKEFRVQTLC*"
                     /gene="CB0205_hyp10"
     gene            complement(7159..7371)
                     /gene="CB0205_hyp10"
     gene            complement(7413..7577)
                     /translation="AADPLRQRLMARVQRLNALTCWQVDEMERDELNNWRKLAAELEAS
                     GETESKFYERAKMIALGYPDPLTLADSADSTLDEA"
                     /gene="CB0205_hyp11"
                     /blast_species="Synechococcus sp. CC9902"
                     /locus_tag="GS822_0p8|contig-104000028_7406_7652_-"
                     /description="hypothetical protein Syncc9902_1350 "
     CDS             complement(7413..7577)
                     /translation="AADPLRQRLMARVQRLNALTCWQVDEMERDELNNWRKLAAELEAS
                     GETESKFYERAKMIALGYPDPLTLADSADSTLDEA"
                     /gene="CB0205_hyp11"
                     /blast_species="Synechococcus sp. CC9902"
                     /locus_tag="GS822_0p8|contig-104000028_7406_7652_-"
                     /description="hypothetical protein Syncc9902_1350 "
     gene            7698..8597
                     /translation="LFPLLVSKAHSLSVNGQPQQLNEQEASQLAEELKQQLRNGNLPPS
                     DADAIEKMVAGLGDPRGLMRLTFAESLGVVGKAAVPSLCRALSSHESVTVAXAAAKTLT
                     LIEDPRALPVLLEALRGDPDPVVQGSAVGAMAAVGAEAIPLLLDVLIQPESTAMQLGLA
                     SWALAFVGARAPEALRDAAASEHAEIRCAAIAALGDQIQSLADDVAKDLVVGALSDVDA
                     DVRAEAATLLGKLHDPDWAAPQLGPLLHDPVGQVRKNAALSLMKLRASGSIPALQTRLE
                     GETQSDVQAVLSLAIIS"
                     /gene="mpeV"
                     /blast_species="Synechococcus sp. WH 7805"
                     /locus_tag="GS822_0p8|contig-104000028_7698_8597_+"
                     /description="hypothetical protein WH7805_06701 "
     CDS             7698..8597
                     /translation="LFPLLVSKAHSLSVNGQPQQLNEQEASQLAEELKQQLRNGNLPPS
                     DADAIEKMVAGLGDPRGLMRLTFAESLGVVGKAAVPSLCRALSSHESVTVAXAAAKTLT
                     LIEDPRALPVLLEALRGDPDPVVQGSAVGAMAAVGAEAIPLLLDVLIQPESTAMQLGLA
                     SWALAFVGARAPEALRDAAASEHAEIRCAAIAALGDQIQSLADDVAKDLVVGALSDVDA
                     DVRAEAATLLGKLHDPDWAAPQLGPLLHDPVGQVRKNAALSLMKLRASGSIPALQTRLE
                     GETQSDVQAVLSLAIIS"
                     /gene="mpeV"
                     /blast_species="Synechococcus sp. WH 7805"
                     /locus_tag="GS822_0p8|contig-104000028_7698_8597_+"
                     /description="hypothetical protein WH7805_06701 "
     gene            complement(8610..9230)
                     /translation="HIKSAESEADKARIKVAGNEAXETEIGVSNQELDKLFEDLEHPNP
                     YIQTQAFTAMAGHWQEEATPRLIALLSQPNVGLRRASVRALGSFGEAAMQPIADXLSDN
                     RDATVRASCVKAYAQLASNYPGLPFSEGAMAVLRDGLGDDSPVVAVASVMALGQVGEQA
                     VALLLEVSRGDNPAQGVAAINALAEINDPSVEAGFNTLLHEESLDSYVKETLTSAVMRL
                     KDLKARQAS"
                     /gene="cpeZ"
                     /blast_species="Synechococcus sp. WH 7805"
                     /locus_tag="GS822_0p8|contig-104000028_8602_9298_-"
                     /description="putative bilin biosynthesis protein cpeZ "
     CDS             complement(8610..9230)
                     /translation="HIKSAESEADKARIKVAGNEAXETEIGVSNQELDKLFEDLEHPNP
                     YIQTQAFTAMAGHWQEEATPRLIALLSQPNVGLRRASVRALGSFGEAAMQPIADXLSDN
                     RDATVRASCVKAYAQLASNYPGLPFSEGAMAVLRDGLGDDSPVVAVASVMALGQVGEQA
                     VALLLEVSRGDNPAQGVAAINALAEINDPSVEAGFNTLLHEESLDSYVKETLTSAVMRL
                     KDLKARQAS"
                     /gene="cpeZ"
                     /blast_species="Synechococcus sp. WH 7805"
                     /locus_tag="GS822_0p8|contig-104000028_8602_9298_-"
                     /description="putative bilin biosynthesis protein cpeZ "
     gene            complement(9359..9862)
                     /translation="MKSVATTVVTAADAAGRFPSQNDLEAVQGNIQRAAARLEAAEKLA
                     AGLDAVTKEAGDACFNKYPYLKQPGEAGENQTKVDKCYRDLGHYLRLINYCLVVGGTGP
                     LDEWGIAGAREVYRTLRLPTAAYVEALTFTRDRACSPRDMSPQALNEFKAYLDYAINAL
                     S"
                     /locus_tag="GS822_0p8|contig-104000028_9359_9853_-"
                     /gene="cpeA"
                     /blast_species="Synechococcus sp. CB0205"
                     /description="C-phycoerythrin class I alpha chain "
     CDS             complement(9368..9862)
                     /translation="MKSVATTVVTAADAAGRFPSQNDLEAVQGNIQRAAARLEAAEKLA
                     AGLDAVTKEAGDACFNKYPYLKQPGEAGENQTKVDKCYRDLGHYLRLINYCLVVGGTGP
                     LDEWGIAGAREVYRTLRLPTAAYVEALTFTRDRACSPRDMSPQALNEFKAYLDYAINAL
                     S"
                     /locus_tag="GS822_0p8|contig-104000028_9359_9853_-"
                     /gene="cpeA"
                     /blast_species="Synechococcus sp. CB0205"
                     /description="C-phycoerythrin class I alpha chain "
     CDS             complement(9920..10480)
                     /translation="MLDAFSRAVVSADAKTAAIGGGDIAALKGFIAEGNKRLDAVNAIT
                     SNASCIVSDAVTGMICENTGLIQAGGNCYPNRRMAACLRDGEIVLRYISYALLAGDASV
                     LDDRCLNGLKETYVALGVPLQSAARAVTIMKASSTAHINETNTTGTNPVETRFRKMETV
                     QGDCSALVAEAASYFDRVISALS"
                     /locus_tag="GS822_0p8|contig-104000028_9928_10470_-"
                     /gene="cpeB"
                     /blast_species="Synechococcus sp. CB0205"
                     /description="C-phycoerythrin class I beta chain "
     gene            complement(9968..10480)
                     /translation="MLDAFSRAVVSADAKTAAIGGGDIAALKGFIAEGNKRLDAVNAIT
                     SNASCIVSDAVTGMICENTGLIQAGGNCYPNRRMAACLRDGEIVLRYISYALLAGDASV
                     LDDRCLNGLKETYVALGVPLQSAARAVTIMKASSTAHINETNTTGTNPVETRFRKMETV
                     QGDCSALVAEAASYFDRVISALS"
                     /locus_tag="GS822_0p8|contig-104000028_9928_10470_-"
                     /gene="cpeB"
                     /blast_species="Synechococcus sp. CB0205"
                     /description="C-phycoerythrin class I beta chain "
     CDS             10875..11084
                     /gene="unk13"
     gene            10875..11084
                     /gene="unk13"
     gene            11111..11701
                     /gene="cpeU"
     CDS             11111..11701
                     /gene="cpeU"
     gene            11701..12402
                     /gene="pebA"
     CDS             11701..12402
                     /gene="pebA"
     gene            12408..13205
                     /translation="MSSPAAPRATSLESVQLPGWRWQWFLDEAVAALQPLGPEPYPIDP
                     QFLSREGVTGSKAKPLPVATATWACQTEKFRQVRAACVSAGSAASVLNFVINPRTRYDL
                     PFFGADLVTLPNGHLLALDLQPVDRGDRLHTEAVWPELLPIFERWRQALPDGGPIPDEA
                     QPYFSPGFLWTRIPLGDEGDDLIQSVICPAFQDYLQLYLKLAAAASPVTAERSELLLAG
                     QKRYTRYRAEKDPARGMLSRFYGSEWTEAYIHDVLFDLESQSA*"
                     /locus_tag="GS822_0p8|contig-104000028_10865_13506_+"
                     /gene="pebB"
                     /blast_species="Synechococcus sp. WH 8102"
                     /description="phycoerythrobilin:ferredoxin oxidoreductase "
     CDS             12408..13205
                     /translation="MSSPAAPRATSLESVQLPGWRWQWFLDEAVAALQPLGPEPYPIDP
                     QFLSREGVTGSKAKPLPVATATWACQTEKFRQVRAACVSAGSAASVLNFVINPRTRYDL
                     PFFGADLVTLPNGHLLALDLQPVDRGDRLHTEAVWPELLPIFERWRQALPDGGPIPDEA
                     QPYFSPGFLWTRIPLGDEGDDLIQSVICPAFQDYLQLYLKLAAAASPVTAERSELLLAG
                     QKRYTRYRAEKDPARGMLSRFYGSEWTEAYIHDVLFDLESQSA*"
                     /locus_tag="GS822_0p8|contig-104000028_10865_13506_+"
                     /gene="pebB"
                     /blast_species="Synechococcus sp. WH 8102"
                     /description="phycoerythrobilin:ferredoxin oxidoreductase "
     gene            complement(13205..13519)
                     /gene="ferrochelatase"
     CDS             complement(13205..13519)
                     /gene="ferrochelatase"
ORIGIN
        1 ggtgtcctgc aaacatcctt tgcttctgaa gtcaggcggc tgacactctg atgcacgatt
       61 cgcttctttt cgcccgcaca ctctgcggtc attacagcaa tcgcgatcag gctcaggctg
      121 accccagcaa gtttgcccat atcaatattt tctttttacc gcttccctgg gaggtgtttc
      181 agggcccagg cttctattcc gagcaaagtt atgaccacga tccttggcgc ccgtaccgtc
      241 agggcgttca tcgcttgcgg gtaggccaag ctggagtcca cgttgttgag aactttggtt
      301 tgaacaaccc tgagcgtgta gcgggtgcac cgcaacaccg ttcactcctc aatgaaatca
      361 agagcgatcg cctgcaaccg cgctgcggtt gttcgatgca tttcaagggt gacgctcagc
      421 agggttatca gggctcggtt gagccaggga agggctgctt cgtccctcgt gatggcaaac
      481 ccacttacct cgtcagcgag gtcttcgtcg atcagacctc ctggtcgagt cgcgatcgtg
      541 ggtttgatcc agatactgat cagttggttt gggggtccga gcatggattg ctcaaatttg
      601 agcgcttggc ttttcttgcg gaccatcttc aagatgactg gcttgttggc ctgagcgact
      661 agtcgtcagg gagttgtctg atgccggtct ctccatccga gaaccagttg cgcgtatgga
      721 tccgctccca gcatttgatt tgtttgggaa cggatttcat ttttgaaacg gtggatcagg
      781 ctcaactgga acgttttgag cgttgtttag aggccatcgg cggttcgatt cgcactgttg
      841 aagccgtagg gaattggccg atgggaccga atcgcgcctt caaaatcctc cgggccacgg
      901 ccagcgtgcc caggccaggc ggcgagaagc ttgtgcagta ttgggcttcc cgcggctcaa
      961 gccagacccg ttactgcgag atcagtcgtt aaatgactcg atccttgccg tgacaaacgg
     1021 gttcggatcg ttcctgtgga tcggttgcag cccaagctgt tccatcgcca tcagtgctgc
     1081 atagcggctc tcccaaaacg gcgtctgctc gggattagtc caacgcccga gctcttcacg
     1141 gcatcgcttg ggcagaactg ttgccagagt caaaatcgct gcgggctttg acttcatgaa
     1201 ctgcggacgc agcgtgtcgg ctgcatccag caaccagtgc tcaatcacgc tcaaggcagc
     1261 ctcgggccaa tccaccagtt ctcgaaacag gtggataaag aaatagtggg ctccatagtc
     1321 gttatgtgct tcttcctccc aacgctgctg catcaatggc cagaggctct ttgcagattg
     1381 gcccttcagg gtttgaagcg cgagataaca acggctgaag tccgtgccaa aaaattcctg
     1441 tagaaggaat gactcctctg gagctttgtc gtatcgatgc accaggacca gatcttctgg
     1501 ctcgtcctgc aacagtgcgt cgattgcttt ggtcagcgat agtcccatac actcttttgc
     1561 cccttccggc caaagggctt tgagggctct tgagcgaaag gctggagaga ccggtgcttt
     1621 cagcacactc ggcagcaact cgagcgaatg ggcatcgatg agatcctgga tggctgcctg
     1681 acggtccatc tggtttggca gaaccaggtg atcctcgatg gcctcgagat gttctcgctc
     1741 gtcaatcaat tgagccatgg ccgctcgtgc ggcgccacgg actcctggtt gcgggtcttc
     1801 gatcaatggt ctgatgctgg gagcggcctc tttcaccccg aggccggcca ggctttggat
     1861 gacgacccgc ctgttctgcg tttcatcctg gagtagtgcg atcaggcgtt gatgcaaagc
     1921 ctggtcttgg cagttgagct gttgcagtgc ccaggcgctg ttctccacca ggtagatgtc
     1981 gtcgctgtcc aagcaatcgc cgatgaccgg tatggcttgc tcagccttga gttggcccag
     2041 cacctcaacc gctttgcgtt gagcgagcct ggtggattgt ccttcgctgg ggttcttgag
     2101 cagggcgatt agggctgact cggaggtctc tccagggaaa ttgatcaggt gagaagccgc
     2161 catgtagtaa tcgctagcgg cgtcaagctc tgtctccgga agcgtgagga tgcgcagagc
     2221 ctcttcgtgc gacaagccca ggtggatgtt gttgaagcga ctcaccgatg caacctgcgg
     2281 cgcgcagacg ttgaatacag cgtcgacttt gctgcctcag gggccctggc cgcgccctcg
     2341 ttaagaactg tctacgggct ggcttcgccg acgggacccc ggcacccttg ggccagtcaa
     2401 cagaaggaac ccatgggtcc gtcactcacc aatgctctga ctgtgacaac ggccattggc
     2461 accggcatgt cactggctac tcccaggcag gtccgcgtgc ccgtcaccgc gctgtcccag
     2521 gcgatgcgcg caatgcggca gaacggatcc gccgtcattg gggtgcactg ccattcccag
     2581 ctccaacagg cgaccggtgt ttcccatgtg tctgagcaac ccagcgaagg ggttactcag
     2641 accgaagcca agccccgtcg ccggagccgc aaaaagcagg gttagcccct cgcttcaaat
     2701 accccatcag ctgggcggcc cgctttgagt ccgtcccaat tgatggtttt gaggaacgcg
     2761 tctccgtcct gcgtctccac aacgtcgacc ccccagctgc cctcttggag cggtgatccc
     2821 ggcatccctg gattgtcttt gcgtccgccc aaggccagaa gctcatggtc tgtgccatgc
     2881 cccaacgttt ttcgcatggc acgccaggca cgtggcagtt ccacagctag agcagtggct
     2941 tcgagctctg aatcaattcg cacgagccag tgggggtgct cgagtgcttc agcggcgctg
     3001 atgtgcgggc tgctcgcttt cagcgtttcc gccagcagtg ttggaggcac gtttggcacg
     3061 gcttccgagt gaacctgcag gttgtgagag agaacgaagc aggtcatggc agcttgagga
     3121 tgatgaagac gctaaagctt gtgccccttg gttgagacgg tgatctggct tggtactcca
     3181 tggccccgac tctcaggtct cttcaggctc agaagcacca ccttgagagc ggcgaatgag
     3241 ctcggcaagc atctctaatt tggaattttc cgattcagat gcacggttgg ccatccaagc
     3301 ccgtgccgct ttctgctggg ccagttgttg aacaagtagc agagccatct ctcggagctc
     3361 ttcgaggtcc gtgcagtcat tgatcagacg aacgagcttc tcactttcga aagaggattc
     3421 aagtgagtgc ttgatcgggt ccatcgaggg catcgataaa aatggttagt ccttggtctg
     3481 tttcagtgct gcaaaacggc ggcgcacggt gctctggatc aaagctaaaa gaaacacgcc
     3541 cacaaccgca gccaccaagg tcgctttccc gctgtcgaag acacctgcgc caagggccac
     3601 aatcggcagg tcactcacga tgacactcag gaccaaggca gggaagaaac gctgcggtga
     3661 ggttccagca atcccgaggc cataactcac gaaatcgaaa aatccggtca tcaagagacc
     3721 ggtcatcaac aagaaatttg attcaagtct ggagctgctg aaacgctcca cgatcgccat
     3781 ggccttgtcc ccaaccaggc ggcgtacagg ttctcttccc cagtggcgag ccaaagcaaa
     3841 ggcaaaggaa caagcgacga catccgtgat cgcgatcgtt aaaaagcccg tcttaaagcc
     3901 aagaagagct cccgctagga gggagtaagc ggtgctcggc aagcccggca ggacaatgct
     3961 gaccccgcgc agcagcatga tcccgagggg tgcccaaaca cccatggcgc caacggcttg
     4021 ccggatcgga ggcatgacat gggcttgagc caggagggtt aggccaacaa accctgccag
     4081 caccaggagg accagcagca ctcgacgtaa cgacgggacg ctcaagcttc ctcaggaggg
     4141 cacagggcag catcttttca caacaacttc aaccaatcaa actcgctaca ctttccgtat
     4201 agaagagttc attgataatt caatggagga acaatcactg ccagatgggc gacaagaggc
     4261 ctgcctgcgt cagcagtcga aagctgatct catcaaggct aatagtggag agtgggacag
     4321 catctttgtt cgcattgatt ccaatcgact agaagttgaa cgctttccat gtcacctcag
     4381 tgtgattgaa aagagcggct tgatcgaagc tcaactgact tatctgaggt cggggaaagt
     4441 agctcgctcc gcttttcgtg acatccctga atcaatgcag attgagaccg ctgggcattg
     4501 gtctcttggt ccccagttcc tcacgcaaga gttttggacc actgagtttt gtctttgcgg
     4561 gccccacgag cgccgtagag cggtggtccg tcaacgccgt gactggctgg aatcgttagt
     4621 cgtgatcgtg gaatggagga cggggcatgc gcatcccccc ttcttgcctg gcagggaagg
     4681 ttccctctgc cttgaggaat ccaggggcga gaccacctca acctttgctg tcatgggcga
     4741 gggactctca cttggcttgg agctcacgat ctccaatacc cctgaacagc aatcaaccac
     4801 ctggcgttgg ggttcatcgg ctctcacccg gcgatacggc tcagatcgtc aattcatgcg
     4861 ggaatctgtg atgactagcc cttcctgaat tcccgcagga cctcggcatc ctgctccgga
     4921 tcaatgctca gatctgtcaa caccagtgct ttgccaatcg tgttgatggc gtactcaatg
     4981 gcggccaagg actcagtgcc ggccgcactc ttgcggccag cgcgaatgac ctccggggtt
     5041 acaaacgctg cagcctcgtt cagttgagcc gcaatctgag ccaattgctc atccatcgtc
     5101 gagggggcat gggaggtcac ccccgagcat ctcattggcc gccagcctca gaaagcatcg
     5161 tgaaacaatg agacttacgc gtctaagtcc gtgttgtcgc ccatgaaatc aaggctcttc
     5221 aggcttgcgt gtggttcacg gggcggcagt catagccgta ttccagctcg ggctgccgca
     5281 gcatttcact ccaccgagcg cagcgaaatg ctcaccgcct ttcttttggt cggctcttgg
     5341 tcgtcaaggg cccgcttcgg gagactgccc ctcactctca accgctgggg ccagttcagc
     5401 gcagcgcgag gccccagtct cctgagggag ctgcagatgt tcgatcggaa gccggcgcca
     5461 gcggccatca cagtggcgag tcgccaggag tcctccgcct tccgttcggt cattcggcgg
     5521 ttgcgcggcg aagcccagaa gccccagtaa tggataaaaa aagagcccca aaaggggctc
     5581 gacgcggttc tcttgggatg aacctaaaga aaaaccgagg ggtgatcaag cgagattaag
     5641 gatgccaacg caggcgataa gcctggctta ttgactgttt ggtgatcggg ttctggcgag
     5701 cgcaaaaatg gatcaccgaa gcctgtccgc agtggatcca gcctggaaag agagcgagca
     5761 aattcggctt gagaaggtgc tggccatcgc aatggccagt gggaataaag agatgcaggc
     5821 cagcattgga cgcgagctcg atgccctcaa gcgtgaagag ccctctcctc tgatcgcgca
     5881 atatctcaac gagaatggag agatccgcgc cgatctctag cgcgccttaa gtcgggaacc
     5941 catccagttc ggccaatgga tccggtcgcc cctcggcaat cgctttagcg cgggcgtaaa
     6001 accagctccc cgcggaatcg gagcgcccca ggctggcggc gattttgagc cagttcgccc
     6061 gcgatacgga atccatctca agccccaaac acccgaaacc ctcgtgggcc tagggccgca
     6121 gcgcgagtct gttggggttc gggtccccga aggcgcggac aggatccacg tcacgaccgc
     6181 ttgatctgta aaaatttgta aagacacgcc ctcgatgtgc cccagcgctt tggtgttatc
     6241 ggctgcggct acgtgggttc tgcggtttgc aggcgactca gcttcgccgg tcacgacgtc
     6301 ctggcgacga ttcgcgatga agcgcgattt ccgcgagttg aggcgctggg tgcaacaccc
     6361 accctcctcg accttgcatc cgatcaagcg aacttcagtt tccttgagga gcttgacggt
     6421 ctgctgatca gcgtggcacc tacgcgacag gaagagagct acgaagaggt cttttccaag
     6481 ggaatcaaaa accttgttca ggccttaaag atctgtcctc gacacaggcc gctgcacatc
     6541 acatacatca gcactgtcgg cgtctttgga gatcaaggtg gacaagaggt gggcgaggga
     6601 tcgccactgg atcggagtca tccgattaac ctcctcctga ttgaggcgga gcaacagctt
     6661 cttgacttgc aggggcctaa ctggagtgtt tgtgtcctgc gcttgggagg gatttatggg
     6721 cctgggcgag acatggtttc gcttgtacaa cgagccgctg gtaggcaaat ctctcgcgat
     6781 ggtgatcaca ttccagcgtg gacgcacctt gaggacatca gccggggtgt cgaatttgca
     6841 tggtcccatg atttgaaagg gacgtttaat ttggtcgatg acatgcgcct cactcgaagg
     6901 cagctgtcca acatcatctg cgagcgaagg gggctgcccc ctgtgatctg gtgcggtgca
     6961 cccagcgggg cacgggttgt gaatgcgtcc gtctccaacg ccaagatcaa gcgccggggg
     7021 ttcacattcc tttctccatc catgttgggt cgatcaaccc cgaatagcga tgcaatcaac
     7081 cgtcaggctc gatccgaact gagctagagg aagcaactca acccaaagac acatttgcgg
     7141 ctctcttgac gccggctttc agcacaaagt ctggacgcga aactccttga cttcttcgga
     7201 gagagcgacg tcaaaaaacc agtcttggcc gtttgaactt ctgcggttta ctttccaatg
     7261 tcgaatttct gcgtccttaa gcgccagtat cagtgcgtcg ccgctgcatc cctcgcattc
     7321 cacctcctgc gggagaaagt ccttggcaga gaccataaag cgacgtttca tatgagccgt
     7381 gttttggagg ttttgagctg ttcgaatggt tcttatgctt cgtccaatgt cgagtcggcg
     7441 gaatccgcca gtgtgagtgg gtcgggatat cccaaggcga tcatttttgc gcgctcatag
     7501 aacttgctct cggtctcccc agacgcttca agttctgcgg caagcttgcg ccagttgttc
     7561 agctcatcac gttccatttc gtcaacctag ccagcaggtc agtgcgttga gtcgctgaac
     7621 cctcgccatg agcctctggc ggagcggatc tgcagccatc ccgctcaact tgtccaggtc
     7681 actgcaggaa ccccataatt cagcttgctc ttccccctgc ttgtgtctaa ggcccattcc
     7741 ttaagcgtta atgggcagcc ccagcagctc aatgagcagg aagccagtca gctcgcagaa
     7801 gagctcaagc aacaactccg caacggaaat cttcccccga gtgacgcgga cgccatcgaa
     7861 aaaatggtgg ccggccttgg agacccaagg gggctgatgc gcctgacctt tgcggagagc
     7921 ttgggggttg ttggcaaagc agcggtcccg tccctttgtc gagcgctctc cagccatgag
     7981 agcgtcacgg ttcgccgggc ggccgccaag accttgacct tgatcgagga cccccgtgcg
     8041 ttgccggtgc ttttggaagc cctgcgcggc gatcctgatc cggtcgttca gggctcagcc
     8101 gttggcgcga tggctgccgt tggtgcggag gccattcctc tgctccttga cgtgttgatt
     8161 cagcccgaga gcaccgcgat gcagttgggt ctggcgagtt gggcactcgc gtttgttggt
     8221 gcgcgtgccc ccgaagcgct tcgggatgcg gccgcatcgg agcacgccga aatccgctgt
     8281 gctgccatcg ccgccctcgg cgatcaaatc cagagcttgg cggatgacgt cgccaaagat
     8341 ctcgtggttg gcgcgctgtc ggatgtcgac gctgatgtgc gtgctgaggc cgcaaccttg
     8401 cttggcaagc tccacgaccc cgactgggcg gcgcctcagc tggggccgtt gctccacgat
     8461 ccggtgggcc aagttcgcaa aaacgcagcg ctgtcgctca tgaaactgag ggcatcggga
     8521 tcgattcccg ctctgcaaac acggttggag ggagaaaccc agtcggacgt gcaagccgtt
     8581 ctgtctctag cgatcaatca gctgagtcat caagacgcct gacgcgcctt caggtccttc
     8641 agtcgcatca ccgctgacgt caaggtctcc ttgacgtagc tgtccaagct ctcctcatgg
     8701 aggagtgtgt tgaatcccgc ttcgactgag ggatcattga tttcggcgag ggcattgatg
     8761 gccgcgaccc cttgggctgg gttatcaccg cgactgactt caagcagtaa ggcgactgcc
     8821 tgttccccca cctggccgag ggccatcaca gacgccacgg caacgacggg ggagtcatcg
     8881 ccgaggccgt ctctcagtac cgccatcgcc ccctcgctga acgggagtcc cgggtagttc
     8941 gaggccagtt gtgcgtaggc cttcacacag cttgcgcgca ccgtggcgtc gtctgttgtc
     9001 cgaaagcaat cagcgatcgg ttgcatggcg gcctcgccga aagagcccag ggcccgcact
     9061 gaggcccgtc tcaagccgac gttgggttga ctgagtaggg caattagcct gggggttgcc
     9121 tcctcttgcc agtgccccgc catggcggtg aaggcttggg tctggatata gggattcgga
     9181 tgctctaggt cttcaaataa tttgtcgagt tcctggttgc tcacgccgat ctccgtttct
     9241 ctgcctcgtt tccagccacc ttaatcctcg ctttgtcggc ttcgctttct gcgcttttga
     9301 tgtgcaagaa agcaaaaaaa aggaggcccg aaggcctcct gcactcaatc tgatttcggt
     9361 gaagagatca ggagagggcg ttgatggcgt agtcgaggta agccttgaac tcgttcagag
     9421 cttgggggct catgtcgcga ggggagcaag cccggtcgcg ggtgaaggtc agagcttcga
     9481 cgtaagcagc ggtaggcaga cgcagggtgc ggtacacctc acgagcgccg gcgatgcccc
     9541 actcgtccag agggccggtg ccgccgacaa ccaggcagta gttgatcagg cgcaggtagt
     9601 ggcccagatc gcggtagcac ttgtccacct tggtctggtt ctcaccagcc tcaccgggct
     9661 gcttgaggta ggggtacttg ttgaagcagg catcgccagc ttccttggtg acggcgtcga
     9721 ggccggcagc cagcttttca gcggcttcca ggcgagcagc ggcgcgctgg atgttgccct
     9781 gaacggcttc gaggtcgttc tgggaaggga agcgaccggc tgcgtcagcg gcggtcacaa
     9841 cggtggttgc aacggatttc atctttgaga tccttagatg gaggtttgcg ttgaaaagag
     9901 agagctatct ctcgttgatt cagctgaggg cgctgatcac gcgatcgaag taggaagcag
     9961 cttcggcaac cagtgcagag cagtcgccct ggacggtttc catcttgcgg aaacgagttt
    10021 ccacggggtt ggtgccggtg gtgttcgtct cgttgatgtg agcggtcgag gaggccttca
    10081 tgatcgtcac agcgcgagct gcggactgaa ggggcacacc cagagccaca taggtctcct
    10141 taaggccgtt caggcagcgg tcatccagca cggatgcgtc gccagccagc agggcgtagg
    10201 agatgtagcg gagaacgatc tcgccgtcgc gcaggcaagc agccatgcgg cggttcgggt
    10261 agcagttgcc gccggcttga atcaggccag tgttctcgca aatcatgccg gtcactgcgt
    10321 cggagacgat gcaggaggcg ttggaggtga ttgcgttaac agcgtcgagg cgcttgttgc
    10381 cttcggcgat gaagcctttg agggcagcaa tgtcgccacc gccgatggcg gcagttttgg
    10441 cgtcggcgct aacgacggcg cgggagaatg cgtcgagcat gagagagcag gactttttgg
    10501 ggggtgctga ggccgcctaa ggcagttgtc acaatcgtcg gaggaccgat cggttgttca
    10561 ctgctcccaa cttgatctcc agaggactga agtcttgtcg gtggcaactt tgctttggcc
    10621 cactgggtca aggcaccaag agaacctaag ggcaatcccc agtcggctcc cgctgatcgc
    10681 cgtcgatacg caaaccttct ttatgaaccc tcctcttttg gggcccaggc gctgcgctgt
    10741 aagcgttttg cgcgcagtaa acgatgaata gccgcaccgc agggctgcgt tctttgtctt
    10801 tatttcagat ttgactcgtc ctcgtgggcg gtggttgccc cctcgtaact tcatcccaga
    10861 ccagtggatt cgagatggac gccacccccc aggacatcca agagtccatc gagcagctcg
    10921 tggcctatcg cgatcgtctg cgccaggacg ttattgcgat ggggcaaaag ctcaaactgc
    10981 cccaagccaa gatcgaccgc accctggcgg atcaccctga gctcacgcgc ctcgaagagg
    11041 tcctgggtca gctccagagc cagttggccc agccccaggg ttgatcgtgg aagcttcatt
    11101 tgttgtcccg atgtcaatgc gggatttctt tcaggccagt cgcggccaat ggatgacacg
    11161 ccgggccgtc caccacctgg atcaccagga cgacgagttc gccgattcga atctgatcat
    11221 cgagcccttt aatcagcagg atccggtgac cgccaaggtc tgcgagagcc tctcctttga
    11281 cctaagcggg gcagctggcg gtgctcgttt ttggtgggag agcaacctca aggagagcag
    11341 ccgctcagag gattacgcgg cggttctcgt cgatgccccc aacccctcag accccacccg
    11401 tggctttttg ttgagggata agggatatgt cgagaagaag ccggtcctga gtgagtacag
    11461 ctttgcggcg gatggcttgc tgaccatcac aacgcgctac gacaccaacg ttggaatcga
    11521 acgctgctgg tttgtcaccg atcaggtgcg catgcgcgtg agttccgtcc aattcctgga
    11581 tggggtctcc atgacgacgt actgcactga gttccgctgc ccgtcagccg atgacttggc
    11641 cgagacccgt cgtcaggccg aggcactcgc tgagcgctac tccaccccag gagggaagtg
    11701 atgtttgatc cttttctgga gcacttgcac gctggtctta agggccgtgg cgccaaggcg
    11761 caagaggtcg accctcaatt cgcgttcaag cagtcggaga agcagagcag caccattcgc
    11821 agctggctct gggacgttcc tggctttcgc cgctggcgcg ttacacgcct ggatgccggt
    11881 gacaccctgc aggtcttgaa ttcagtcgcc taccccgact gcagccttga tcatccgatt
    11941 cttggcgtgg atctgttgtg gtttggcgcc cgtcaaaagc tggtggccgt cttggacttc
    12001 cagcctctgc agcaaggaga ggcctatctc cggcgccatt acaaggaatt gaccgccctg
    12061 catgagcgct accccgatct cagtggcgag gagaccatgc gctcctttga tcccaatcag
    12121 tacttctccc catggctgct gttctgtcgt ggtggtgcgg aggaagcgca gacctcactc
    12181 ccccctgcgt ttgaggggtt catggcggcc tactggcaga tgcacgaccg cgcccgcagc
    12241 gaagtgggcc agctcacggc cggggaggtt gctgacttgc aactggagta cgaccgctac
    12301 agcgccgagc gggaccccgc ccacgggctg ttttcaagcc atttcggcaa gccatgggcc
    12361 gatgcctttt tgagtgactt tctcttcacc gcccgccttt gaatccgatg tctagtcctg
    12421 cggcaccacg ggcgaccagc ctcgagtcgg ttcaactccc cggttggcgt tggcagtggt
    12481 ttttggatga agcggttgcc gccctgcaac cgctgggacc agagccctat cccattgatc
    12541 ctcagttcct tagccgtgag ggggtgacgg gatccaaggc caagccgctg cctgtggcca
    12601 cagcaacctg ggcttgccag accgagaaat ttcgccaggt ccgtgccgcc tgcgtatctg
    12661 cggggagcgc tgcctcggta ctcaactttg tcatcaaccc aaggacgcgc tacgacctgc
    12721 cgttttttgg cgccgatttg gtgactctcc ccaatggcca cttgctggcc ttggatcttc
    12781 agccggttga ccggggagat cgcctccaca ccgaagcggt ttggcccgag ctcctgccga
    12841 tctttgagcg gtggaggcag gccttgcctg acggaggtcc catacccgat gaggcccagc
    12901 cctatttctc accggggttt ctttggacgc ggattcccct cggagacgag ggtgatgacc
    12961 tgattcagtc cgtgatctgc ccggcctttc aagactattt gcagctctat ctcaagctgg
    13021 cggctgccgc gagtccagtg acggcggaac ggtcagagct gctgctggcc ggccaaaagc
    13081 gctacacgcg ctaccgcgcc gagaaggatc cggctcgagg catgctcagc cgtttctatg
    13141 gctcggagtg gaccgaggct tacatccacg atgttctctt cgatctcgag tcccagtccg
    13201 cttagagcag gccgatggaa tgcagcgggc cacgaccgct cagcaactcc agcaggaaag
    13261 cggagaagcc gagcattgcc aagcgtccgt tccagacctc ggagctgttg ttccagcccc
    13321 aggcccactt gtcctgggga tagagcttga cctgggttgg cagggccgcg gcttgatcca
    13381 ggttgacctc tggaccttcc aaggcgtgct ggaccaggtt ggccaggccg tgaataaagg
    13441 atggggtggt gtcgagggcc ggaacgcggc ggaaattcgt gatgcccgct tcggtggcaa
    13501 tttcccggta ctcgatatc
//
