# Supplementary material for: Picocyanobacteria containing a novel pigment gene cluster dominate the brackish water Baltic Sea
Source: ISME J. 2014 Mar 13;8(9):1892–903. doi: 10.1038/ismej.2014.35 (PMC4139726; doi:10.1038/ismej.2014.35)
Supplement: Supplementary dataset 2 [file ismej201435x11.zip › GS822_0p8_contig-155000439.gbk]

LOCUS       155000439              10094 bp    DNA              UNK 01-JAN-1980
DEFINITION  Picocyanobacterial phycobilisome operon, metagenomic contig, partial
            sequence.
ACCESSION   155000439
VERSION     155000439
KEYWORDS    cyanobacteria; phycobilisome; pigment; horizontal gene transfer;
            Baltic Sea; ecology.
SOURCE      GS822_0p8|contig-155000439
  ORGANISM  Synechococcus/Cyanobium
            Bacteria; Cyanobacteria; Oscillatoriophycideae; Chroococcales.
REFERENCE   1
  AUTHORS   Larsson, J., Celepli, N., Ininbergs, K., Dupont, C., Yooseph, S.,
            Bergman, B., Ekman, M.
  TITLE     Picocyanobacteria containing a novel pigment gene cluster dominate
            the brackish water Baltic Sea
FEATURES             Location/Qualifiers
     source          1..10094
                     /mol_type="assembled metagenomic DNA"
                     /collection_date="2011-08-03"
                     /note="PC/PE gene(s) identical to GS824_0p8|contig-544"
                     /filter_size="0p8"
                     /assembly method="Ray-Meta"
                     /location="lat:58.82 lon:17.63"
                     /sample_name="GS822"
                     /organism="Synechococcus/Cyanobium"
     gene            complement(295..1698)
                     /translation="TRFLLSHNLQVVSDNLKGLNSADLAAGLVAHLSTDVQVQAVSHPH
                     WLVQVEADLLPIDLANAVLLAWRQLRCSAGATDHDCQLLALGGRKDGQGAPGALLQQSD
                     WGVDVVETLNSAAFLQSINWELLKQGRAPDGVFELQXLSWAICGGGEVIAVQAWVIRLA
                     HGSFVATLENELAASIRPTDETGIPFWCXLLHSLAKHMERNSQLLSNPLGSFRFDACNK
                     KKCTTLMGSHCASNLDGLILNASWLGCIKTHNLKLSALSPCRLSELEAALLLSSTAAST
                     LTSEDSILASSSNSYDNIHPGLSHHDALAILEQSLDSLDSASDYYMAAAHLVNFPGDKT
                     EQALLRLIDNSSGEQAVNLARRKAVEVLGRLGVQRAIPSIGRCLRSNDHYLVENAAWAL
                     LQLNCQDVELHEAMCLLLNDPSQSRRVLIQALAGLEVHAALPVLQSLQDEANPGVRGAA
                     LAGVAQLSGDSSRLKELEDHLTLPNQMDRQSAIQDLIDXSGFNLLPSILKAPVSPVFRM
                     RALRTLWPGQDKAHAGLDLLTCLDSLMWDQPEDLVLAHCYDTEPTILFLFDEFFGTDFS
                     RCYLALSTLKHRPAEELWPVFWKRWQEDAYNDYGAHYFFIQLLGSVDIWPAAATPVIEA
                     LLLEAMNSKRPQFAKSRAAACLALNKHFPDIWCKSVPQLLASDFTPSWELRYAALIGLD
                     SIDVGNNHEIFQLLQNALAVQDPDIFVDCRRQLLISENRV"
                     /gene="cpeY"
                     /blast_species="Synechococcus sp. WH 7803"
                     /locus_tag="GS822_0p8|contig-155000439_295_2501_-"
                     /description="bilin biosynthesis protein CpeY "
     CDS             complement(295..1698)
                     /translation="TRFLLSHNLQVVSDNLKGLNSADLAAGLVAHLSTDVQVQAVSHPH
                     WLVQVEADLLPIDLANAVLLAWRQLRCSAGATDHDCQLLALGGRKDGQGAPGALLQQSD
                     WGVDVVETLNSAAFLQSINWELLKQGRAPDGVFELQXLSWAICGGGEVIAVQAWVIRLA
                     HGSFVATLENELAASIRPTDETGIPFWCXLLHSLAKHMERNSQLLSNPLGSFRFDACNK
                     KKCTTLMGSHCASNLDGLILNASWLGCIKTHNLKLSALSPCRLSELEAALLLSSTAAST
                     LTSEDSILASSSNSYDNIHPGLSHHDALAILEQSLDSLDSASDYYMAAAHLVNFPGDKT
                     EQALLRLIDNSSGEQAVNLARRKAVEVLGRLGVQRAIPSIGRCLRSNDHYLVENAAWAL
                     LQLNCQDVELHEAMCLLLNDPSQSRRVLIQALAGLEVHAALPVLQSLQDEANPGVRGAA
                     LAGVAQLSGDSSRLKELEDHLTLPNQMDRQSAIQDLIDXSGFNLLPSILKAPVSPVFRM
                     RALRTLWPGQDKAHAGLDLLTCLDSLMWDQPEDLVLAHCYDTEPTILFLFDEFFGTDFS
                     RCYLALSTLKHRPAEELWPVFWKRWQEDAYNDYGAHYFFIQLLGSVDIWPAAATPVIEA
                     LLLEAMNSKRPQFAKSRAAACLALNKHFPDIWCKSVPQLLASDFTPSWELRYAALIGLD
                     SIDVGNNHEIFQLLQNALAVQDPDIFVDCRRQLLISENRV"
                     /gene="cpeY"
                     /blast_species="Synechococcus sp. WH 7803"
                     /locus_tag="GS822_0p8|contig-155000439_295_2501_-"
                     /description="bilin biosynthesis protein CpeY "
     gene            1805..2068
                     /gene="unk11"
     CDS             1805..2068
                     /gene="unk11"
     gene            complement(2075..2503)
                     /gene="unk12"
     CDS             complement(2075..2503)
                     /gene="unk12"
     gene            2575..3464
                     /translation="STELSATPASGIQQLSVEEANILAAELRSQLRQGLVPSSDSPAIE
                     RMVAGLGDTRGLMRLTFAESLGAVGAAAVPTLCRALRTHENVTVRRAAAKTLTLIADPA
                     ALPVLLETLLSDSDPVVQGSAVGAMAAVGDQALDXIFSVLVHPKASAMQQGLASWGIAF
                     IGAKAPEALRQAASSPDARVRAAAIAALGEQIQALGDDQARQLLLTALDDLDSEVRAEA
                     ATLMGKLQEPEWACPRLLPLLTDSEEQVRKNAALSLMKLGAKDALPALKASVEQEEQSG
                     VRLVLDLAISQLSK"
                     /gene="mpeV"
                     /blast_species="Synechococcus sp. WH 7805"
                     /locus_tag="GS822_0p8|contig-155000439_2575_3464_+"
                     /description="hypothetical protein WH7805_06701 "
     CDS             2575..3464
                     /translation="STELSATPASGIQQLSVEEANILAAELRSQLRQGLVPSSDSPAIE
                     RMVAGLGDTRGLMRLTFAESLGAVGAAAVPTLCRALRTHENVTVRRAAAKTLTLIADPA
                     ALPVLLETLLSDSDPVVQGSAVGAMAAVGDQALDXIFSVLVHPKASAMQQGLASWGIAF
                     IGAKAPEALRQAASSPDARVRAAAIAALGEQIQALGDDQARQLLLTALDDLDSEVRAEA
                     ATLMGKLQEPEWACPRLLPLLTDSEEQVRKNAALSLMKLGAKDALPALKASVEQEEQSG
                     VRLVLDLAISQLSK"
                     /gene="mpeV"
                     /blast_species="Synechococcus sp. WH 7805"
                     /locus_tag="GS822_0p8|contig-155000439_2575_3464_+"
                     /description="hypothetical protein WH7805_06701"
     gene            complement(3484..4097)
                     /translation="EALDILFDDLAHPNPYIQSQAFIAMVRDWPQQALLDXLGLLAQPD
                     IALRRASVRGIGAFGAAALLPLADLLKASTDSTIRASCVKAYAQVASNQPGIHFPDSAM
                     QALEEALGDDSPVVAVATVMALGQVGGQAVPLLLRVVGGDNPAQAVAAVNALAQIDDPA
                     IERTLRDLQNQPQLDSYVRETLESALARIRDLHARQPQPG"
                     /gene="cpeZ"
                     /blast_species="Synechococcus sp. WH 7805"
                     /locus_tag="GS822_0p8|contig-155000439_3484_4097_-"
                     /description="putative bilin biosynthesis protein cpeZ "
     CDS             complement(3484..4097)
                     /translation="EALDILFDDLAHPNPYIQSQAFIAMVRDWPQQALLDXLGLLAQPD
                     IALRRASVRGIGAFGAAALLPLADLLKASTDSTIRASCVKAYAQVASNQPGIHFPDSAM
                     QALEEALGDDSPVVAVATVMALGQVGGQAVPLLLRVVGGDNPAQAVAAVNALAQIDDPA
                     IERTLRDLQNQPQLDSYVRETLESALARIRDLHARQPQPG"
                     /gene="cpeZ"
                     /blast_species="Synechococcus sp. WH 7805"
                     /locus_tag="GS822_0p8|contig-155000439_3484_4097_-"
                     /description="putative bilin biosynthesis protein cpeZ "
     gene            complement(4201..4695)
                     /translation="MKSVVTTVVTAADAAGRFPSQNDLEAVQGNIQRATARLEAAEKLA
                     AGLDKVTKEAGDACFSKYPYLKQAGEAGENQVKVDKCYRDIAHYLRLINYCLVVGGTGP
                     LDEWGIAGAREVYRTLRLPTAAYVEALTFTRDRACSPRDMSPQALNELKSYLDYAINAL
                     S"
                     /locus_tag="GS822_0p8|contig-155000439_4197_4691_-"
                     /gene="cpeA"
                     /blast_species="Synechococcus sp. CC9311"
                     /description="C-phycoerythrin class I alpha chain "
     CDS             complement(4201..4695)
                     /translation="MKSVVTTVVTAADAAGRFPSQNDLEAVQGNIQRATARLEAAEKLA
                     AGLDKVTKEAGDACFSKYPYLKQAGEAGENQVKVDKCYRDIAHYLRLINYCLVVGGTGP
                     LDEWGIAGAREVYRTLRLPTAAYVEALTFTRDRACSPRDMSPQALNELKSYLDYAINAL
                     S"
                     /locus_tag="GS822_0p8|contig-155000439_4197_4691_-"
                     /gene="cpeA"
                     /blast_species="Synechococcus sp. CC9311"
                     /description="C-phycoerythrin class I alpha chain "
     gene            complement(4757..5317)
                     /translation="MLDAFSRAVVSADSKTAPIGGGELAALRNYVAEGNKRLDAVNAIT
                     SNASCIVSDAVTGMICENTGLIQAGGNCYPNRRMAACLRDGEIVLRYISYALLAGDASV
                     LDDRCLNGLKETYIALGVPLQSAARAVAIMKASSTAHINETNTSGTNPVETRFRKMETV
                     QGDCSALVAEAATYFDRVISGLS"
                     /locus_tag="GS822_0p8|contig-155000439_4753_5312_-"
                     /gene="cpeB"
                     /blast_species="Synechococcus sp. WH 7805"
                     /description="C-phycoerythrin class I beta chain "
     CDS             complement(4757..5317)
                     /translation="MLDAFSRAVVSADSKTAPIGGGELAALRNYVAEGNKRLDAVNAIT
                     SNASCIVSDAVTGMICENTGLIQAGGNCYPNRRMAACLRDGEIVLRYISYALLAGDASV
                     LDDRCLNGLKETYIALGVPLQSAARAVAIMKASSTAHINETNTSGTNPVETRFRKMETV
                     QGDCSALVAEAATYFDRVISGLS"
                     /locus_tag="GS822_0p8|contig-155000439_4753_5312_-"
                     /gene="cpeB"
                     /blast_species="Synechococcus sp. WH 7805"
                     /description="C-phycoerythrin class I beta chain "
     CDS             5688..5942
                     /gene="unk13"
     gene            5688..5942
                     /gene="unk13"
     gene            5992..6561
                     /gene="cpeU"
     CDS             5992..6561
                     /gene="cpeU"
     gene            6588..7289
                     /gene="pebA"
     CDS             6588..7289
                     /gene="pebA"
     gene            7292..8083
                     /gene="pebB"
     CDS             7292..8083
                     /gene="pebB"
     gene            complement(8084..9258)
                     /translation="AKVGVLLLNLGGPERIQDVGPFLYNLFSDPEIIRLPSPALQKPLA
                     WLISSLRASKSQEAYRSIGGGSPLRRITEQQARELQSALRLLGIEAXSYVAMRYWHPFT
                     ESAVADIKADDVDEVVVLPLYPHFSISTSGSSFRELQRLRQADPVFAALPIRCIRSYHD
                     DQGYIDAMAGLIAREIQACPDPDSAHVFFSAHGVPKSYVEEAGDPYQGEIETCARLIIE
                     KLEATLGHSNSFTLAYQSRVGPVEWLKPYTDEALEELGRQGVKDLVVVPISFVSEHIET
                     LEEIDIEYRKLAFESGITNFRRVPALDTNPAFIQGLARLVQQALDGPEVNLDQAAALPS
                     TVKLYPQDKWAWGWNNSSEVWNGRLAMVGFSAFLVELISGSGPLHAIGLL"
                     /gene="hemH"
                     /blast_species="Cyanobium sp. PCC 7001"
                     /locus_tag="GS822_0p8|contig-155000439_8084_9258_-"
                     /description="ferrochelatase "
     CDS             complement(8084..9258)
                     /translation="AKVGVLLLNLGGPERIQDVGPFLYNLFSDPEIIRLPSPALQKPLA
                     WLISSLRASKSQEAYRSIGGGSPLRRITEQQARELQSALRLLGIEAXSYVAMRYWHPFT
                     ESAVADIKADDVDEVVVLPLYPHFSISTSGSSFRELQRLRQADPVFAALPIRCIRSYHD
                     DQGYIDAMAGLIAREIQACPDPDSAHVFFSAHGVPKSYVEEAGDPYQGEIETCARLIIE
                     KLEATLGHSNSFTLAYQSRVGPVEWLKPYTDEALEELGRQGVKDLVVVPISFVSEHIET
                     LEEIDIEYRKLAFESGITNFRRVPALDTNPAFIQGLARLVQQALDGPEVNLDQAAALPS
                     TVKLYPQDKWAWGWNNSSEVWNGRLAMVGFSAFLVELISGSGPLHAIGLL"
                     /gene="hemH"
                     /blast_species="Cyanobium sp. PCC 7001"
                     /locus_tag="GS822_0p8|contig-155000439_8084_9258_-"
                     /description="ferrochelatase"
     gene            9427..10084
                     /translation="EGSDNHAKAAADRQWNLMRASFDGDWKGITTWYGRNGHGMNLKQG
                     SANPEASLYSIRFSDAHTGEWHGTGLRFAPGGERRFPLYRHNYNLGHNCWHFPQTAGQS
                     SLEMAGSSARAGHEVNFFSGRSRSMLVALYQQQPDGQMLLDSIAATPFRCQRTSPDPER
                     VQFQSLEAVFDTVFGWQGVXVVIRPGFNSVNETSDQRLAPFCSELFIKNEVNGLF"
                     /gene="GS822_0p8|contig-155000439_9427_10084_+"
                     /blast_species="Synechococcus sp. RS9916"
                     /locus_tag="GS822_0p8|contig-155000439_9427_10084_+"
                     /description="hypothetical protein RS9916_28414 "
     CDS             9427..10084
                     /translation="EGSDNHAKAAADRQWNLMRASFDGDWKGITTWYGRNGHGMNLKQG
                     SANPEASLYSIRFSDAHTGEWHGTGLRFAPGGERRFPLYRHNYNLGHNCWHFPQTAGQS
                     SLEMAGSSARAGHEVNFFSGRSRSMLVALYQQQPDGQMLLDSIAATPFRCQRTSPDPER
                     VQFQSLEAVFDTVFGWQGVXVVIRPGFNSVNETSDQRLAPFCSELFIKNEVNGLF"
                     /gene="GS822_0p8|contig-155000439_9427_10084_+"
                     /blast_species="Synechococcus sp. RS9916"
                     /locus_tag="GS822_0p8|contig-155000439_9427_10084_+"
                     /description="hypothetical protein RS9916_28414 "
ORIGIN
        1 aatagaagcc atgcaagctg atggaccaac tatccagcaa ttccgtagct ggattcgctc
       61 gcagcaccta atttgccaag gccaagactt tatttttgaa acaattgacc atagtcagct
      121 tgagcgtttt gaagcctgtc taaatatgct tgatgggcaa gtgcggtctg tacgagcaat
      181 tggaaactgg cccatggggc cccgtcgaac attcaagata ctgagagctg aagcagctgt
      241 gccgaggccc aaaggcctgg aaattcaacg ctactgggct gagcgtgggt cctttcaaac
      301 ccggttttcg gaaataagca attgacgcct acaatccaca aaaatatcgg gatcctgcac
      361 ggccaaagca ttctgcaaga gctgaaatat ttcatggtta ttcccaacat caattgaatc
      421 aagcccaatt aatgcggcat aacgtagctc ccagcttggt gtgaaatcgg aggctaaaag
      481 ctgcggcaca cttttgcacc atatatcagg aaaatgttta ttcaaagcta agcaagcagc
      541 agctcttgac ttagcaaatt gcgggcgctt gctgttcatg gcttccagca gcaatgcctc
      601 aatgacagga gtggcagcgg caggccagat gtccacactg ccaagaagct gaatgaagaa
      661 atagtgagca ccataatcat tataagcatc ctcctgccat cgcttccaga aaacaggcca
      721 aagctcctct gctggcctat gcttcaatgt ggacaatgct aagtagcaac ggctaaagtc
      781 agtgccaaaa aactcatcaa ataaaaataa tatggtgggt tcagtgtcgt agcagtgcgc
      841 caagaccaaa tcttctggct gatcccacat cagcgaatct aaacaagtaa gcaggtcaag
      901 gcctgcgtgt gctttgtctt ggccaggcca gagtgtccgc agagctcgca tcctgaacac
      961 aggggacacg ggcgccttga ggatcgaggg caatagatat gaagcccgac agtcaattaa
     1021 atcctgaatc gccgactgcc ggtccatttg gttcggcagg gtcaggtggt cttccaactc
     1081 tttaaggcga ctactatcgc cactaagctg tgcaaccccg gctaaggcag caccgcgaac
     1141 ccctggattc gcttcatctt gaagcgattg aagtacgggt aaggccgcat gcacctctaa
     1201 cccggcaaga gcctggatga gaaccctgcg gctctggctt ggatcattga gtagcaggca
     1261 catcgcctca tggagttcaa catcctggca attgagctga agaagggccc aggcggcatt
     1321 ttcaacgagg tagtgatcgt tgctcctaag gcaacgccca atgctgggga tggcccgttg
     1381 aaccccaagc cggcccaaaa cttcgaccgc tttgcggcgc gcaaggttaa ccgcctgttc
     1441 gccagaagaa ttatcaataa gccgcaataa agcttgctcc gttttatcgc cggggaagtt
     1501 aacgagatgg gcggccgcca tgtagtagtc gctggcagaa tcaagcgagt caagagattg
     1561 ctcaagaatc gctagcgcat catggtggct gagcccggga tggatattgt cgtaactgtt
     1621 gctggagctt gccaaaatac tgtcctcaga agtcaaagtg gacgcggctg tggagctcaa
     1681 aaggagagct gcttccaact ctgatagccg gcagggcgag agcgctgaaa gtttaagagt
     1741 tatgtgtctt gatgcaaccc agccaggaag cgttcaatat gagcccatct aaattagagg
     1801 cacaatggga ccccatcaat gtggtgcact tcttcttgtt acaagcatca aatctgaaac
     1861 tccccagagg gttgctcaga agctgcgagt tccgctccat atgcttagcc agactatgca
     1921 gcaactacac cagaacggaa tcccagtttc gtcggtgggc ctgatggagg cggccaactc
     1981 gttttccaga gtggcgacca aagctgccat ggagccaggc gaatcaccca agcctggaca
     2041 gcaatcacct cgccgccgcc gcaaatagcc cagctcagcc ttgaagctcg aacacaccat
     2101 caggagcacg tccctgtttg agcagttccc agttgatcga ctgaaggaaa gctgcgctgt
     2161 tcagagtctc caccacatcg accccccagt cactctgctg cagcaacgct ccaggggcgc
     2221 cctggccgtc cttgcgccca cccaaggcca acagctggca atcatgatca gtggcccctg
     2281 cagagcagcg aagctgtcgc caggccagga gtacggcatt ggccaaatcg atgggcagca
     2341 gatcggcttc cacctgaacc aaccagtgag ggtggctgac tgcctgaacc tggacatcgg
     2401 tggacaggtg tgcaacgagg ccagccgcca gatcggccga attcaggccc ttcaggttgt
     2461 cggaaaccac ctgaaggttg tgggagagca aaaagcgtgt catgtcctga tcttgttaag
     2521 cccaccatag gaacgccgcg gctatccctg ataattttgt tcgataggag cgacccttgt
     2581 ctaccgagct gtccgctacc cccgcatctg gcatccagca actgagcgtt gaggaagcca
     2641 acattctggc tgcagagctt cgttcccaac ttcgtcaggg gctagttcct tcatccgaca
     2701 gcccagcgat tgagcgcatg gtggctggtc tcggcgatac caggggcttg atgcggctca
     2761 cctttgccga aagccttgga gcagtaggtg ctgcggcggt gccaacactg tgccgtgcat
     2821 tgcggactca cgaaaacgtc accgttcgcc gcgctgcagc gaaaactctg accctgattg
     2881 cagatccagc tgccttgccc gttttactgg aaaccctgct ctcagattcg gatcccgtcg
     2941 tgcagggatc agctgtcgga gcgatggctg cagtcggcga ccaggctctc gatccactct
     3001 tctcagtgct cgttcatcca aaagcttcgg ccatgcagca ggggctggcc agctggggga
     3061 tcgcttttat cggcgccaag gcgcccgaag cacttcgcca agcagccagc tcgccggatg
     3121 ccagggtaag agcggcagcg atagcagctc tcggcgaaca gatccaggcg ttgggggatg
     3181 accaggcgag acagctgctc ctaaccgcgc tggatgacct ggactccgag gtgcgggcag
     3241 aagctgcaac gctgatgggg aagttacagg agccagaatg ggcctgcccg cgcctgctcc
     3301 cgctgctcac cgactcggaa gaacaggtcc gcaaaaacgc tgctctatcg ctgatgaagc
     3361 taggggccaa ggatgcattg cctgccttaa aagcaagtgt ggagcaggaa gaacaatctg
     3421 gtgtcagatt agtgctggat ctagcaatca gtcagctgag caagtgagga tggcaatcgt
     3481 ctcgcgtcag cccggctgag gttgacgggc atgcaggtcc ctaattcgag cgagggctga
     3541 ttcaagcgtc tcgcgcacat aactgtctag ctgtggttgg ttctgcagat ctctaagagt
     3601 ccgttcaatt gcaggatcat caatctgggc gagcgcattg acagctgcta ccgcctgggc
     3661 tggattatct ccacccacca ctctcagcaa cagcggcacc gcctgcccac ccacctgccc
     3721 aagggccatc accgtagcta cagccacaac cggtgagtcg tcgccaagcg cctcctcgag
     3781 ggcctgcata gcagaatcgg ggaaatgtat cccaggctgg tttgaagcca cctgggcata
     3841 ggccttgacg cagctagcgc ggatagtgct gtccgtgctg gccttaagaa gatccgctaa
     3901 aggcagcagg gctgctgcgc caaaggcgcc aataccacgt acagaggccc tgcgtaaagc
     3961 tatatccggt tgggccaata aaccaagcag tcgaggcaga gcttgctgag gccaatccct
     4021 gaccatagct ataaaagcct ggctttgaat ataaggattg gggtgagcaa ggtcatcaaa
     4081 caagatatcc aatgcttcca tttccatcca agagaggggg tgggagaggg ctcattttct
     4141 cacaaaaaag gaggcccgaa ggcctccgtg gtttgtcctc aacaattaat cagaaactga
     4201 tcaggagagg gcgttgattg cgtaatcaag gtacgacttc aactcattga gagcctgggg
     4261 gctcatgtca cgaggggagc aagcccggtc gcgggtgaag gtgagagctt ccacgtaagc
     4321 agcggtaggc agacgcaggg tgcggtacac ctcacgggct ccggcaatgc cccactcatc
     4381 gagagggccg gtgccgccca caaccaggca gtagttgatc agacgcagat agtgagcgat
     4441 gtcgcggtag cacttgtcca ccttgacctg attctcacca gcttcgccgg cttgcttgag
     4501 gtaggggtac ttgctgaagc aggcgtcacc agcttccttc gtcactttgt ccaggccggc
     4561 agccagcttt tcagcagctt caagacgagc agtagctcgc tgaatgttgc cctgaacagc
     4621 ttctaggtcg ttctgggagg ggaagcgacc agcggcatca gcggcggtca caacagtggt
     4681 cacaacagac ttcatcgtga agatcctcgt ttaattgagt tgtagtggtt taaaaaaagc
     4741 aatctcttcg gatgaatcag ctgaggccgc tgatcacacg gtcaaagtag gtagcagctt
     4801 cagccactag agcggagcag tcgccctgaa cggtttccat cttgcggaaa cgggtttcca
     4861 cagggttggt accgctggtg tttgtctcgt tgatgtgagc tgtggaagaa gccttcatga
     4921 tggccacggc gcgggcggca gactgaaggg gaacgcccag agcgatgtag gtctccttga
     4981 ggccgttcag gcagcggtcg tccaaaaccg aggcgtcgcc tgccaacagc gcgtagctga
     5041 tgtagcgaag cacaatttcg ccgtcgcgca ggcaagcggc catgcggcgg ttgggatagc
     5101 agttgccacc agcctggatc aggccagtgt tttcgcagat catgcctgtg actgcatcag
     5161 aaacgatgca ggaggcattg ctggtgatgg cgttaacagc gtctagacgc ttatttccct
     5221 cagcaacata gttacggaga gcagcgagct caccgcctcc aattggggca gtcttcgaat
     5281 ctgcgctgac gacagcgcgt gaaaaggcgt cgagcatggg aaagggacca ggggtgcttg
     5341 tgctcagcca gttgacagcc agtgaagatc gttagatctg tttaggtctg catggcttag
     5401 ctgcctctcg gggaaggcgt aaggggaaac tacggtcatc tccctcctca ggaccccgat
     5461 caaagcaatc atgcaaactt tcgtcatcca tcgcggtcgg acttaaaaag gcagcgctgg
     5521 caaagggttt tggcaagggg agaggacgca ctcccgccca atcgcggaac aaagcaccag
     5581 gagatttatc ttttcttcca tattcaccat ggatgcggtc catttgaagc tgctctagtg
     5641 gatcgcagcg gtcgactccg tatgctgaca ttcgcccaat tcaacccatg accgacggca
     5701 ccaccgctcg cgccgacacg tctgcaatca acgcatccga tcccagccgg caggagttgg
     5761 aggagtcgat tgatcagcta gcggcctacc gcgatcgact catcaaagat gtgatcggaa
     5821 tgggtcagag actgaagctt cctcagaagc aagtggaatt caccctggct cagcatcccg
     5881 agctgcagaa gctagaagca attctggctc agcttgaagc ccagaagtcc gaacaggact
     5941 aactcccatc cccctcaccc gcccgtggca cccgtggacc cagcccgaac gatggatcag
     6001 ttcttggcgg ccagtcgagg ggcctggctg acgcgacggg ctgtgcacca cctcgaccac
     6061 caagatgatg aattcggcga ttccaatctt gtgatcgagc ccttctccgc tgaggatcca
     6121 gccgtcgaac agatatgcct agctctcaat atcaaccctc atctagcagc aggaggggcc
     6181 cgtttctggt gggagagcaa tctaaaaccc ctagccagaa cagaagatca agcggctgta
     6241 ttaatagata tccctctggc aggagatccc tctcagggtt tcctggtccg tgacaagggc
     6301 tacgtggaga agcagcccgt cctcagtcaa tacacctttt ccagcgatgg cgtcatgacc
     6361 gttaccacgc gctacgacag caatgtcggc acggaacgct gctggttcgt cacggatcag
     6421 gtgcgcatga gggtgagctc ggtgcagtgc ctcgatgggg tgtcgatgac cacctactgc
     6481 acggagcttc gttgcccctc cgacgcaact ctgcagtcgc ttcgggaaag cgccgattcc
     6541 ctggccgccg gtttcagtta acccaccctg ctcctgagcg ctccgagatg ttcgaccctt
     6601 ttttgcaaga gctcaatagc aggctggaac ggtctggagc gcagcccatt gccccacccg
     6661 atgggctcgc tgaatgtcgc tccctgaaga ggcagagcgt gatccaaagc tggctctggc
     6721 aagtgccggg tttccggcgc tggcgggtga ccaggatgga cgcgggggac agcctgcaag
     6781 tgctgaattc ggtggcctat cccgaataca acaacgatca gcccctgatg ggaatcgatc
     6841 ttctttggtt cggcacccgc ggcaagctgg tcgcagtgct tgattttcaa cccctactgc
     6901 aagatcagaa ttatcttgat acctattatc aaggcctaaa agaacttatt tctcgccacc
     6961 cggatcttca cggtgctgag gccatgcgct catttgatcc aaaccaatat ttttcgccct
     7021 ggctgctgtt ctgccgtgga ggtgctgagg aggcgcagga atcgttgcct agggctttca
     7081 ctgcctttct cgactgctac tggcagctca gcgccgaagc cagccaacgc acttccatag
     7141 ttacagcaga aagggttaaa accctgcaag aggcatacga tgtctacagc gccgaaagag
     7201 atccggctca tggccttttt agcagccact tcggtaaggc ctggtcggat cgttttctgc
     7261 acgagttcct cttcccatct agcccgcagc aatgacagca ccgcaaagct gcagccttga
     7321 tcaggtcaga atcgccggtt ggcgttggca gccctttctt gatcatgcgg tcgacatgct
     7381 tcaggcgttg cagccagccg cctaccccgt gcccgagcag tttctgcaaa aaaccggatc
     7441 caccggttcg aaagcacagc cggtagttgt gcaaactgca acctgggcct gtcgaaccag
     7501 caagcttcgc caggtgaggg ccgcctgtgt ggaagcggga ccagcagcgt ccgtgctgaa
     7561 cctagttatc aatcccgact gccgttttga tctgcctttc ttcggagccg atttggtcac
     7621 gctgccctca ggccatctgc tagcccttga cctgcagcca gttgaccgca gcgattccct
     7681 ccatacccaa cctgtctggg atcgattact cccaattttt aacagctgga agcctcactt
     7741 gcccgatggc gggcccattc ctgccgaggc ggaaccttac ttttcgcctg catttctctg
     7801 gacccgtcta cctctgggtg cagcctccga tgagctgatc gccaccgtta tatttcaagc
     7861 ctttgctgag tatttaaagc tttatttaca gctcgtggat gaagcacccc ccgtagcaga
     7921 tgatcgctca gcaatattgc tcgagggcca acgccgctac accagctatc gggcagagaa
     7981 agatccggca agagggatgc tcagccgctt tcacggcgcg gaatggaccg agacatatat
     8041 ccatgaggtg ttgttcgatc tagacagaca ctatcccgag taaaaagaag atcaaagcag
     8101 gcctatggcg tgaagaggcc cacttccact gatcagctcc actagaaaag cggagaatcc
     8161 gaccatagct aagcggccat tccacacttc tgagctgttg ttccagcccc aagcccactt
     8221 gtcttggggg tagagcttca cagtgctggg caaagccgcc gcctggtcaa gattcacttc
     8281 gggcccatcc agggcctgct ggacaagtcg cgcaagcccc tggatgaacg cagggttggt
     8341 gtcaagcgcc ggcacacgcc gaaaatttgt gatgcccgac tcgaaagcca gcttgcggta
     8401 ctcgatgtcg atctcttcaa gggtctcgat gtgctcgctc acaaaactga tcggcacaac
     8461 cacaagatcc ttcacaccct gccgccctag ctcctccaat gcctcgtcgg tgtagggctt
     8521 gagccactcc acaggaccca cccggctctg ataagcaagg gtgaaagagt tgctgtggcc
     8581 caatgtggcc tccaacttct cgatgatcag ccgggcgcag gtttcgatct ccccttggta
     8641 gggatcgccc gcttcttcca cgtagctctt aggaacaccg tgggcgctga agaacacatg
     8701 ggcgctgtca gggtccgggc aggcctggat ctcgcgggcg atcagcccgg ccatggcgtc
     8761 gatatagccc tggtcatcgt ggtagctgcg gatacatcga atcggcaaag ctgcaaagac
     8821 aggatcagcc tggcgaagac gctgaagctc cctaaagctg gaaccgctgg tgctaattga
     8881 gaagtgagga taaagaggca gcaccaccac ctcgtccaca tcgtcggctt tgatgtctgc
     8941 caccgccgat tcggtaaagg ggtgccagta gcgcatcgcc acgtagctgg tggcctcgat
     9001 cccaagcagg cgcagggcac tctgtagctc ccgcgcctgc tgctcggtga ttcgccgcag
     9061 tggtgagccc ccgccgattg aacgataagc ctcctgcgac ttgctcgccc gcaggctgct
     9121 gatcagccaa gccagtggtt tctgcagggc cgggctgggt agccggatga tctccggatc
     9181 cgagaacagg ttgtagagga aagggccgac gtcctggatg cgctccggac ccccgaggtt
     9241 cagcaggagc acacctacct tggccatggc ttggcgatca tgaggccaaa catcacctta
     9301 cgtctacaac tgctggcaac tgcactcgct cggttgaata agaaacgttt agggacacgc
     9361 cctcacaacc aagccgttcg accggcgcac atcagctaga cgattctgga aaacccgact
     9421 accgaactga agacgatgga aggttcagac aatcacgcca aagcagcagc tgatcggcaa
     9481 tggaacctca tgcgcgccag ctttgatggc gactggaagg gaataaccac ctggtatggc
     9541 cgcaacggcc atggcatgaa cctgaagcag ggcagcgcta acccggaggc ctcgctttac
     9601 tccatccgct tctcggatgc gcacacgggt gaatggcatg gaaccggcct gcgattcgcg
     9661 cccggtggag aacgccgctt ccccctatat cggcacaatt acaacctcgg ccataactgc
     9721 tggcattttc cgcagacggc gggccagtcg agcctggaaa tggccggcag cagcgcccgt
     9781 gctgggcatg aagtgaactt cttcagcggt cgaagtcgtt cgatgctggt ggcgctttac
     9841 cagcaacaac ctgatggtca gatgctgctg gactcaatcg ccgccacacc cttccgttgc
     9901 caacgcacca gtcctgaccc cgaacgcgtt cagttccaat cgctggaggc ggtattcgat
     9961 accgtctttg gctggcaagg agtggagtca gtgatcagac caggattcaa ttctgtaaat
    10021 gaaacgtcag atcagcggtt ggcaccattc tgtagcgaat tatttatcaa gaatgaagtg
    10081 aatgggctgt ttac
//
