# Supplementary material for: Picocyanobacteria containing a novel pigment gene cluster dominate the brackish water Baltic Sea
Source: ISME J. 2014 Mar 13;8(9):1892–903. doi: 10.1038/ismej.2014.35 (PMC4139726; doi:10.1038/ismej.2014.35)
Supplement: Supplementary dataset 2 [file ismej201435x11.zip › GS822_0p8_contig-49.gbk]

LOCUS       49                      5412 bp    DNA              UNK 01-JAN-1980
DEFINITION  Picocyanobacterial phycobilisome operon, metagenomic contig, partial
            sequence.
ACCESSION   49
VERSION     49
KEYWORDS    cyanobacteria; phycobilisome; pigment; horizontal gene transfer;
            Baltic Sea; ecology.
SOURCE      GS822_0p8|contig-49
  ORGANISM  Synechococcus/Cyanobium
            Bacteria; Cyanobacteria; Oscillatoriophycideae; Chroococcales.
REFERENCE   1
  AUTHORS   Larsson, J., Celepli, N., Ininbergs, K., Dupont, C., Yooseph, S.,
            Bergman, B., Ekman, M.
  TITLE     Picocyanobacteria containing a novel pigment gene cluster dominate
            the brackish water Baltic Sea
FEATURES             Location/Qualifiers
     source          1..5412
                     /mol_type="assembled metagenomic DNA"
                     /collection_date="2011-08-03"
                     /filter_size="0p8"
                     /assembly method="Ray-Meta"
                     /location="lat:58.82 lon:17.63"
                     /sample_name="GS822"
                     /organism="Synechococcus/Cyanobium"
     gene            complement(1..100)
                     /translation="MKSVVTTVVTAADAAGRFPSQNDLEAVQGNIQR"
                     /locus_tag="GS822_0p8|contig-49000413_1_100_-"
                     /gene="cpeA"
                     /blast_species="Unknown"
                     /description="NA"
     CDS             complement(1..100)
                     /translation="MKSVVTTVVTAADAAGRFPSQNDLEAVQGNIQR"
                     /locus_tag="GS822_0p8|contig-49000413_1_100_-"
                     /gene="cpeA"
                     /blast_species="Unknown"
                     /description="NA"
     gene            complement(162..722)
                     /translation="MLDAFSRAVVSADSKTAPIGGGELAALRNYVAEGNKRLDAVNAIT
                     SNASCIVSDAVTGMICENTGLIQAGGNCYPNRRMAACLRDGEIVLRYISYALLAGDASV
                     LDDRCLNGLKETYIALGVPLQSAARAVAIMKASSTAHINETNTTGTNPVETRFRKMETV
                     QGDCSALVAEAATYFDRVISGLS"
                     /locus_tag="GS822_0p8|contig-49000413_162_952_-"
                     /gene="cpeB"
                     /blast_species="Synechococcus sp. WH 7805"
                     /description="C-phycoerythrin class I beta chain "
     CDS             complement(162..722)
                     /translation="MLDAFSRAVVSADSKTAPIGGGELAALRNYVAEGNKRLDAVNAIT
                     SNASCIVSDAVTGMICENTGLIQAGGNCYPNRRMAACLRDGEIVLRYISYALLAGDASV
                     LDDRCLNGLKETYIALGVPLQSAARAVAIMKASSTAHINETNTTGTNPVETRFRKMETV
                     QGDCSALVAEAATYFDRVISGLS"
                     /locus_tag="GS822_0p8|contig-49000413_162_952_-"
                     /gene="cpeB"
                     /blast_species="Synechococcus sp. WH 7805"
                     /description="C-phycoerythrin class I beta chain "
     gene            1084..1338
                     /translation="TDGTTARADTSAINASDPSPQELEESIDQLAAYRDRLVKDVIGMG
                     QRLKLPQKQVEFTLAQHPELQKIESILAQLEAQKSEQD"
                     /gene="unk13"
                     /blast_species="Synechococcus sp. WH 7805"
                     /locus_tag="GS822_0p8|contig-49000413_1084_1338_+"
                     /description="hypothetical protein WH7805_06726 "
     CDS             1084..1338
                     /translation="TDGTTARADTSAINASDPSPQELEESIDQLAAYRDRLVKDVIGMG
                     QRLKLPQKQVEFTLAQHPELQKIESILAQLEAQKSEQD"
                     /gene="unk13"
                     /blast_species="Synechococcus sp. WH 7805"
                     /locus_tag="GS822_0p8|contig-49000413_1084_1338_+"
                     /description="hypothetical protein WH7805_06726 "
     gene            1390..1959
                     /translation="DQFLAASRGAWLTRRAVHHLDHQDDEFGNSNLVIEPFSVEDPAVE
                     QICLTLKINPELAAGGARFWWESNLKPLARTEDQAAVLIDIPLAGDPSQGFLVRDKGYV
                     EKQPVLSQYTFSTDGVMTVTTRYDSNVGTERCWFVTDQVRMRVSSVQCLDGVSMTTYCT
                     ELRCPSDETLQSLRASADSMAAGFI"
                     /gene="cpeU"
                     /blast_species="Synechococcus sp. WH 7803"
                     /locus_tag="GS822_0p8|contig-49000413_1390_1959_+"
                     /description="hypothetical protein SynWH7803_0483 "
     CDS             1390..1959
                     /translation="DQFLAASRGAWLTRRAVHHLDHQDDEFGNSNLVIEPFSVEDPAVE
                     QICLTLKINPELAAGGARFWWESNLKPLARTEDQAAVLIDIPLAGDPSQGFLVRDKGYV
                     EKQPVLSQYTFSTDGVMTVTTRYDSNVGTERCWFVTDQVRMRVSSVQCLDGVSMTTYCT
                     ELRCPSDETLQSLRASADSMAAGFI"
                     /gene="cpeU"
                     /blast_species="Synechococcus sp. WH 7803"
                     /locus_tag="GS822_0p8|contig-49000413_1390_1959_+"
                     /description="hypothetical protein SynWH7803_0483 "
     gene            2113..2694
                     /gene="pebA"
     CDS             2113..2694
                     /gene="pebA"
     gene            2691..3482
                     /translation="SLPEEAERDTKLALAGAGFPALEGDQVDAGDSLQVLNSVAYPAFN
                     NDQPLMGIDLLWFGTRGKLVAVLDFQPLLQDQNYLDTYYQGLKELISRHPDLHGAEAMR
                     SFDPNQYFSPWLLFCRGGAEEAQESLPRAFTAFLDCYWQLSAEASQRTSIVTAERVKSL
                     QEAYDVYSAERDPAHGLFSSHFGKAWSDRFLHEFLFPSSQQQXTAQQRCSLDQVTIAGW
                     RWQPFLDHAVEMLQALEPAAYPVPEEFLQKTGSTGSKAQPVVVQTATWACRTDKLRQVR
                     AACVEAGPAASVLNLVINPDCRFDLXFFGADLVTLPSGHLLALDLQPVDRSDSLHTQPV
                     WDRLLPIFNSWKPHLPDGGPIPAEAEPYFSPAFLWTRLPLGAASDELIATVIFKAFAEY
                     LKLYVQLVREAAPVADERSALLLNGQRRYTSYRAEKDPARGMLSRFHGAEWTESYIHEV
                     LFDLDKYHPE"
                     /gene="pebB"
                     /blast_species="Synechococcus sp. WH 8102"
                     /locus_tag="GS822_0p8|contig-49000413_2071_3479_+"
                     /description="phycoerythrobilin:ferredoxin oxidoreductase "
     CDS             2691..3482
                     /translation="SLPEEAERDTKLALAGAGFPALEGDQVDAGDSLQVLNSVAYPAFN
                     NDQPLMGIDLLWFGTRGKLVAVLDFQPLLQDQNYLDTYYQGLKELISRHPDLHGAEAMR
                     SFDPNQYFSPWLLFCRGGAEEAQESLPRAFTAFLDCYWQLSAEASQRTSIVTAERVKSL
                     QEAYDVYSAERDPAHGLFSSHFGKAWSDRFLHEFLFPSSQQQXTAQQRCSLDQVTIAGW
                     RWQPFLDHAVEMLQALEPAAYPVPEEFLQKTGSTGSKAQPVVVQTATWACRTDKLRQVR
                     AACVEAGPAASVLNLVINPDCRFDLXFFGADLVTLPSGHLLALDLQPVDRSDSLHTQPV
                     WDRLLPIFNSWKPHLPDGGPIPAEAEPYFSPAFLWTRLPLGAASDELIATVIFKAFAEY
                     LKLYVQLVREAAPVADERSALLLNGQRRYTSYRAEKDPARGMLSRFHGAEWTESYIHEV
                     LFDLDKYHPE"
                     /gene="pebB"
                     /blast_species="Synechococcus sp. WH 8102"
                     /locus_tag="GS822_0p8|contig-49000413_2071_3479_+"
                     /description="phycoerythrobilin:ferredoxin oxidoreductase "
     gene            complement(3488..4674)
                     /translation="AKVSGKVGVLLLNLGGPERIQDVGPFLYNLFSDPEIIRLPNPVLQ
                     KPLAWLISSLRASKSQEAYRSIGGGSPLRRITEQQARELQSALRLLGIEATSYVAMRYW
                     HPFTESAVADIKADAVDEVVVLPLYPHFSISTSGSSFRELQRLRQADPVFAALPIRCIR
                     SYHDDPGYIGAMAGLIAREILACPDPAAAHVFFSAHGVPKSYVEEAGDPYQGEIETCAR
                     LIIXELEATLGHSNSFTLAYQSRVGPVEWLKPYTDEALVELGQQGVKDLVVVPISFVSE
                     HIETLEEIDIEYRELASEAGITNFRRVPALDTNPAFIQGLARLVQQALDGPEVNLDQAA
                     ALPTTVKLYPQDKWAWGWNNSSEVWNGRIAMLGFSAFLVELISGRGPLHAFGLL"
                     /gene="hemH"
                     /blast_species="Cyanobium sp. PCC 7001"
                     /locus_tag="GS822_0p8|contig-49000413_3488_4674_-"
                     /description="ferrochelatase "
     CDS             complement(3488..4674)
                     /translation="AKVSGKVGVLLLNLGGPERIQDVGPFLYNLFSDPEIIRLPNPVLQ
                     KPLAWLISSLRASKSQEAYRSIGGGSPLRRITEQQARELQSALRLLGIEATSYVAMRYW
                     HPFTESAVADIKADAVDEVVVLPLYPHFSISTSGSSFRELQRLRQADPVFAALPIRCIR
                     SYHDDPGYIGAMAGLIAREILACPDPAAAHVFFSAHGVPKSYVEEAGDPYQGEIETCAR
                     LIIXELEATLGHSNSFTLAYQSRVGPVEWLKPYTDEALVELGQQGVKDLVVVPISFVSE
                     HIETLEEIDIEYRELASEAGITNFRRVPALDTNPAFIQGLARLVQQALDGPEVNLDQAA
                     ALPTTVKLYPQDKWAWGWNNSSEVWNGRIAMLGFSAFLVELISGRGPLHAFGLL"
                     /gene="hemH"
                     /blast_species="Cyanobium sp. PCC 7001"
                     /locus_tag="GS822_0p8|contig-49000413_3488_4674_-"
                     /description="ferrochelatase"
     gene            4786..5407
                     /translation="STITAQVQQQNYILANNCWNFPDTAGQSSLEMGGSTMGAGHEMNF
                     LTGPSRAMLLALDQRHADGQIIWIHGSPIISVPTNPSGSQARSAGVSGRSVQGSCRLEW
                     NGASVEDKSSEETHAIKKSQSSLEAECSRIHNVNGFFKDNLACRLQSHLTGDPFLIHFG
                     CLMKNKSFPYLVVKFDNYIPAHLLGGAQVLPHHTRVSEGETN"
                     /gene="GS822_0p8|contig-49000413_4786_5407_+"
                     /blast_species="Unknown"
                     /locus_tag="GS822_0p8|contig-49000413_4786_5407_+"
                     /description="NA"
     CDS             4786..5407
                     /translation="STITAQVQQQNYILANNCWNFPDTAGQSSLEMGGSTMGAGHEMNF
                     LTGPSRAMLLALDQRHADGQIIWIHGSPIISVPTNPSGSQARSAGVSGRSVQGSCRLEW
                     NGASVEDKSSEETHAIKKSQSSLEAECSRIHNVNGFFKDNLACRLQSHLTGDPFLIHFG
                     CLMKNKSFPYLVVKFDNYIPAHLLGGAQVLPHHTRVSEGETN"
                     /gene="GS822_0p8|contig-49000413_4786_5407_+"
                     /blast_species="Unknown"
                     /locus_tag="GS822_0p8|contig-49000413_4786_5407_+"
                     /description="NA"
ORIGIN
        1 ctcgctgaat gttgccctga acagcttcta ggtcgttctg ggaggggaag cgaccagcgg
       61 catcagcggc ggtcacaaca gtggtcacaa cagacttcat cgtgaagatc ctcgtttaat
      121 tgagttgtag tggtttaaaa aaagcaatct cttcggatga atcagctgag gccgctgatc
      181 acacggtcaa agtaggtagc agcttcagcc actagagcgg agcagtcgcc ctgaacggtt
      241 tccatcttgc ggaaacgggt ttccacaggg ttggtaccgg tggtgtttgt ctcgttgatg
      301 tgagctgtgg aagaagcctt catgatggcc acggcgcggg cggcagactg aaggggaacg
      361 cccagagcga tgtaggtctc cttgaggccg ttcaggcagc ggtcgtccaa aaccgaggcg
      421 tcgcctgcca acagcgcgta gctgatgtag cgaagcacaa tttcgccgtc gcgcaggcaa
      481 gcggccatgc ggcggttggg atagcagttg ccaccagcct ggatcaggcc agtgttttcg
      541 cagatcatgc ctgtgactgc atcagaaacg atgcaggagg cattgctggt gatggcgtta
      601 acagcgtcta gacgcttatt gccctcagca acataattac ggagagcagc gagctcaccg
      661 cctccaattg gggcagtctt cgaatctgcg ctaacgacag cgcgtgaaaa ggcgtcgagc
      721 atgggaaagg gaccaggggt tcttgtgctc agccagttga cagccagtga agatcgttag
      781 atctgtttag gtctgcctgg cttagctgcc tctcggggaa ggcgtaagga gaaactacgg
      841 tcaactccct gcccagcacc ctaatcagcc ccatcatgca acctttcgtc acccatcgcg
      901 ggcgcacttg aaaagtcagc gctggcagtg catcttggcg agaggaaggc atacaaaccc
      961 caccaatcgc ggaagcgagt accaggagtt ttatcttttc ttccattttg ccatggatgc
     1021 ggccctcttg gttgatgggt cgtaacggtc ggctgcgtat gctcaaagtc gcacattcca
     1081 acccatgacc gacggcacca ccgctcgcgc cgacacctct gcaatcaacg catccgatcc
     1141 cagcccgcag gagctggagg agtcgattga tcagctggcg gcctaccgag atcgacttgt
     1201 caaggatgtg atcggaatgg gacagagact gaagcttcct cagaagcaag tggaattcac
     1261 cctcgctcag catcccgaat tgcagaaaat agaatctatt ttggcccagc ttgaggccca
     1321 gaagtccgaa caggactaac ttcccatccc cctcaccatg cctgtggcac ccatggaccc
     1381 agcccgaacg atggaccaat tcttggcggc cagccgaggg gcctggctga cgcggcgggc
     1441 tgtgcatcac ctcgaccacc aagatgatga attcggaaat tccaatcttg ttatcgagcc
     1501 cttctccgtt gaggatccag ccgtcgagca gatctgcctt actctaaaaa taaaccctga
     1561 gctagcagca ggaggggccc gtttctggtg ggaaagtaat ctaaaacccc tggccagaac
     1621 cgaagaccaa gcggctgtac taatcgatat ccctctagca ggggatccct ctcaggggtt
     1681 tttggtccgt gacaagggat acgtggaaaa gcagcccgtc ctcagtcaat acaccttttc
     1741 caccgatggc gtcatgaccg tcaccacgcg ctacgacagc aatgtcggca cggagcgctg
     1801 ctggttcgtc acggatcagg tgcgaatgcg ggtgagctcg gtgcaatgcc tcgatggtgt
     1861 atcgatgacc acctactgca cggagcttcg ttgcccctcc gacgaaacgc tccagtcgct
     1921 gcgggcaagc gccgattcca tggccgccgg tttcatttaa cccaccctgc acctaagcgc
     1981 tccgagatgt ttgacccttt tttgcaagag ctcaacacca ggctggaacg gtcgggagcg
     2041 cagccccttc ccccacccga ggggctagct gagtgtcgct ccctgaagag gcagagcgtg
     2101 atacgaagtt ggctctggca ggtgccgggt ttccggcgct ggagggtgac caggctggac
     2161 gcgggggaca gcctgcaggt gttgaattcg gtggcctatc ccgcattcaa caacgatcag
     2221 cccctgatgg gaatcgatct cctttggttc ggcacccgcg gcaagctggt cgcagtgctt
     2281 gattttcagc cactactgca ggatcaaaat tatcttgata cctattatca aggtctaaag
     2341 gaacttattt ctcgccaccc ggatcttcac ggtgctgagg ccatgcgctc atttgatcca
     2401 aaccaatatt tttctccctg gctgctgttc tgccgtgggg gagctgagga ggcgcaggaa
     2461 tcgttgccta gggctttcac tgcctttctc gattgctact ggcagctcag cgccgaagcc
     2521 agccaacgca cttccatagt tacagcagaa agggttaaga gcctgcagga ggcatacgat
     2581 gtctacagcg ccgaaagaga tccggctcac gggctgttta gcagccactt cggcaaggcc
     2641 tggtcggatc gttttctgca cgagttcctc ttcccatcta gccagcagca atgacagcac
     2701 agcaacgctg cagccttgat caggtcacaa tcgccggttg gcgttggcag ccctttcttg
     2761 atcacgcagt cgagatgctt caggcgttgg agccagccgc ctaccccgtg ccggaggagt
     2821 ttctgcaaaa aaccggatcc accggttcga aggcacagcc agtggtggtg cagacggcaa
     2881 catgggcctg tcgaacagac aagcttcgtc aggtgagagc cgcctgcgtg gaagcggggc
     2941 cagcagcgtc cgtgctgaac ctagtcatca atcccgactg ccgttttgat ctgcctttct
     3001 tcggagccga tttggtcacg ctgccctcag gccatctgct agcccttgac ttgcagccgg
     3061 ttgaccgcag cgattccctc catacccagc ctgtctggga tcgcttgctc ccaattttta
     3121 acagctggaa acctcattta cccgatggcg gaccaattcc tgctgaggcg gaaccctact
     3181 tttcgcctgc atttctctgg acccgtctac ctttgggagc agcctccgat gagctgatcg
     3241 ccaccgttat atttaaagct tttgctgagt acttaaagct ttatgtacag ctagtccgtg
     3301 aagcggcccc cgtagcagat gaacgctcag cgctattgct caatggccaa cgccgctaca
     3361 ccagttaccg ggcagagaaa gatccggcga gggggatgct aagccgattc cacggcgcag
     3421 aatggaccga gtcatatatc catgaggtgt tattcgatct ggataaatac caccctgagt
     3481 aagaaggaga tcaaaggagc ccgaaggcat gaagaggccc cctaccactg atcagctcca
     3541 ctagaaaagc ggagaatcca agcatcgcta tgcggccatt ccacacttct gagctgttgt
     3601 tccagcccca agcccacttg tcttggggat agagcttaac ggtcgtgggc aaagccgctg
     3661 cctggtcaag attcacttcg gggccatcca gggcctgctg aacaagtcgc gcaagcccct
     3721 ggatgaacgc agggttggta tcgagtgcag gcacacggcg aaaattagtg atgcccgcct
     3781 cgctagccag ctcgcggtac tcgatgtcga tctcttcgag ggtctcgatg tgctcgctca
     3841 caaaactgat cggcacaacc actagatcct tcacaccctg ctggcctagc tccaccaagg
     3901 cctcgtcggt gtagggcttt agccactcca caggccccac ccggctctgg tacgcgaggg
     3961 tgaaggagtt gctgtggccc aacgtggcct ccagcttctg gatgatcagc cgggcgcagg
     4021 tttcgatctc cccttggtaa ggatcgcccg cttcctccac gtagctcttg ggcacgccgt
     4081 gggcgctgaa gaacacatgg gcagcggcag gatccgggca ggccaggatc tcgcgggcga
     4141 tcagcccggc catggcgccg atatagcccg ggtcatcgtg atagctgcgg atgcatcgga
     4201 tcggcaaagc tgcaaagaca ggatctgcct ggcgaagacg ctgaagctcc ctgaagctgg
     4261 aaccgctggt gctaatcgag aagtgggggt aaagaggcag caccaccacc tcatccacag
     4321 cgtcggcttt gatgtctgcc accgccgatt cggtaaaggg gtgccagtag cgcatcgcca
     4381 cgtagctggt ggcctcgatc ccaagcaggc gcagagcact ctgcagctcc cgcgcctgct
     4441 gctcagtgat tcgccgcagc ggtgagccgc cgccgatgga gcgataagcc tcctgcgact
     4501 tactcgctcg caggctgctg atcagccagg ccagtggttt ctgcagaacc gggttcggta
     4561 gccggatgat ctccggatcc gagaaaaggt tgtaaagaaa aggaccgacg tcctggatcc
     4621 tctccggccc cccgaggttc agcaggagca cgcctacctt gccgctcacc ttggccatgg
     4681 cctaccgatc ccgctttccc tgcatggtat gaccggatct ggggtcaaca gttagccctg
     4741 aagggccagc tggcagcagt tgaagagcag tcttggggta gcagcagaga tgtcgacaat
     4801 cacagcccag gtccagacag caaaattaca tcctggctaa taactgctgg aattttcctg
     4861 ataccgcagg tcagtcaagc ctggagatgg gaggaagcac gatgggcgct gggcacgaaa
     4921 tgaatttctt aaccggccct tctcgagcga tgctgcttgc gcttgaccaa cggcatgctg
     4981 atggccaaat aattctggat ccatggcagc cccatcattt cggtgccaac gaacccgtca
     5041 ggatcccagg cgagatcagc cggagtctct ggacgctctg ttcaaggaag ttgcaggctg
     5101 gagtggaatg gagcaagcgt tgaggacaag tcctcagaag aaactcacgc tattaagaaa
     5161 tcccagagtt cgctcgaagc agaatgctct cgcatacata atgttaatgg cttttttaaa
     5221 gacaatttgg cttgccgcct acaaagccac ctgaccggag atccattcct aatccacttc
     5281 gggtgtctaa tgaagaacaa aagttttccg tatttagtcg tcaagtttga taattacata
     5341 ccggctcatt tgctgggcgg agcgcaggta ctaccccacc atacacgggt gagcgaaggt
     5401 gaaaccaatc tg
//
