# Supplementary material for: Picocyanobacteria containing a novel pigment gene cluster dominate the brackish water Baltic Sea
Source: ISME J. 2014 Mar 13;8(9):1892–903. doi: 10.1038/ismej.2014.35 (PMC4139726; doi:10.1038/ismej.2014.35)
Supplement: Supplementary dataset 2 [file ismej201435x11.zip › GS824_0p1_contig-15.gbk]

LOCUS       15                      6539 bp    DNA              UNK 01-JAN-1980
DEFINITION  Picocyanobacterial phycobilisome operon, metagenomic contig, partial
            sequence.
ACCESSION   15
VERSION     15
KEYWORDS    cyanobacteria; phycobilisome; pigment; horizontal gene transfer;
            Baltic Sea; ecology.
SOURCE      GS824_0p1|contig-15
  ORGANISM  Synechococcus/Cyanobium
            Bacteria; Cyanobacteria; Oscillatoriophycideae; Chroococcales.
REFERENCE   1
  AUTHORS   Larsson, J., Celepli, N., Ininbergs, K., Dupont, C., Yooseph, S.,
            Bergman, B., Ekman, M.
  TITLE     Picocyanobacteria containing a novel pigment gene cluster dominate
            the brackish water Baltic Sea
FEATURES             Location/Qualifiers
     source          1..6539
                     /mol_type="assembled metagenomic DNA"
                     /collection_date="2011-08-17"
                     /filter_size="0p1"
                     /assembly method="Ray-Meta"
                     /location="lat:58.82 lon:17.63"
                     /sample_name="GS824"
                     /organism="Synechococcus/Cyanobium"
     gene            113..1002
                     /translation="STELSTAPGSGNQQLSVEEANILAAELRSQLRQGLVPSSDSPAIE
                     RMVAGLGDTRGLMRLTFAESLGAVGAAAVPTLCRALRSHDNVTVRRAAAKTLTLIGDPA
                     ALPVLLESLLSDSDPVVQGSAVGAMAAVGDQALEALLSVLVLXKASAMQQGLASWGIAF
                     IGAKAPEALRQAASSPDARVRAAAIAALGEQIQALGDEQARQLLLTALDDLDSEVRAEA
                     ATLMGKLQEPEWACPRLLPLLTDSEEQVRKNAALSLMKLGARDALPALKASVDQEEQPS
                     VRLVLELAISQLSK"
                     /gene="mpeV"
                     /blast_species="Synechococcus sp. WH 7805"
                     /locus_tag="GS824_0p1|contig-156000312_5538_6427_-"
                     /description="hypothetical protein WH7805_06701 "
     CDS             113..1002
                     /translation="STELSTAPGSGNQQLSVEEANILAAELRSQLRQGLVPSSDSPAIE
                     RMVAGLGDTRGLMRLTFAESLGAVGAAAVPTLCRALRSHDNVTVRRAAAKTLTLIGDPA
                     ALPVLLESLLSDSDPVVQGSAVGAMAAVGDQALEALLSVLVLXKASAMQQGLASWGIAF
                     IGAKAPEALRQAASSPDARVRAAAIAALGEQIQALGDEQARQLLLTALDDLDSEVRAEA
                     ATLMGKLQEPEWACPRLLPLLTDSEEQVRKNAALSLMKLGARDALPALKASVDQEEQPS
                     VRLVLELAISQLSK"
                     /gene="mpeV"
                     /blast_species="Synechococcus sp. WH 7805"
                     /locus_tag="GS824_0p1|contig-156000312_5538_6427_-"
                     /description="hypothetical protein WH7805_06701 "
     gene            complement(1022..1641)
                     /translation="EMEALDILFEDLAHPNPYIQSQAFMAMVRDGLXQALPRLLGLLAQ
                     PDITLRRASVRGIGAFGAAALLPLADLLKASTDSTIRASCVKAYAQVASNQPGIHFPES
                     AMKALEEALSDDSPVVAVATVMALGQVGGQAMPLLLRVVGGDNPAQAVAAVNALAQIDD
                     PVIERTLRDLQNQPQVDSYVRETIESALARMSDLHARQPQPG"
                     /gene="cpeZ"
                     /blast_species="Synechococcus sp. WH 7805"
                     /locus_tag="GS824_0p1|contig-156000312_4899_5518_+"
                     /description="putative bilin biosynthesis protein cpeZ "
     CDS             complement(1022..1641)
                     /translation="EMEALDILFEDLAHPNPYIQSQAFMAMVRDGLXQALPRLLGLLAQ
                     PDITLRRASVRGIGAFGAAALLPLADLLKASTDSTIRASCVKAYAQVASNQPGIHFPES
                     AMKALEEALSDDSPVVAVATVMALGQVGGQAMPLLLRVVGGDNPAQAVAAVNALAQIDD
                     PVIERTLRDLQNQPQVDSYVRETIESALARMSDLHARQPQPG"
                     /gene="cpeZ"
                     /blast_species="Synechococcus sp. WH 7805"
                     /locus_tag="GS824_0p1|contig-156000312_4899_5518_+"
                     /description="putative bilin biosynthesis protein cpeZ "
     gene            complement(1734..2225)
                     /translation="MKSVVTTVVTAADAAGRFPSQNDLEAVQGNIQRATARLEAAEKLA
                     AGLDKVTKEAGDACFSKYPYLKQAGEAGENQVKVDKCYRDIAHYLRLINYCLVVGGTGP
                     LDEWGIAGAREVYRTLRLPTAAYVEALTFTRDRACSPRDMSPQALNELKSYLDYAINAL
                     S"
                     /locus_tag="GS824_0p1|contig-156000312_4311_4805_+"
                     /gene="cpeA"
                     /blast_species="Synechococcus sp. CC9311"
                     /description="C-phycoerythrin class I alpha chain "
     CDS             complement(1734..2225)
                     /translation="MKSVVTTVVTAADAAGRFPSQNDLEAVQGNIQRATARLEAAEKLA
                     AGLDKVTKEAGDACFSKYPYLKQAGEAGENQVKVDKCYRDIAHYLRLINYCLVVGGTGP
                     LDEWGIAGAREVYRTLRLPTAAYVEALTFTRDRACSPRDMSPQALNELKSYLDYAINAL
                     S"
                     /locus_tag="GS824_0p1|contig-156000312_4311_4805_+"
                     /gene="cpeA"
                     /blast_species="Synechococcus sp. CC9311"
                     /description="C-phycoerythrin class I alpha chain "
     gene            complement(2291..2847)
                     /translation="MLDAFSRAVVSADSKTAPIGGGELAALRNYVAEGNKRLDAVNAIT
                     SNASCIVSDAVTGMICENTGLIQAGGNCYPNRRMAACLRDGEIVLRYISYALLAGDASV
                     LDDRCLNGLKETYIALGVPLQSAARAVAIMKASSTAHINETNTTGTNPVETRFRKMETV
                     QGDCSALVAEAATYFDRVISGL"
                     /locus_tag="GS824_0p1|contig-156000312_3690_4249_+"
                     /gene="cpeB"
                     /blast_species="Synechococcus sp. WH 7805"
                     /description="C-phycoerythrin class I beta chain "
     CDS             complement(2291..2847)
                     /translation="MLDAFSRAVVSADSKTAPIGGGELAALRNYVAEGNKRLDAVNAIT
                     SNASCIVSDAVTGMICENTGLIQAGGNCYPNRRMAACLRDGEIVLRYISYALLAGDASV
                     LDDRCLNGLKETYIALGVPLQSAARAVAIMKASSTAHINETNTTGTNPVETRFRKMETV
                     QGDCSALVAEAATYFDRVISGL"
                     /locus_tag="GS824_0p1|contig-156000312_3690_4249_+"
                     /gene="cpeB"
                     /blast_species="Synechococcus sp. WH 7805"
                     /description="C-phycoerythrin class I beta chain "
     gene            3213..3467
                     /translation="TDGTTARADTSAINASDPSPQELEESIDQLAAYRDRLVKDVIGMG
                     QRLKLPQKQVEFTLAQHPELQKIESILAQLEAQKSEQD"
                     /gene="unk13"
                     /blast_species="Synechococcus sp. WH 7805"
                     /locus_tag="GS824_0p1|contig-156000312_3073_3327_-"
                     /description="hypothetical protein WH7805_06726 "
     CDS             3213..3467
                     /translation="TDGTTARADTSAINASDPSPQELEESIDQLAAYRDRLVKDVIGMG
                     QRLKLPQKQVEFTLAQHPELQKIESILAQLEAQKSEQD"
                     /gene="unk13"
                     /blast_species="Synechococcus sp. WH 7805"
                     /locus_tag="GS824_0p1|contig-156000312_3073_3327_-"
                     /description="hypothetical protein WH7805_06726 "
     gene            3519..4087
                     /translation="DQFLAASRXAWLTRRAVHHLDHQDDEFGNSNLVIEPFSVEDPAVE
                     QICLTLKINPELAAGGARFWWESNLKPLARTEDQAAVLIDIPLAGDPSQGFLVRDKGYV
                     EKQPVLSQYTFSTDGVMTITTRYDSNVGTERCWFVTDQVRMRVSSVQCLDGVSMTTYCT
                     ELRCPSDETLQSLRASADSMAAGFI"
                     /gene="cpeU"
                     /blast_species="Synechococcus sp. WH 7803"
                     /locus_tag="GS824_0p1|contig-156000312_2453_3021_-"
                     /description="hypothetical protein SynWH7803_0483 "
     CDS             3519..4087
                     /translation="DQFLAASRXAWLTRRAVHHLDHQDDEFGNSNLVIEPFSVEDPAVE
                     QICLTLKINPELAAGGARFWWESNLKPLARTEDQAAVLIDIPLAGDPSQGFLVRDKGYV
                     EKQPVLSQYTFSTDGVMTITTRYDSNVGTERCWFVTDQVRMRVSSVQCLDGVSMTTYCT
                     ELRCPSDETLQSLRASADSMAAGFI"
                     /gene="cpeU"
                     /blast_species="Synechococcus sp. WH 7803"
                     /locus_tag="GS824_0p1|contig-156000312_2453_3021_-"
                     /description="hypothetical protein SynWH7803_0483 "
     gene            4112..4819
                     /gene="pebA"
     CDS             4112..4819
                     /gene="pebA"
     gene            4816..5607
                     /translation="FDPFLQELNTRLERSGAQPLPPPEGLAECRSLKRQSVIRSWLWQV
                     PGFRRWRVTRLDAGDSLQVLNSVAYPAFNNDQPLMGIDLLWFGTRGKLVAVLDFQPLLQ
                     DQNYLDTYYQGLKELISRHPDLHGAEAMRSFDPNQYFXSWLLFCRGGAEEAQESLPRAF
                     TAFLDCYWQLSAEASQRTSIVTAERVKSLQEAYDVYSAERDPAHGLFSSHFGKAWSDRF
                     LHEFLFPSSQQXMTAQQRCSLDQVTIAGWRWQPFLDHAVEMLQALEPAAYPVPEEFLQK
                     TGSTGSKAQPVVVQTATWACRTDKLRQVRAACVEAGPAASVLNLVINPDCRFDLPFFGA
                     DLVTLPSGHLLALDLQPVDRSDSLHTQPVWDRLLPIFNSWKPHLPDGGPIPAEAEPYFS
                     PAFLWTRLPLGAASDELIATVIFKAFAEYLKLYVQLVREAAPVADERSALLLNGQRRYT
                     SYRAEKDXGEGDAKPIPRAEWTESYIHEVLFDLDKYHPE"
                     /gene="pebB"
                     /blast_species="Synechococcus sp. WH 8102"
                     /locus_tag="GS824_0p1|contig-156000312_933_2426_-"
                     /description="phycoerythrobilin:ferredoxin oxidoreductase "
     CDS             4816..5607
                     /translation="FDPFLQELNTRLERSGAQPLPPPEGLAECRSLKRQSVIRSWLWQV
                     PGFRRWRVTRLDAGDSLQVLNSVAYPAFNNDQPLMGIDLLWFGTRGKLVAVLDFQPLLQ
                     DQNYLDTYYQGLKELISRHPDLHGAEAMRSFDPNQYFXSWLLFCRGGAEEAQESLPRAF
                     TAFLDCYWQLSAEASQRTSIVTAERVKSLQEAYDVYSAERDPAHGLFSSHFGKAWSDRF
                     LHEFLFPSSQQXMTAQQRCSLDQVTIAGWRWQPFLDHAVEMLQALEPAAYPVPEEFLQK
                     TGSTGSKAQPVVVQTATWACRTDKLRQVRAACVEAGPAASVLNLVINPDCRFDLPFFGA
                     DLVTLPSGHLLALDLQPVDRSDSLHTQPVWDRLLPIFNSWKPHLPDGGPIPAEAEPYFS
                     PAFLWTRLPLGAASDELIATVIFKAFAEYLKLYVQLVREAAPVADERSALLLNGQRRYT
                     SYRAEKDXGEGDAKPIPRAEWTESYIHEVLFDLDKYHPE"
                     /gene="pebB"
                     /blast_species="Synechococcus sp. WH 8102"
                     /locus_tag="GS824_0p1|contig-156000312_933_2426_-"
                     /description="phycoerythrobilin:ferredoxin oxidoreductase "
     gene            complement(5616..6539)
                     /translation="LRLLGIEATSYVAMRYWHPFTESAVADIKADAVDEVVVLPLYPHF
                     SISTSGSSFRELQRLRQADPVFAALPIRCIRSYHDDPGYIGAMAGLIAREILACPDPAA
                     AHVFFSAHGVPKSYVEEAGDPYQGEIETCARLIIQKLEATLGHSNSFTLAYQSRVGPVE
                     WLKPYTDEALVELGQQGVKDLVVVPISFVSEHIETLEEIDIEYRELASEAGITNFRRVP
                     ALDTNPAFIQGLARLVQQALDGPEVNLDQAAALPTTVKLYPQDKWAWGWNNSSEVWNGR
                     IAMLGFSAFLVELISGRGPLHAFGLL"
                     /gene="hemH"
                     /blast_species="Cyanobium sp. PCC 7001"
                     /locus_tag="GS824_0p1|contig-156000312_1_924_+"
                     /description="ferrochelatase "
     CDS             complement(5616..6539)
                     /translation="LRLLGIEATSYVAMRYWHPFTESAVADIKADAVDEVVVLPLYPHF
                     SISTSGSSFRELQRLRQADPVFAALPIRCIRSYHDDPGYIGAMAGLIAREILACPDPAA
                     AHVFFSAHGVPKSYVEEAGDPYQGEIETCARLIIQKLEATLGHSNSFTLAYQSRVGPVE
                     WLKPYTDEALVELGQQGVKDLVVVPISFVSEHIETLEEIDIEYRELASEAGITNFRRVP
                     ALDTNPAFIQGLARLVQQALDGPEVNLDQAAALPTTVKLYPQDKWAWGWNNSSEVWNGR
                     IAMLGFSAFLVELISGRGPLHAFGLL"
                     /gene="hemH"
                     /blast_species="Cyanobium sp. PCC 7001"
                     /locus_tag="GS824_0p1|contig-156000312_1_924_+"
                     /description="ferrochelatase"
ORIGIN
        1 cctgaaggtt atgggagagc aaaaagcgtg tcatatcctg gtcttgttaa gcccagcata
       61 ggaacaccac ggctatccct gataatttgc ttaagaggag ggtcccttgt ctaccgagtt
      121 gtccactgcc cccggatctg ggaaccagca actgagcgtt gaggaagcca atattctggc
      181 tgcagagctt cgttcccaac ttcgccaggg tctagttcct tcctccgaca gcccagcgat
      241 tgagcgcatg gtggctggcc tcggcgatac cagaggattg atgcggctca cctttgccga
      301 aagccttgga gcagtgggtg ctgcagcggt gccaaccctc tgccgtgcat tgcggtctca
      361 cgacaacgtc accgttcgcc gcgccgcagc aaaaacatta acgctgatcg gagatcccgc
      421 tgccttgccc gttttgctcg aaagtttgct ctcagattcg gatcccgttg tgcagggatc
      481 agctgtcgga gcgatggctg cagtcggcga ccaggctctc gaagcactcc tctctgtgct
      541 tgttcatcca aaagcttcgg ccatgcagca ggggctggcc agctggggga tcgcttttat
      601 cggcgccaag gcgcccgagg ccctacgcca agcagccagc tcgcctgatg ccagggtgag
      661 agcggcagcc atagcagctc tcggcgaaca gatccaggct ctaggagatg aacaggcgag
      721 acagctgctt ctaacagccc tggatgacct ggactccgag gtgcgggcag aagctgcaac
      781 gctgatgggc aagttgcagg agcccgaatg ggcctgccca cgcctactcc ctctcctcac
      841 cgactcggaa gaacaggtcc gcaagaacgc agctttatcg ctgatgaagc taggtgccag
      901 ggatgccttg cctgccttga aggcaagtgt ggaccaggaa gaacaaccaa gtgtcagatt
      961 agtactagaa ctagcaatca gtcagctgag caagtgagga tggcaatcgg ctcgcgtcag
     1021 cccggctgag gttgacgcgc atgcagatca ctcattcgag ccagggctga ttcaattgtc
     1081 tcccgcacat aactatctac ctgtggttgg ttctgcagat ctctaagagt ccgttcaatt
     1141 acaggatcat caatttgggc gagtgcattg acagcagcta ccgcctgggc tggattatct
     1201 ccgcccacca ctctcaacaa cagcggcatc gcctgcccac ccacctgccc aagggccatc
     1261 accgtagcta cagccacaac cggtgaatcg tcgctgagtg cctcctcaag ggccttcatc
     1321 gctgactcgg ggaaatggat tccaggctgg tttgaagcca cctgggcata ggccttcacg
     1381 cagctagcgc ggatagtgct gtccgtgctg gccttaagaa gatccgctaa aggcagcagg
     1441 gctgccgcgc caaaggcgcc gataccacgt acagaagccc ggcgtaaagt tatgtccggt
     1501 tgggccaaca gaccaagcag acgaggcaga gcctgctgag gccaatccct gaccatagcc
     1561 ataaaagcct ggctttgaat ataaggattg gggtgagcaa gatcctcaaa caagatatcc
     1621 agcgcttcca tttccatcga ggggaggggt tacgagaggg cttattttct cacaaaaaag
     1681 gaggcccgaa ggcctccctg gttagtcctc aacaattaat cagaaactga tcaggagagg
     1741 gcgttgatgg cgtaatcaag gtacgacttc aactcattga gagcctgggg gctcatgtca
     1801 cgaggggagc aggcccgatc gcgggtgaag gtgagcgctt ccacgtaagc agcggtaggc
     1861 agacgcaggg tgcggtacac ctcacgggct ccggcaatgc cccactcatc gagagggccg
     1921 gtgccaccta ccaccaggca gtagttgatc agacgcagat agtgagcgat gtcgcggtag
     1981 cacttgtcca ccttgacctg gttctcacca gcttcgccgg cttgcttgag gtaggggtac
     2041 ttgctgaagc aggcgtcacc agcctccttc gtcaccttgt ccagaccggc agccagcttt
     2101 tcagcagctt caagacgtgc agtagctcgc tgaatgttgc cctgaacagc ttctaggtcg
     2161 ttctgggagg ggaagcgacc agcggcatca gcggcggtca caacagtggt cacaacagac
     2221 ttcatcgtga agatcctcgt ttaattgagt tgtagtggtt taaaaaaagc aatctcttcg
     2281 gatgaatcag ctgaggccgc tgatcacacg gtcaaagtag gtagcagctt cagccactag
     2341 agcggagcag tcgccctgaa cggtttccat cttgcggaaa cgggtttcca cagggttggt
     2401 accggtggtg tttgtctcgt tgatgtgagc tgtggaagaa gccttcatga tggccacggc
     2461 gcgggcggca gactgaaggg gaacgcccag agcgatgtag gtctccttga ggccgttcag
     2521 gcagcggtcg tccaaaaccg aggcgtcgcc tgccaacagc gcgtagctga tgtagcgaag
     2581 cacaatttcg ccgtcgcgca ggcaagcggc catgcggcgg ttgggatagc agttgccacc
     2641 agcctggatc aggccagtgt tttcgcagat catgcctgtg actgcatcag aaacgatgca
     2701 ggaggcattg ctggtgatgg cgttaacagc gtctagacgc ttattgccct cagcaacata
     2761 attacggaga gcagcgagct caccgcctcc aattggggca gtcttcgaat ctgcgctaac
     2821 gacagcgcgt gaaaaggcgt cgagcatggg aaagggacca ggggttcttg tgctcagcca
     2881 gttgacagcc agtgaagatc gttagatctg tttaggtctg cctggcttag ctgcctctcg
     2941 gggaaggcgt aaggagaaac tacggtcaac tccctgccca gcaccctaat cagccccatc
     3001 atgcaacctt tcgtcaccca tcgcgggcgc acttgaaaag tcagcgctgg cagtgcatct
     3061 tggcgagagg aaggcataca aaccccacca atcgcggaag cgagtaccag gagttttatc
     3121 ttttcttcca ttttgccatg gatgcggccc tcttggttga tgggtcgtaa cggtcggctg
     3181 cgtatgctca aagtcgcaca ttccaaccca tgaccgacgg caccaccgct cgcgccgaca
     3241 cctctgcaat caacgcatcc gatcccagcc cgcaggagct ggaggagtcg attgatcagc
     3301 tggcggccta ccgagatcga cttgtcaagg atgtgatcgg aatgggacag agactgaagc
     3361 ttcctcagaa gcaagtggaa ttcaccctcg ctcagcatcc cgaattgcag aaaatagaat
     3421 ctattttggc ccagcttgag gcccagaagt ccgaacagga ctaacttccc atccccctca
     3481 ccatgcctgt ggcacccatg gacccagccc gaacgatgga ccaattcttg gcggccagcc
     3541 gaggggcctg gctgacgcgg cgggctgtgc atcacctcga ccaccaagat gatgaattcg
     3601 gaaattccaa tcttgttatc gagcccttct ccgttgagga tccagccgtc gagcagatct
     3661 gccttactct aaaaataaac cctgagctag cagcaggagg ggcccgtttc tggtgggaaa
     3721 gtaatctaaa acccctggcc agaaccgaag accaagcggc tgtactaatc gatatccctc
     3781 tagcagggga tccctctcag gggtttttgg tccgtgacaa gggatacgtg gaaaagcagc
     3841 ccgtcctcag tcaatacacc ttttccaccg atggcgtcat gaccatcacc acgcgctacg
     3901 acagcaatgt cggcacggag cgctgctggt tcgtcacgga tcaggtgcga atgcgggtga
     3961 gctcggtgca atgcctcgat ggtgtatcga tgaccaccta ctgcacggag cttcgttgcc
     4021 cctccgacga aacgctccag tcgctgcggg caagcgccga ttccatggcc gccggtttca
     4081 tttaacccac cctgcaccta agcgctccga gatgtttgac ccttttttgc aagagctcaa
     4141 caccaggctg gaacggtcgg gagcgcagcc ccttccccca cccgaggggc tagctgagtg
     4201 tcgctccctg aagaggcaga gcgtgatacg aagttggctc tggcaggtgc cgggtttccg
     4261 gcgctggagg gtgaccaggc tggacgcggg ggacagcctg caggtgttga attcggtggc
     4321 ctatcccgca ttcaacaacg atcagcccct gatgggaatc gatctccttt ggttcggcac
     4381 ccgcggcaag ctggtcgcag tgcttgattt tcagccacta ctgcaggatc aaaattatct
     4441 tgatacctat tatcaaggtc taaaggaact tatttctcgc cacccggatc ttcacggtgc
     4501 tgaggccatg cgctcatttg atccaaacca atatttttct ccctggctgc tgttctgccg
     4561 tgggggagct gaggaggcgc aggaatcgtt gcctagggct ttcactgcct ttctcgattg
     4621 ctactggcag ctcagcgccg aagccagcca acgcacttcc atagttacag cagaaagggt
     4681 taagagcctg caggaggcat acgatgtcta cagcgccgaa agagatccgg ctcacgggct
     4741 gtttagcagc cacttcggca aggcctggtc ggatcgtttt ctgcacgagt tcctcttccc
     4801 atctagccag cagcaatgac agcacagcaa cgctgcagcc ttgatcaggt cacaatcgcc
     4861 ggttggcgtt ggcagccctt tcttgatcac gcagtcgaga tgcttcaggc gttggagcca
     4921 gccgcctacc ccgtgccgga ggagtttctg caaaaaaccg gatccaccgg ttcgaaggca
     4981 cagccagtgg tggtgcagac ggcaacatgg gcctgtcgaa cagacaagct tcgtcaggtg
     5041 agagccgcct gcgtggaagc ggggccagca gcgtccgtgc tgaacctagt catcaatccc
     5101 gactgccgtt ttgatctgcc tttcttcgga gccgatttgg tcacgctgcc ctcaggccat
     5161 ctgctagccc ttgacttgca gccggttgac cgcagcgatt ccctccatac ccagcctgtc
     5221 tgggatcgct tgctcccaat ttttaacagc tggaaacctc atttacccga tggcggacca
     5281 attcctgctg aggcggaacc ctacttttcg cctgcatttc tctggacccg tctacctttg
     5341 ggagcagcct ccgatgagct gatcgccacc gttatattta aagcttttgc tgagtactta
     5401 aagctttatg tacagctagt ccgtgaagcg gcccccgtag cagatgaacg ctcagcgcta
     5461 ttgctcaatg gccaacgccg ctacaccagt taccgggcag agaaagatcc ggcgaggggg
     5521 atgctaagcc gattccacgg cgcagaatgg accgagtcat atatccatga ggtgttattc
     5581 gatctggata aataccaccc tgagtaagaa ggagatcaaa ggagcccgaa ggcatgaaga
     5641 ggccccctac cactgatcag ctccactaga aaagcggaga atccaagcat cgctatgcgg
     5701 ccattccaca cttctgagct gttgttccag ccccaagccc acttgtcttg gggatagagc
     5761 ttaacggtcg tgggcaaagc cgctgcctgg tcaagattca cttcggggcc atccagggcc
     5821 tgctgaacaa gtcgcgcaag cccctggatg aacgcagggt tggtatcgag tgcaggcaca
     5881 cggcgaaaat tagtgatgcc cgcctcgcta gccagctcgc ggtactcgat gtcgatctct
     5941 tcgagggtct cgatgtgctc gctcacaaaa ctgatcggca caaccactag atccttcaca
     6001 ccctgctggc ctagctccac caaggcctcg tcggtgtagg gctttagcca ctccacaggc
     6061 cccacccggc tctggtacgc gagggtgaag gagttgctgt ggcccaacgt ggcctccagc
     6121 ttctggatga tcagccgggc gcaggtttcg atctcccctt ggtaaggatc gcccgcttcc
     6181 tccacgtagc tcttgggcac gccgtgggcg ctgaagaaca catgggcagc ggcaggatcc
     6241 gggcaggcca ggatctcgcg ggcgatcagc ccggccatgg cgccgatata gcccgggtca
     6301 tcgtgatagc tgcggatgca tcggatcggc aaagctgcaa agacaggatc tgcctggcga
     6361 agacgctgaa gctccctgaa gctggaaccg ctggtgctaa tcgagaagtg ggggtaaaga
     6421 ggcagcacca ccacctcatc cacagcgtcg gctttgatgt ctgccaccgc cgattcggta
     6481 aaggggtgcc agtagcgcat cgccacgtag ctggtggcct cgatcccaag caggcgcag
//
