# Supplementary material for: Picocyanobacteria containing a novel pigment gene cluster dominate the brackish water Baltic Sea
Source: ISME J. 2014 Mar 13;8(9):1892–903. doi: 10.1038/ismej.2014.35 (PMC4139726; doi:10.1038/ismej.2014.35)
Supplement: Supplementary dataset 2 [file ismej201435x11.zip › GS824_0p1_contig-18.gbk]

LOCUS       18                      1948 bp    DNA              UNK 01-JAN-1980
DEFINITION  Picocyanobacterial phycobilisome operon, metagenomic contig, partial
            sequence.
ACCESSION   18
VERSION     18
KEYWORDS    cyanobacteria; phycobilisome; pigment; horizontal gene transfer;
            Baltic Sea; ecology.
SOURCE      GS824_0p1|contig-18
  ORGANISM  Synechococcus/Cyanobium
            Bacteria; Cyanobacteria; Oscillatoriophycideae; Chroococcales.
REFERENCE   1
  AUTHORS   Larsson, J., Celepli, N., Ininbergs, K., Dupont, C., Yooseph, S.,
            Bergman, B., Ekman, M.
  TITLE     Picocyanobacteria containing a novel pigment gene cluster dominate
            the brackish water Baltic Sea
FEATURES             Location/Qualifiers
     source          1..1948
                     /mol_type="assembled metagenomic DNA"
                     /collection_date="2011-08-17"
                     /filter_size="0p1"
                     /assembly method="Ray-Meta"
                     /location="lat:58.82 lon:17.63"
                     /sample_name="GS824"
                     /organism="Synechococcus/Cyanobium"
     gene            complement(2..514)
                     /translation="HIKSAESEADKARIKVAGNEAXETEIGVSNQELDKLFEDLEHPNP
                     YIQTQAFTAMAGHWQEEATPRLIALLSQPNVGLRRASVRALGSFGEAAMQPIADCFRTT
                     DDATVRASCVKAYAQLASNYPGLPFSEGAMAVLRDGLGDDSPVVAVASVMALGQVGEQA
                     VALLLEV"
                     /gene="cpeZ"
                     /blast_species="Synechococcus sp. WH 7805"
                     /locus_tag="GS824_0p1|contig-183000058_1435_1947_+"
                     /description="putative bilin biosynthesis protein cpeZ "
     CDS             complement(2..514)
                     /translation="HIKSAESEADKARIKVAGNEAXETEIGVSNQELDKLFEDLEHPNP
                     YIQTQAFTAMAGHWQEEATPRLIALLSQPNVGLRRASVRALGSFGEAAMQPIADCFRTT
                     DDATVRASCVKAYAQLASNYPGLPFSEGAMAVLRDGLGDDSPVVAVASVMALGQVGEQA
                     VALLLEV"
                     /gene="cpeZ"
                     /blast_species="Synechococcus sp. WH 7805"
                     /locus_tag="GS824_0p1|contig-183000058_1435_1947_+"
                     /description="putative bilin biosynthesis protein cpeZ "
     gene            complement(575..1068)
                     /translation="MKSVATTVVTAADAAGRFPSQNDLEAVQGNIQRAAARLEALXKLA
                     AGLDAVTKEAGDACFNKYPYLKQPGEAGENQTKVDKCYRDLGHYLRLINYCLVVGGTGP
                     LDEWGIAGAREVYRTLRLPTAAYVEALTFTRDRACSPRDMSPQALNEFKAYLDYAINAL
                     S"
                     /locus_tag="GS824_0p1|contig-183000058_881_1374_+"
                     /gene="cpeA"
                     /blast_species="Synechococcus sp. CB0205"
                     /description="C-phycoerythrin class I alpha chain "
     CDS             complement(575..1068)
                     /translation="MKSVATTVVTAADAAGRFPSQNDLEAVQGNIQRAAARLEALXKLA
                     AGLDAVTKEAGDACFNKYPYLKQPGEAGENQTKVDKCYRDLGHYLRLINYCLVVGGTGP
                     LDEWGIAGAREVYRTLRLPTAAYVEALTFTRDRACSPRDMSPQALNEFKAYLDYAINAL
                     S"
                     /locus_tag="GS824_0p1|contig-183000058_881_1374_+"
                     /gene="cpeA"
                     /blast_species="Synechococcus sp. CB0205"
                     /description="C-phycoerythrin class I alpha chain "
     gene            complement(1126..1686)
                     /translation="MLDAFSRAVVSADAKTAAIGGGDIAALKGFIAEGNKRLDAVNAIT
                     SNASCIVSDAVTGMICENTGLIQAGGNCYPNRRMAACLRDGEIVLRYISYALLAGDASV
                     LDDRCLNGLKETYVALGVPLQSAARAVTIMKASSTAHINETNTTGTNPVETRFRKMETV
                     QGDCSALVAEAASYFDRVISALS"
                     /locus_tag="GS824_0p1|contig-183000058_263_823_+"
                     /gene="cpeB"
                     /blast_species="Synechococcus sp. CB0205"
                     /description="C-phycoerythrin class I beta chain "
     CDS             complement(1126..1686)
                     /translation="MLDAFSRAVVSADAKTAAIGGGDIAALKGFIAEGNKRLDAVNAIT
                     SNASCIVSDAVTGMICENTGLIQAGGNCYPNRRMAACLRDGEIVLRYISYALLAGDASV
                     LDDRCLNGLKETYVALGVPLQSAARAVTIMKASSTAHINETNTTGTNPVETRFRKMETV
                     QGDCSALVAEAASYFDRVISALS"
                     /locus_tag="GS824_0p1|contig-183000058_263_823_+"
                     /gene="cpeB"
                     /blast_species="Synechococcus sp. CB0205"
                     /description="C-phycoerythrin class I beta chain "
ORIGIN
        1 tgacttcaag cagtaaggcg actgcctgtt cccccacctg gccgagggcc atcacagacg
       61 ccacggcaac gacgggggag tcatcgccga ggccgtctct cagtaccgcc atcgccccct
      121 cgctgaacgg gagtcccggg tagttcgagg ccagttgtgc gtaggccttc acacagcttg
      181 cgcgcaccgt ggcgtcgtct gttgtccgaa agcaatcagc gatcggttgc atggcggcct
      241 cgccgaaaga gcccagggcc cgcactgagg cccgtctcaa gccgacgttg ggttgactga
      301 gtagggcaat tagcctgggg gttgcctcct cttgccagtg ccccgccatg gcggtgaagg
      361 cttgggtctg gatataggga ttcggatgct ctaggtcttc aaataatttg tcgagttcct
      421 ggttgctcac gccgatctcc gtttctctgc ctcgtttcca gccaccttaa tcctcgcttt
      481 gtcggcttcg ctttctgcgc ttttgatgtg caagaaagca aaaaaaagga ggcccgaagg
      541 cctcctgcac tcaatctgat ttcggtgaag agatcaggag agggcgttga tggcgtagtc
      601 gaggtaagcc ttgaactcgt tcagagcttg ggggctcatg tcgcgagggg agcaagcccg
      661 gtcgcgggtg aaggtcagag cttcgacgta agcagcggta ggcagacgca gggtgcggta
      721 cacctcacga gcgccggcga tgccccactc gtccagaggg ccggtgccgc cgacaaccag
      781 gcagtagttg atcaggcgca ggtagtggcc cagatcgcgg tagcacttgt ccaccttggt
      841 ctggttctca ccagcctcac cgggctgctt gaggtagggg tacttgttga agcaggcatc
      901 gccagcttcc ttggtgacgg cgtcgaggcc ggcagccagc ttttcagcgg cttccaggcg
      961 agcagcggcg cgctggatgt tgccctgaac ggcttcgagg tcgttctggg aagggaagcg
     1021 accggctgcg tcagcggcgg tcacaacggt ggttgcaacg gatttcatcg atgagatcct
     1081 tagatggagg tttgcgttga aaagagagag ctatctctcg ttgattcagc tgagggcgct
     1141 gatcacgcga tcgaagtagg aagcagcttc ggcaaccagt gcagagcagt cgccctggac
     1201 ggtttccatc ttgcggaaac gagtttccac ggggttggtg ccggtggtgt tcgtctcgtt
     1261 gatgtgagcg gtcgaggagg ccttcatgat cgtcacagcg cgagctgcgg actgaagggg
     1321 cacacccaga gccacatagg tctccttaag gccgttcagg cagcggtcat ccagcacgga
     1381 tgcgtcgcca gccagcaggg cgtaggagat gtagcggaga acgatctcgc cgtcgcgcag
     1441 gcaagcagcc atgcggcggt tcgggtagca gttgccgccg gcttgaatca ggccagtgtt
     1501 ctcgcaaatc atgccggtca ctgcgtcgga gacgatgcag gaggcgttgg aggtgattgc
     1561 gttaacagcg tcgaggcgct tgttgccttc ggcgatgaag cctttgaggg cagcaatgtc
     1621 gccaccgccg atggcggcag ttttggcgtc ggcgctaacg acggcgcggg agaatgcgtc
     1681 gagcatgaga gagcaggact ttttgggggg tgctgaggcc gcctaaggca gttgtcacaa
     1741 tcgtcggagg accgatcggt tgttcactgc tcccaacttg atctccagag gactgaagtc
     1801 ttgtcggtgg caactttgct ttggcccact gggtcaaggc accaagagaa cctaagggca
     1861 atccccagtc ggctcccgct gatcgccgtc gatacgcaaa ccttctttat gaaccctcct
     1921 cttttggggc ccaggcgctg cgctgtaa
//
