# Supplementary material for: Picocyanobacteria containing a novel pigment gene cluster dominate the brackish water Baltic Sea
Source: ISME J. 2014 Mar 13;8(9):1892–903. doi: 10.1038/ismej.2014.35 (PMC4139726; doi:10.1038/ismej.2014.35)
Supplement: Supplementary dataset 2 [file ismej201435x11.zip › GS824_0p8_contig-17.gbk]

LOCUS       17                      8369 bp    DNA              UNK 01-JAN-1980
DEFINITION  Picocyanobacterial phycobilisome operon, metagenomic contig, partial
            sequence.
ACCESSION   17
VERSION     17
KEYWORDS    cyanobacteria; phycobilisome; pigment; horizontal gene transfer;
            Baltic Sea; ecology.
SOURCE      GS824_0p8|contig-17
  ORGANISM  Synechococcus/Cyanobium
            Bacteria; Cyanobacteria; Oscillatoriophycideae; Chroococcales.
REFERENCE   1
  AUTHORS   Larsson, J., Celepli, N., Ininbergs, K., Dupont, C., Yooseph, S.,
            Bergman, B., Ekman, M.
  TITLE     Picocyanobacteria containing a novel pigment gene cluster dominate
            the brackish water Baltic Sea
FEATURES             Location/Qualifiers
     source          1..8369
                     /mol_type="assembled metagenomic DNA"
                     /collection_date="2011-08-17"
                     /filter_size="0p8"
                     /assembly method="Ray-Meta"
                     /location="lat:58.82 lon:17.63"
                     /sample_name="GS824"
                     /organism="Synechococcus/Cyanobium"
     gene            complement(1..103)
                     /translation="MKSVVTTVVTAADAAGRFPSQNDLEAVQGNIQRA"
                     /locus_tag="GS824_0p8|contig-176000413_1_103_-"
                     /gene="cpeA"
                     /blast_species="Unknown"
                     /description="NA"
     CDS             complement(1..103)
                     /translation="MKSVVTTVVTAADAAGRFPSQNDLEAVQGNIQRA"
                     /locus_tag="GS824_0p8|contig-176000413_1_103_-"
                     /gene="cpeA"
                     /blast_species="Unknown"
                     /description="NA"
     gene            complement(165..725)
                     /translation="MLDAFSRAVVSADSKTAPIGGGELAALRNYVAEGNKRLDAVNAIT
                     SNASCIVSDAVTGMICENTGLIQAGGNCYPNRRMAACLRDGEIVLRYISYALLAGDASV
                     LDDRCLNGLKETYIALGVPLQSAARAVAIMKASSTAHINETNTSGTNPVETRFRKMETV
                     QGDCSALVAEAATYFDRVISGLS"
                     /locus_tag="GS824_0p8|contig-176000413_165_725_-"
                     /gene="cpeB"
                     /blast_species="Synechococcus sp. WH 7805"
                     /description="C-phycoerythrin class I beta chain "
     CDS             complement(165..725)
                     /translation="MLDAFSRAVVSADSKTAPIGGGELAALRNYVAEGNKRLDAVNAIT
                     SNASCIVSDAVTGMICENTGLIQAGGNCYPNRRMAACLRDGEIVLRYISYALLAGDASV
                     LDDRCLNGLKETYIALGVPLQSAARAVAIMKASSTAHINETNTSGTNPVETRFRKMETV
                     QGDCSALVAEAATYFDRVISGLS"
                     /locus_tag="GS824_0p8|contig-176000413_165_725_-"
                     /gene="cpeB"
                     /blast_species="Synechococcus sp. WH 7805"
                     /description="C-phycoerythrin class I beta chain "
     gene            1087..1341
                     /translation="TDGTTARADTSAINASDPSPQELEESIDQLAAYRDRLVKDVIGMG
                     QRLKLPQKQVEFTLAQHPELQKIESILAQLEAQKSEQD"
                     /gene="unk13"
                     /blast_species="Synechococcus sp. WH 7805"
                     /locus_tag="GS824_0p8|contig-176000413_1087_1341_+"
                     /description="hypothetical protein WH7805_06726 "
     CDS             1087..1341
                     /translation="TDGTTARADTSAINASDPSPQELEESIDQLAAYRDRLVKDVIGMG
                     QRLKLPQKQVEFTLAQHPELQKIESILAQLEAQKSEQD"
                     /gene="unk13"
                     /blast_species="Synechococcus sp. WH 7805"
                     /locus_tag="GS824_0p8|contig-176000413_1087_1341_+"
                     /description="hypothetical protein WH7805_06726 "
     gene            1393..1962
                     /translation="DQFLAASRGAWLTRRAVHHLDHQDDEFGNSNLVIEPFSVEDPAVE
                     QICLTLKINPELAAGGARFWWESNLKPLARTEDQAAVLIDIPLAGDPSQGFLVRDKGYV
                     EKQPVLSQYTFSTDGVMTITTRYDSNVGTERCWFVTDQVRMRVSSVQCLDGVSMTTYCT
                     ELRCPSDETLQSLRASADSMAAGFI"
                     /gene="cpeU"
                     /blast_species="Synechococcus sp. WH 7803"
                     /locus_tag="GS824_0p8|contig-176000413_1393_1962_+"
                     /description="hypothetical protein SynWH7803_0483 "
     CDS             1393..1962
                     /translation="DQFLAASRGAWLTRRAVHHLDHQDDEFGNSNLVIEPFSVEDPAVE
                     QICLTLKINPELAAGGARFWWESNLKPLARTEDQAAVLIDIPLAGDPSQGFLVRDKGYV
                     EKQPVLSQYTFSTDGVMTITTRYDSNVGTERCWFVTDQVRMRVSSVQCLDGVSMTTYCT
                     ELRCPSDETLQSLRASADSMAAGFI"
                     /gene="cpeU"
                     /blast_species="Synechococcus sp. WH 7803"
                     /locus_tag="GS824_0p8|contig-176000413_1393_1962_+"
                     /description="hypothetical protein SynWH7803_0483 "
     gene            2116..2697
                     /gene="pebA"
     CDS             2116..2697
                     /gene="pebA"
     gene            2694..3482
                     /translation="SLPEEAERDTKLALAGAGFPALEGDQVDAGDSLQVLNSVAYPAFN
                     NDQPLMGIDLLWFGTRGKLVAVLDFQPLLQDQNYLDTYYQGLKELISRHPDLHGAEAMR
                     SFDPNQYFSPWLLFCRGGAEEAQESLPRAFTAFLDCYWQLSAEASQRTSIVTAERVKSL
                     QEAYDVYSAERDPAHGLFSSHFGKAWSDRFLHEFLFPSSQQXMTAQQRCSLDQVTIAGW
                     RWQPFLDHAVEMLQALEPAAYPVPEEFLQKTGSTGSKAQPVVVQTATWACRTDKLRQVR
                     AACVEAGPAASVLNLVINPDCRFDLXFFGADLVTLPSGHLLALDLQPVDRSDSLHTQPV
                     WDRLLPIFNSWKPHLPDGGPIPAEAEPYFSPAFLWTRLPLGAASDELIATVIFKAFAEY
                     LKLYVQLVREAAPVADERSALLLNGQRRYTSYRAEKDPARGMLSRFHGAEWTESYIHEV
                     LFDLDKYHPE"
                     /gene="pebB"
                     /blast_species="Synechococcus sp. WH 8102"
                     /locus_tag="GS824_0p8|contig-176000413_2074_3482_+"
                     /description="phycoerythrobilin:ferredoxin oxidoreductase "
     CDS             2694..3482
                     /translation="SLPEEAERDTKLALAGAGFPALEGDQVDAGDSLQVLNSVAYPAFN
                     NDQPLMGIDLLWFGTRGKLVAVLDFQPLLQDQNYLDTYYQGLKELISRHPDLHGAEAMR
                     SFDPNQYFSPWLLFCRGGAEEAQESLPRAFTAFLDCYWQLSAEASQRTSIVTAERVKSL
                     QEAYDVYSAERDPAHGLFSSHFGKAWSDRFLHEFLFPSSQQXMTAQQRCSLDQVTIAGW
                     RWQPFLDHAVEMLQALEPAAYPVPEEFLQKTGSTGSKAQPVVVQTATWACRTDKLRQVR
                     AACVEAGPAASVLNLVINPDCRFDLXFFGADLVTLPSGHLLALDLQPVDRSDSLHTQPV
                     WDRLLPIFNSWKPHLPDGGPIPAEAEPYFSPAFLWTRLPLGAASDELIATVIFKAFAEY
                     LKLYVQLVREAAPVADERSALLLNGQRRYTSYRAEKDPARGMLSRFHGAEWTESYIHEV
                     LFDLDKYHPE"
                     /gene="pebB"
                     /blast_species="Synechococcus sp. WH 8102"
                     /locus_tag="GS824_0p8|contig-176000413_2074_3482_+"
                     /description="phycoerythrobilin:ferredoxin oxidoreductase "
     gene            complement(3491..4677)
                     /translation="AKVSGKVGVLLLNLGGPERIQDVGPFLYNLFSDPEIIRLPNPVLQ
                     KPLAWLISSLRASKSQEAYRSIGGGSPLRRITEQQARELQSALRLLGIEATSYVAMRYW
                     HPFTESAVADIKADAVDEVVVLPLYPHFSISTSGSSFRELQRLRQADPVFAALPIRCIR
                     SYHDDPGYIGAMAGLIAREILACPDPAAAHVFFSAHGVPKSYVEEAGDPYQGEIETCAR
                     LIIXEAEATLGHSNSFTLAYQSRVGPVEWLKPYTDEALVELGQQGVKDLVVVPISFVSE
                     HIETLEEIDIEYRELASEAGITNFRRVPALDTNPAFIQGLARLVQQALDGPEVNLDQAA
                     ALPTTVKLYPQDKWAWGWNNSSEVWNGRIAMLGFSAFLVELISGRGPLHAFGLL"
                     /gene="hemH"
                     /blast_species="Cyanobium sp. PCC 7001"
                     /locus_tag="GS824_0p8|contig-176000413_3491_4677_-"
                     /description="ferrochelatase "
     CDS             complement(3491..4677)
                     /translation="AKVSGKVGVLLLNLGGPERIQDVGPFLYNLFSDPEIIRLPNPVLQ
                     KPLAWLISSLRASKSQEAYRSIGGGSPLRRITEQQARELQSALRLLGIEATSYVAMRYW
                     HPFTESAVADIKADAVDEVVVLPLYPHFSISTSGSSFRELQRLRQADPVFAALPIRCIR
                     SYHDDPGYIGAMAGLIAREILACPDPAAAHVFFSAHGVPKSYVEEAGDPYQGEIETCAR
                     LIIXEAEATLGHSNSFTLAYQSRVGPVEWLKPYTDEALVELGQQGVKDLVVVPISFVSE
                     HIETLEEIDIEYRELASEAGITNFRRVPALDTNPAFIQGLARLVQQALDGPEVNLDQAA
                     ALPTTVKLYPQDKWAWGWNNSSEVWNGRIAMLGFSAFLVELISGRGPLHAFGLL"
                     /gene="hemH"
                     /blast_species="Cyanobium sp. PCC 7001"
                     /locus_tag="GS824_0p8|contig-176000413_3491_4677_-"
                     /description="ferrochelatase"
     gene            complement(5369..6869)
                     /translation="EVLAAATGSGLRQKKNTENLIFRNSSQLIGSGGHPAGISPRHGQV
                     LAGLLQTQRLTSLQGVGGIGLERQASIASTLTNLXDEPGGGWLDAAGLEGRLKNPLAPV
                     LAAPIDLEVAKSQRPQGQAEGITTAAGDVDLHVLQACDSNAIGGHDSAAYAVNPLTGSD
                     QTWPRDKVVISTKATAGAPIIYKSTCVEQLAVTSSPDLASLYQLLARQQKPILPSGERR
                     AILGCGYVGEAVAKAWKQEGHSLWATTTRRERLGELSELVENPLIFDSNDASTNIDFAA
                     DLDGVLVSFXSFEGSEVDLNQYRRTFLGGLQRLVETLDRRPSNTPLQLVHLSSCGVYGN
                     RHGALTSETAPTDHDHPVNQVLVQAEEMMGSIRSDRIKVCVLRLGGIYGPGRDIPSMLL
                     SAAGGFVQRNGLNVPCWIHRDDIVRGVCFAFEQGLNDTYNLVNDTQLSGQELTDRLCER
                     AGLPLATWLTTNTSDRVLNACVSNEKLKQIGFTFAHPCMVG"
                     /gene="nucleoside-diphosphate-sugar epimerase"
                     /blast_species="Synechococcus sp. RCC307"
                     /locus_tag="GS824_0p8|contig-176000413_5369_6869_-"
                     /description="putative nucleoside-diphosphate-sugar
                     epimerase "
     CDS             complement(5369..6869)
                     /translation="EVLAAATGSGLRQKKNTENLIFRNSSQLIGSGGHPAGISPRHGQV
                     LAGLLQTQRLTSLQGVGGIGLERQASIASTLTNLXDEPGGGWLDAAGLEGRLKNPLAPV
                     LAAPIDLEVAKSQRPQGQAEGITTAAGDVDLHVLQACDSNAIGGHDSAAYAVNPLTGSD
                     QTWPRDKVVISTKATAGAPIIYKSTCVEQLAVTSSPDLASLYQLLARQQKPILPSGERR
                     AILGCGYVGEAVAKAWKQEGHSLWATTTRRERLGELSELVENPLIFDSNDASTNIDFAA
                     DLDGVLVSFXSFEGSEVDLNQYRRTFLGGLQRLVETLDRRPSNTPLQLVHLSSCGVYGN
                     RHGALTSETAPTDHDHPVNQVLVQAEEMMGSIRSDRIKVCVLRLGGIYGPGRDIPSMLL
                     SAAGGFVQRNGLNVPCWIHRDDIVRGVCFAFEQGLNDTYNLVNDTQLSGQELTDRLCER
                     AGLPLATWLTTNTSDRVLNACVSNEKLKQIGFTFAHPCMVG"
                     /gene="nucleoside-diphosphate-sugar epimerase"
                     /blast_species="Synechococcus sp. RCC307"
                     /locus_tag="GS824_0p8|contig-176000413_5369_6869_-"
                     /description="putative nucleoside-diphosphate-sugar
                     epimerase"
     gene            6898..7656
                     /translation="MVLPVLVIKPLTNNARVSNFLAASEETPRQFSQQINQLDGAAAAS
                     LIEQAYRQVYFHAFKRDRDVMLESKLRSGQITTREFVRQLLRSEKFRNDFYRCNSNYRV
                     VEQVVGRVLGRPVHGDQERIAWSIVIAGQGLPAFIDALIDSPEYMETFGEDLVPHQRAR
                     MLAGQSVGTMPFNQQAPRYDAYWRDTMALRAPAVASGSWAGWPRPAWLANQPTPAVQNA
                     WRWFVATGGFVLTGLVLWTALAMLSTGAKG"
                     /locus_tag="GS824_0p8|contig-176000413_6892_7900_+"
                     /gene="cpcGII"
                     /blast_species="Cyanobium gracile PCC 6307"
                     /description="Phycobilisome Linker polypeptide "
     CDS             6898..7656
                     /translation="MVLPVLVIKPLTNNARVSNFLAASEETPRQFSQQINQLDGAAAAS
                     LIEQAYRQVYFHAFKRDRDVMLESKLRSGQITTREFVRQLLRSEKFRNDFYRCNSNYRV
                     VEQVVGRVLGRPVHGDQERIAWSIVIAGQGLPAFIDALIDSPEYMETFGEDLVPHQRAR
                     MLAGQSVGTMPFNQQAPRYDAYWRDTMALRAPAVASGSWAGWPRPAWLANQPTPAVQNA
                     WRWFVATGGFVLTGLVLWTALAMLSTGAKG"
                     /locus_tag="GS824_0p8|contig-176000413_6892_7900_+"
                     /gene="cpcGII"
                     /blast_species="Cyanobium gracile PCC 6307"
                     /description="Phycobilisome Linker polypeptide "
     gene            complement(8053..8361)
                     /translation="ILKNIAQKAMNLGEHDGLRFYEFDSIADEKGFKVNYRAVLDSLPI
                     DQAMADRIVEEANQAFHLNMTMFQELEGNLVAAIGKVLFGFLTRRQRAGSTEAVAA"
                     /gene="hmuO"
                     /blast_species="Synechococcus sp. WH 5701"
                     /locus_tag="GS824_0p8|contig-176000413_8053_8361_-"
                     /description="Heme oxygenase "
     CDS             complement(8053..8361)
                     /translation="ILKNIAQKAMNLGEHDGLRFYEFDSIADEKGFKVNYRAVLDSLPI
                     DQAMADRIVEEANQAFHLNMTMFQELEGNLVAAIGKVLFGFLTRRQRAGSTEAVAA"
                     /gene="hmuO"
                     /blast_species="Synechococcus sp. WH 5701"
                     /locus_tag="GS824_0p8|contig-176000413_8053_8361_-"
                     /description="Heme oxygenase "
ORIGIN
        1 tagctcgctg aatgttgccc tgaacagctt ctaggtcgtt ctgggaggga aagcgaccag
       61 cggcatcagc ggcggtcaca acagtggtca caacagactt catcgtgaag atcctcgttt
      121 aattgagttg tagtggttta aaaaaagcaa tctcttcgga tgaatcagct gaggccgctg
      181 atcacacggt caaagtaggt agcagcttca gccactagag cggagcagtc gccctgaacg
      241 gtttccatct tgcggaaacg ggtttccaca gggttggtac cgctggtgtt tgtctcgttg
      301 atgtgagctg tggaagaagc cttcatgatg gccacggcgc gggcggcaga ctgaagggga
      361 acgcccagag cgatgtaggt ctccttgagg ccgttcaggc agcggtcgtc caaaaccgag
      421 gcgtcgcctg ccaacagcgc gtagctgatg tagcgaagca caatttcgcc gtcgcgcagg
      481 caagcggcca tgcggcggtt gggatagcag ttgccaccag cctggatcag gccagtgttt
      541 tcgcagatca tgcctgtgac tgcatcagaa acgatgcagg aggcattgct ggtgatggcg
      601 ttaacagcgt ctagacgctt attgccctca gcaacataat tacggagagc agcgagctca
      661 ccgcctccaa ttggggcagt cttcgaatct gcgctaacga cagcgcgtga aaaggcgtcg
      721 agcatgggaa agggaccagg ggttcttgtg ctcagccagt tgacagccag tgaagatcgt
      781 tagatctgtt taggtctgcc tggcttagct gcctctcggg gaaggcgtaa ggagaaacta
      841 cggtcaactc cctgcccagc accctaatca gccccatcat gcaacctttc gtcacccatc
      901 gcgggcgcac ttgaaaagtc agcgctggca gtgcatcttg gcgagaggaa ggcatacaaa
      961 ccccaccaat cgcggaagcg agtaccagga gttttatctt ttcttccatt ttgccatgga
     1021 tgcggccctc ttggttgatg ggtcgtaacg gtcggctgcg tatgctcaaa gtcgcacatt
     1081 ccaacccatg accgacggca ccaccgctcg cgccgacacc tctgcaatca acgcatccga
     1141 tcccagcccg caggagctgg aggagtcgat tgatcagctg gcggcctacc gagatcgact
     1201 tgtcaaggat gtgatcggaa tgggacagag actgaagctt cctcagaagc aagtggaatt
     1261 caccctcgct cagcatcccg aattgcagaa aatagaatct attttggccc agcttgaggc
     1321 ccagaagtcc gaacaggact aacttcccat ccccctcacc atgcctgtgg cacccatgga
     1381 cccagcccga acgatggacc aattcttggc ggccagccga ggggcctggc tgacgcggcg
     1441 ggctgtgcat cacctcgacc accaagatga tgaattcgga aattccaatc ttgttatcga
     1501 gcccttctcc gttgaggatc cagccgtcga gcagatctgc cttactctaa aaataaaccc
     1561 tgagctagca gcaggagggg cccgtttctg gtgggaaagt aatctaaaac ccctggccag
     1621 aaccgaagac caagcggctg tactaatcga tatccctcta gcaggggatc cctctcaggg
     1681 gtttttggtc cgtgacaagg gatacgtgga aaagcagccc gtcctcagtc aatacacctt
     1741 ttccaccgat ggcgtcatga ccatcaccac gcgctacgac agcaatgtcg gcacggagcg
     1801 ctgctggttc gtcacggatc aggtgcgaat gcgggtgagc tcggtgcaat gcctcgatgg
     1861 tgtatcgatg accacctact gcacggagct tcgttgcccc tccgacgaaa cgctccagtc
     1921 gctgcgggca agcgccgatt ccatggccgc cggtttcatt taacccaccc tgcacctaag
     1981 cgctccgaga tgtttgaccc ttttttgcaa gagctcaaca ccaggctgga acggtcggga
     2041 gcgcagcccc ttcccccacc cgaggggcta gctgagtgtc gctccctgaa gaggcagagc
     2101 gtgatacgaa gttggctctg gcaggtgccg ggtttccggc gctggagggt gaccaggctg
     2161 gacgcggggg acagcctgca ggtgttgaat tcggtggcct atcccgcatt caacaacgat
     2221 cagcccctga tgggaatcga tctcctttgg ttcggcaccc gcggcaagct ggtcgcagtg
     2281 cttgattttc agccactact gcaggatcaa aattatcttg atacctatta tcaaggtcta
     2341 aaggaactta tttctcgcca cccggatctt cacggtgctg aggccatgcg ctcatttgat
     2401 ccaaaccaat atttttctcc ctggctgctg ttctgccgtg ggggagctga ggaggcgcag
     2461 gaatcgttgc ctagggcttt cactgccttt ctcgattgct actggcagct cagcgccgaa
     2521 gccagccaac gcacttccat agttacagca gaaagggtta agagcctgca ggaggcatac
     2581 gatgtctaca gcgccgaaag agatccggct cacgggctgt ttagcagcca cttcggcaag
     2641 gcctggtcgg atcgttttct gcacgagttc ctcttcccat ctagccagca gcaatgacag
     2701 cacagcaacg ctgcagcctt gatcaggtca caatcgccgg ttggcgttgg cagccctttc
     2761 ttgatcacgc agtcgagatg cttcaggcgt tggagccagc cgcctacccc gtgccggagg
     2821 agtttctgca aaaaaccgga tccaccggtt cgaaggcaca gccagtggtg gtgcagacgg
     2881 caacatgggc ctgtcgaaca gacaagcttc gtcaggtgag agccgcctgc gtggaagcgg
     2941 ggccagcagc gtccgtgctg aacctagtca tcaatcccga ctgccgtttt gatctgcctt
     3001 tcttcggagc cgatttggtc acgctgccct caggccatct gctagccctt gacttgcagc
     3061 cggttgaccg cagcgattcc ctccataccc agcctgtctg ggatcgcttg ctcccaattt
     3121 ttaacagctg gaaacctcat ttacccgatg gcggaccaat tcctgctgag gcggaaccct
     3181 acttttcgcc tgcatttctc tggacccgtc tacctttggg agcagcctcc gatgagctga
     3241 tcgccaccgt tatatttaaa gcttttgctg agtacttaaa gctttatgta cagctagtcc
     3301 gtgaagcggc ccccgtagca gatgaacgct cagcgctatt gctcaatggc caacgccgct
     3361 acaccagtta ccgggcagag aaagatccgg cgagggggat gctaagccga ttccacggcg
     3421 cagaatggac cgagtcatat atccatgagg tgttattcga tctggataaa taccaccctg
     3481 agtaagaagg agatcaaagg agcccgaagg catgaagagg ccccctacca ctgatcagct
     3541 ccactagaaa agcggagaat ccaagcatcg ctatgcggcc attccacact tctgagctgt
     3601 tgttccagcc ccaagcccac ttgtcttggg gatagagctt aacggtcgtg ggcaaagccg
     3661 ctgcctggtc aagattcact tcggggccat ccagggcctg ctgaacaagt cgcgcaagcc
     3721 cctggatgaa cgcagggttg gtatcgagtg caggcacacg gcgaaaatta gtgatgcccg
     3781 cctcgctagc cagctcgcgg tactcgatgt cgatctcttc gagggtctcg atgtgctcgc
     3841 tcacaaaact gatcggcaca accactagat ccttcacacc ctgctggcct agctccacca
     3901 aggcctcgtc ggtgtagggc tttagccact ccacaggccc cacccggctc tggtacgcga
     3961 gggtgaagga gttgctgtgg cccaacgtgg cctccagctt ctggatgatc agccgggcgc
     4021 aggtttcgat ctccccttgg taaggatcgc ccgcttcctc cacgtagctc ttgggcacgc
     4081 cgtgggcgct gaagaacaca tgggcagcgg caggatccgg gcaggccagg atctcgcggg
     4141 cgatcagccc ggccatggcg ccgatatagc ccgggtcatc gtgatagctg cggatgcatc
     4201 ggatcggcaa agctgcaaag acaggatctg cctggcgaag acgctgaagc tccctgaagc
     4261 tggaaccgct ggtgctaatc gagaagtggg ggtaaagagg cagcaccacc acctcatcca
     4321 cagcgtcggc tttgatgtct gccaccgccg attcggtaaa ggggtgccag tagcgcatcg
     4381 ccacgtagct ggtggcctcg atcccaagca ggcgcagagc actctgcagc tcccgcgcct
     4441 gctgctcagt gattcgccgc agcggtgagc cgccgccgat ggagcgataa gcctcctgcg
     4501 acttactcgc tcgcaggctg ctgatcagcc aggccagtgg tttctgcaga accgggttcg
     4561 gtagccggat gatctccgga tccgagaaaa ggttgtaaag aaaaggaccg acgtcctgga
     4621 tcctctccgg ccccccgagg ttcagcagga gcacgcctac cttgccgctc accttggcca
     4681 tggcctaccg atcccgcttt ccctgcatgg tatgaccgga tctggggtca acagttagcc
     4741 ctgaagggcc agctggcagc agttgaagag cagtcttggg gtagcagcag agatgtcgac
     4801 aatcacagcc caggtccaga cagcaaaatt acatcctggc taataactgc tggaattttc
     4861 ctgataccgc aggtcagtca agcctggaga tgggaggaag cacgatgggc gctgggcacg
     4921 aaatgaattt cttaaccggc ccttctcgag cgatgctgct tgcgcttgac caacggcatg
     4981 ctgatggcca aataattctg gatccatggc agccccatca tttcggtgcc aacgaacccg
     5041 tcaggatccc aggcgagatc agccggagtc tctggacgct ctgttcaagg aagttgcagg
     5101 ctggagtgga atggagcaag cgttgaggac aagtcctcag aagaaactca cgctattaag
     5161 aaatcccaga gttcgctcga agcagaatgc tctcgcatac ataatgttaa tggctttttt
     5221 aaagacaatt tggcttgccg cctacaaagc cacctgaccg gagatccatt cctaatccac
     5281 ttcgggtgtc tactgaagaa caaaagtttt ccgtatttag tcgtcaagtt tgataattaa
     5341 ataccggctc atttgctggg cggagcgcag gtattacccc accatgcacg ggtgagcaaa
     5401 ggtgaaacca atctgtttga gcttctcatt gctgacacac gcattaagaa ctcgatcact
     5461 cgtgttagtc gtcaaccacg tggccagggg caacccggcc cgctcgcaca ggcgatccgt
     5521 gagctcttgg ccgctgagct gggtatcgtt gacaagattg taagtatcat taagtccttg
     5581 ctcaaatgcg aagcaaacac ctcggacaat gtcatcgcgg tggatccagc acggcacatt
     5641 caggccgttg cgttgcacaa agccaccagc agctgacaac agcattgatg gaatatcacg
     5701 cccggggccg tagatgcctc ccagccgaag cacgcaaacc ttgatcctgt cagagcggat
     5761 ggatcccatc atctcctccg cctgaaccag tacctggtta acagggtgat catggtctgt
     5821 cggggctgtt tcgctggtga gagcaccatg ccggttgccg tatacgccac agctgctcag
     5881 gtggacaagc tgcagcggtg tgttgctggg gcgtcgatcc agcgtctcaa cgagtcgttg
     5941 caagccacca agaaaggttc gcctgtattg gttgagatca acctcggaac ccttcgaagg
     6001 agcgaaggaa accaaaaccc catcaagatc agcggcgaag tcgatgttgg tgctggcatc
     6061 gttcgagtca aagatcaggg gattttccac cagctcggag agctccccaa gccgttcgcg
     6121 tcgggttgtg gtggcccaca gtgaatgacc ctcctgcttc caggccttgg cgaccgcctc
     6181 gcccacatac ccgcaaccca ggatggcccg ccgttctccc gagggcagga tgggtttctg
     6241 ctgcctggcc aacagctgat agagggaggc caggtcagga gaggacgtca ccgcgagctg
     6301 ctcaacacat gtacttttgt aaatgatagg ggctccagct gtcgcttttg tgctgatcac
     6361 taccttgtcg cgaggccagg tttgatcgct tcccgtgaga gggttgacag cgtatgcggc
     6421 actgtcatgc ccacctatcg cgttgctgtc gcaggcctgg aggacgtgca ggtcaacgtc
     6481 cccggctgca gtggtgatgc cctcagcctg gccctggggc cgctgggact tagcaacttc
     6541 aaggtcgatc ggcgcagcca ggacgggcgc caatgggttt ttcaggcgac cttcaagccc
     6601 ggcggcgtcg agccacccgc cgccgggctc gtcacgaggt tggtgagcgt cgatgcgatc
     6661 gacgcctgac gctctaagcc gataccgccg acgccttgga gactggtcaa gcgctgggtc
     6721 tgcagcagcc ctgcaagaac ctggccatgc cggggggaga taccagcagg gtgcccaccg
     6781 ctcccaatca attgcgagct gttgcggaag atcaagttct ctgtgttttt tttttgccga
     6841 aggcctgagc ccgtcgctgc agccaatact tccataagtt tgcttcctgt ccgcccaatg
     6901 gtcctgcctg ttctggtcat caagcctctc accaacaacg ccagggtcag caactttctg
     6961 gcagccagcg aagagacccc tcgccagttc agccagcaga tcaatcagct ggatggtgct
     7021 gccgccgcat ctctgatcga gcaggcctat cgccaagttt attttcacgc cttcaagcgc
     7081 gaccgcgatg tgatgctcga gtcgaagctg cgctccggcc agatcaccac ccgcgaattc
     7141 gtgcgccagc tgcttcgttc ggagaaattc cgcaacgact tctaccgctg caacagcaac
     7201 taccgcgtgg ttgaacaggt ggtgggccga gtgctgggcc ggccggtgca cggcgaccag
     7261 gagcgcatcg cctggtcgat cgtgatcgcg gggcaagggc tgccggcctt catcgatgcc
     7321 ctgatcgatt ccccggaata catggagacc ttcggggaag acctggtgcc ccaccagcgc
     7381 gcccggatgc tggcaggcca gtcggtgggc acgatgccct tcaaccagca agccccccgc
     7441 tacgacgcct actggcgcga caccatggcc ctccgcgctc ccgcggtcgc cagcggcagc
     7501 tgggccggct ggccgcggcc ggcctggctg gccaaccagc ccaccccggc ggtgcagaac
     7561 gcttggcgct ggtttgtggc taccggtggc ttcgtgctca ccggccttgt gctctggacg
     7621 gccctggcga tgctgagcac tggagccaag ggctgagccg atcccccagg cttggccgac
     7681 gaggagtcgc ttacgcagca ggacgcaacg cgcgcggcgc ttatcggcat taagacctcc
     7741 tgcagcgcct cctccgcctc cggccagcgg tacttccaac accaggcgca gggctcggtc
     7801 tccagcactt tgctggtcct ggccgagcgc gtcttctggt tgaggactat ctggccctgt
     7861 tcactgcctt ttcaacccag aactcaggac taccggtgcc tcgctagatc aggagctgtt
     7921 gagagcgaga tgagcctctt tgagtcacct gtgctcgaac cacttggctg atttgccagt
     7981 tcaaagcaac tggtcggcgt cagccgggtg caggcgaagt caatccatgc ccggatgcag
     8041 ccgaggcgag gttcacgacc tcaggcagcc accgcttcgg tgctgccggc gcgctggcgg
     8101 cgggtgagga agccgaagag caccttgccg atggcggcca ccaggttgcc ttccagctcc
     8161 tggaacatgg tcatgttgag gtggaaggcc tggttggcct cctccacgat gcgatcggcc
     8221 atggcctggt cgatgggcag gctgtcgagc acggcgcggt agttgacctt gaaacccttc
     8281 tcgtcggcaa tgctgtcgaa ctcgtagaag cgcaggccgt cgtgctcgcc caggttcatg
     8341 gccttttggg cgatgttctt gaggatctg
//
