# Supplementary material for: Picocyanobacteria containing a novel pigment gene cluster dominate the brackish water Baltic Sea
Source: ISME J. 2014 Mar 13;8(9):1892–903. doi: 10.1038/ismej.2014.35 (PMC4139726; doi:10.1038/ismej.2014.35)
Supplement: Supplementary dataset 2 [file ismej201435x11.zip › GS824_0p8_contig-27.gbk]

LOCUS       27                      8142 bp    DNA              UNK 01-JAN-1980
DEFINITION  Picocyanobacterial phycobilisome operon, metagenomic contig, partial
            sequence.
ACCESSION   27
VERSION     27
KEYWORDS    cyanobacteria; phycobilisome; pigment; horizontal gene transfer;
            Baltic Sea; ecology.
SOURCE      GS824_0p8|contig-27
  ORGANISM  Synechococcus/Cyanobium
            Bacteria; Cyanobacteria; Oscillatoriophycideae; Chroococcales.
REFERENCE   1
  AUTHORS   Larsson, J., Celepli, N., Ininbergs, K., Dupont, C., Yooseph, S.,
            Bergman, B., Ekman, M.
  TITLE     Picocyanobacteria containing a novel pigment gene cluster dominate
            the brackish water Baltic Sea
FEATURES             Location/Qualifiers
     source          1..8142
                     /mol_type="assembled metagenomic DNA"
                     /collection_date="2011-08-17"
                     /filter_size="0p8"
                     /assembly method="Ray-Meta"
                     /location="lat:58.82 lon:17.63"
                     /sample_name="GS824"
                     /organism="Synechococcus/Cyanobium"
     gene            complement(113..334)
                     /translation="DEQLAQIAAQLNEAAAFVTPEVIRAGRKSAAGTESLAAIEYAINT
                     IGKALVLTDLSIDPEQDAEVLREFRKG"
                     /gene="CB0205_hyp6"
                     /blast_species="Synechococcus sp. WH 8102"
                     /locus_tag="GS824_0p8|contig-278000162_113_334_-"
                     /description="hypothetical protein SYNW0869 "
     CDS             complement(113..334)
                     /translation="DEQLAQIAAQLNEAAAFVTPEVIRAGRKSAAGTESLAAIEYAINT
                     IGKALVLTDLSIDPEQDAEVLREFRKG"
                     /gene="CB0205_hyp6"
                     /blast_species="Synechococcus sp. WH 8102"
                     /locus_tag="GS824_0p8|contig-278000162_113_334_-"
                     /description="hypothetical protein SYNW0869 "
     gene            546..788
                     /translation="LTAFLLVGSWSSRARFGRLPLTLNRWGQFSAARGPSLLRELQMFD
                     RKPAPAAITVASRQESSAFRSVIRRLRGEAQKPQ"
                     /gene="CB0205_hyp7"
                     /blast_species="Unknown"
                     /locus_tag="GS824_0p8|contig-278000162_546_788_+"
                     /description="NA"
     CDS             546..788
                     /translation="LTAFLLVGSWSSRARFGRLPLTLNRWGQFSAARGPSLLRELQMFD
                     RKPAPAAITVASRQESSAFRSVIRRLRGEAQKPQ"
                     /gene="CB0205_hyp7"
                     /blast_species="Unknown"
                     /locus_tag="GS824_0p8|contig-278000162_546_788_+"
                     /description="NA"
     gene            946..1157
                     /translation="DHRSLSAVDPAWKESEQFGXEKVLAIAMASGNKEMQASIGRELDA
                     LKREEPSPLIAQYLNENGEIRADL"
                     /gene="CB0205_hyp8"
                     /blast_species="Unknown"
                     /locus_tag="GS824_0p8|contig-278000162_946_1157_+"
                     /description="NA"
     CDS             946..1157
                     /translation="DHRSLSAVDPAWKESEQFGXEKVLAIAMASGNKEMQASIGRELDA
                     LKREEPSPLIAQYLNENGEIRADL"
                     /gene="CB0205_hyp8"
                     /blast_species="Unknown"
                     /locus_tag="GS824_0p8|contig-278000162_946_1157_+"
                     /description="NA"
     gene            1455..2342
                     /translation="CPSALVLSAAATWVLRFAGXLSFAGHDVLATIRDEARFPRVEALG
                     ATPTLLDLASDQANFSFLEELDGLLISVAPTRQEESYEEVFSKGIKNLVQALKICPRHR
                     PLHITYISTVGVFGDQGGQEVGEGSPLDRSHPINRLLIEAEQQLLDLQGPTGVFVSCAW
                     EGFMGLGETWFRLYNEPLRQISRDGDHIPAWTHLEDISRGVEFAWSHDLKGTFNLVDDM
                     RLTRRQLSNIICERRGLPPVIWCGAPSGARVVNASVSNAKIKRRGFTFLSPSMLGRSTP
                     NSDAINRQARSELS"
                     /gene="CB0205_hyp9"
                     /blast_species="Synechococcus sp. RS9916"
                     /locus_tag="GS824_0p8|contig-278000162_1452_2343_+"
                     /description="hypothetical protein RS9916_26749 "
     CDS             1455..2342
                     /translation="CPSALVLSAAATWVLRFAGXLSFAGHDVLATIRDEARFPRVEALG
                     ATPTLLDLASDQANFSFLEELDGLLISVAPTRQEESYEEVFSKGIKNLVQALKICPRHR
                     PLHITYISTVGVFGDQGGQEVGEGSPLDRSHPINRLLIEAEQQLLDLQGPTGVFVSCAW
                     EGFMGLGETWFRLYNEPLRQISRDGDHIPAWTHLEDISRGVEFAWSHDLKGTFNLVDDM
                     RLTRRQLSNIICERRGLPPVIWCGAPSGARVVNASVSNAKIKRRGFTFLSPSMLGRSTP
                     NSDAINRQARSELS"
                     /gene="CB0205_hyp9"
                     /blast_species="Synechococcus sp. RS9916"
                     /locus_tag="GS824_0p8|contig-278000162_1452_2343_+"
                     /description="hypothetical protein RS9916_26749 "
     gene            complement(2400..2609)
                     /translation="KRRFMVSAKDFLPQEVECEGCSGDALILALKDAEIRHWKVNRRSS
                     NGQDWFFDVALSEEVKEFRVQTLC"
                     /gene="CB0205_hyp10"
                     /blast_species="Unknown"
                     /locus_tag="GS824_0p8|contig-278000162_2395_2607_-"
                     /description="NA"
     CDS             complement(2400..2609)
                     /translation="KRRFMVSAKDFLPQEVECEGCSGDALILALKDAEIRHWKVNRRSS
                     NGQDWFFDVALSEEVKEFRVQTLC"
                     /gene="CB0205_hyp10"
                     /blast_species="Unknown"
                     /locus_tag="GS824_0p8|contig-278000162_2395_2607_-"
                     /description="NA"
     gene            complement(2654..2815)
                     /translation="GLRHKQGEEQAELWGSCSDLDKLSGMAADPLRQRLMARVQRLNAL
                     TCWQVDEMERDELNNWRKLAAELEASGETESKFYERAKMIALGYPDPLTLADSADSTLD
                     EA"
                     /gene="CB0205_hyp11"
                     /blast_species="Unknown"
                     /locus_tag="GS824_0p8|contig-278000162_2649_2973_-"
                     /description="NA"
     CDS             complement(2654..2815)
                     /translation="GLRHKQGEEQAELWGSCSDLDKLSGMAADPLRQRLMARVQRLNAL
                     TCWQVDEMERDELNNWRKLAAELEASGETESKFYERAKMIALGYPDPLTLADSADSTLD
                     EA"
                     /gene="CB0205_hyp11"
                     /blast_species="Unknown"
                     /locus_tag="GS824_0p8|contig-278000162_2649_2973_-"
                     /description="NA"
     gene            2987..3840
                     /translation="GSQQLNEQEASQLAEELKQQLRNGNLPPSDADAIEKMVAGLGDPR
                     GLMRLTFAESLGVVGKAAVPSLCRALSSHESVTVRRAAAKTLTLIEDPRALPVLLEALR
                     GDPDPVVQGSAVGAMAAVGAEAIPLLLDVLIQPESTAMQLGLASWALAFVGARAPEALR
                     DASASEHAEIRCAAIAALGDQIQSLADDVAKDLVVGALSDVDADVRAEAATLLGKLHDP
                     DWAAPQLGPLLHDPVGQVRKNAALSLMKLRASGSIPALQTRLEGETQSDVQAVLSLAII
                     S"
                     /gene="mpeV"
                     /blast_species="Synechococcus sp. WH 7805"
                     /locus_tag="GS824_0p8|contig-278000162_2987_3840_+"
                     /description="hypothetical protein WH7805_06701 "
     CDS             2987..3840
                     /translation="GSQQLNEQEASQLAEELKQQLRNGNLPPSDADAIEKMVAGLGDPR
                     GLMRLTFAESLGVVGKAAVPSLCRALSSHESVTVRRAAAKTLTLIEDPRALPVLLEALR
                     GDPDPVVQGSAVGAMAAVGAEAIPLLLDVLIQPESTAMQLGLASWALAFVGARAPEALR
                     DASASEHAEIRCAAIAALGDQIQSLADDVAKDLVVGALSDVDADVRAEAATLLGKLHDP
                     DWAAPQLGPLLHDPVGQVRKNAALSLMKLRASGSIPALQTRLEGETQSDVQAVLSLAII
                     S"
                     /gene="mpeV"
                     /blast_species="Synechococcus sp. WH 7805"
                     /locus_tag="GS824_0p8|contig-278000162_2987_3840_+"
                     /description="hypothetical protein WH7805_06701 "
     gene            complement(3845..4541)
                     /translation="HIKSAESEADKARIKVAGNEAXETEIGVSNQELDKLFEDLEHPNP
                     YIQTQAFTAMAGHWQEEATPRLIALLSQPNVGLRRASVRALGSFGEAAMQPIADCFRTT
                     DDATVRASCVKAYAQLASNYPGLPFSEGAMAVLRDGLGDDSPVVAVASVMALGQVGEQA
                     VALLLEVSRGDNPAQGVAAXNALAEINDPSVEAGFNTLLHEESLDSYVKETLTSAVMRL
                     KDLKARQAS"
                     /gene="cpeZ"
                     /blast_species="Synechococcus sp. WH 7805"
                     /locus_tag="GS824_0p8|contig-278000162_3845_4541_-"
                     /description="putative bilin biosynthesis protein cpeZ "
     CDS             complement(3845..4541)
                     /translation="HIKSAESEADKARIKVAGNEAXETEIGVSNQELDKLFEDLEHPNP
                     YIQTQAFTAMAGHWQEEATPRLIALLSQPNVGLRRASVRALGSFGEAAMQPIADCFRTT
                     DDATVRASCVKAYAQLASNYPGLPFSEGAMAVLRDGLGDDSPVVAVASVMALGQVGEQA
                     VALLLEVSRGDNPAQGVAAXNALAEINDPSVEAGFNTLLHEESLDSYVKETLTSAVMRL
                     KDLKARQAS"
                     /gene="cpeZ"
                     /blast_species="Synechococcus sp. WH 7805"
                     /locus_tag="GS824_0p8|contig-278000162_3845_4541_-"
                     /description="putative bilin biosynthesis protein cpeZ "
     gene            complement(4609..5100)
                     /translation="MKSVATTVVTAADAAGRFPSQNDLEAVQGNIQRAAARLEAAEKLA
                     AGLDAVTKEAGDACFNKYPYLKQPGEAGENQTKVDKCYRDLGHYLRLINYCLVVGGTGP
                     LDEWGIAGAREVYRTLRLPTAAYVEALTFTRDRACSPRDMSPQALNEFKAYLDYAINAL
                     S"
                     /locus_tag="GS824_0p8|contig-278000162_4602_5095_-"
                     /gene="cpeA"
                     /blast_species="Synechococcus sp. CB0205"
                     /description="C-phycoerythrin class I alpha chain "
     CDS             complement(4609..5100)
                     /translation="MKSVATTVVTAADAAGRFPSQNDLEAVQGNIQRAAARLEAAEKLA
                     AGLDAVTKEAGDACFNKYPYLKQPGEAGENQTKVDKCYRDLGHYLRLINYCLVVGGTGP
                     LDEWGIAGAREVYRTLRLPTAAYVEALTFTRDRACSPRDMSPQALNEFKAYLDYAINAL
                     S"
                     /locus_tag="GS824_0p8|contig-278000162_4602_5095_-"
                     /gene="cpeA"
                     /blast_species="Synechococcus sp. CB0205"
                     /description="C-phycoerythrin class I alpha chain "
     gene            complement(5158..5718)
                     /translation="MLDAFSRAVVSADAKTAAIGGGDIAALKVFIAEGNKRLDAVNAIT
                     SNASCIVSDAVTGMICENTGLIQAGGNCYPNRRMAACLRDGEIVLRYISYALLAGDASV
                     LDDRCLNGLKETYVALGVPLQSAARAVAIMKASSTAHINETNTTGTNPVETRFRKMETV
                     QGDCSALVAEAASYFDRVISALS"
                     /locus_tag="GS824_0p8|contig-278000162_5153_5713_-"
                     /gene="cpeB"
                     /blast_species="Synechococcus sp. CB0205"
                     /description="C-phycoerythrin class I beta chain "
     CDS             complement(5158..5718)
                     /translation="MLDAFSRAVVSADAKTAAIGGGDIAALKVFIAEGNKRLDAVNAIT
                     SNASCIVSDAVTGMICENTGLIQAGGNCYPNRRMAACLRDGEIVLRYISYALLAGDASV
                     LDDRCLNGLKETYVALGVPLQSAARAVAIMKASSTAHINETNTTGTNPVETRFRKMETV
                     QGDCSALVAEAASYFDRVISALS"
                     /locus_tag="GS824_0p8|contig-278000162_5153_5713_-"
                     /gene="cpeB"
                     /blast_species="Synechococcus sp. CB0205"
                     /description="C-phycoerythrin class I beta chain "
     gene            6107..6316
                     /translation="DATPQDIQESIEQLVAYRDRLRQDVIAMGQKLKLPQAKIDRTLAD
                     HPELTRLEEVLGQLQSQLAQPQG"
                     /gene="unk13"
                     /blast_species="Synechococcus sp. RS9916"
                     /locus_tag="GS824_0p8|contig-278000162_6107_6316_+"
                     /description="hypothetical protein RS9916_40171 "
     CDS             6107..6316
                     /translation="DATPQDIQESIEQLVAYRDRLRQDVIAMGQKLKLPQAKIDRTLAD
                     HPELTRLEEVLGQLQSQLAQPQG"
                     /gene="unk13"
                     /blast_species="Synechococcus sp. RS9916"
                     /locus_tag="GS824_0p8|contig-278000162_6107_6316_+"
                     /description="hypothetical protein RS9916_40171 "
     gene            6355..6936
                     /gene="cpeU"
     CDS             6355..6936
                     /gene="cpeU"
     gene            6939..7637
                     /translation="RDFFQASRGQWMTRRAVHHLDHQDDEFADSNLIIEPFNQQDPVTA
                     KVCESLSFDLSGAAGGARFWWESNLKESSRSEDYAAVLVDAPNPSDPTRGFLLRDKGYV
                     EKKPVLSEYSFAADGLLTITTRYDTNVGIERCWFVTDQVRMRVSSVQFLDGVSMTTYCT
                     EFRCPSADDLAETRRQAEALAERYSTPGXEVMFDPFLEHLHAGLKGRXRQAQEVDPQFA
                     FKQSEKQSSTIRSWLWDVPGFRRWRVTRLDAGDTLQVLNSVAYPDCSLDHPILGVDLLW
                     FGARQKLVAVLDFQPLQQGEAYLRRHYKELTALHERYPDLSGEETMRSFDPNQYFSPWL
                     LFCRGGAEEAQTSLPPAFEGFMAAYWQMHDRARSEVGQLTAGEVADLQLEYDRYSAERD
                     PAHGLFSSHFGKPWADAFLSDFLFTARL"
                     /gene="pebA"
                     /blast_species="Synechococcus sp. CC9902"
                     /locus_tag="GS824_0p8|contig-278000162_6349_7633_+"
                     /description="dihydrobiliverdin:ferredoxin oxidoreductase "
     CDS             6939..7637
                     /translation="RDFFQASRGQWMTRRAVHHLDHQDDEFADSNLIIEPFNQQDPVTA
                     KVCESLSFDLSGAAGGARFWWESNLKESSRSEDYAAVLVDAPNPSDPTRGFLLRDKGYV
                     EKKPVLSEYSFAADGLLTITTRYDTNVGIERCWFVTDQVRMRVSSVQFLDGVSMTTYCT
                     EFRCPSADDLAETRRQAEALAERYSTPGXEVMFDPFLEHLHAGLKGRXRQAQEVDPQFA
                     FKQSEKQSSTIRSWLWDVPGFRRWRVTRLDAGDTLQVLNSVAYPDCSLDHPILGVDLLW
                     FGARQKLVAVLDFQPLQQGEAYLRRHYKELTALHERYPDLSGEETMRSFDPNQYFSPWL
                     LFCRGGAEEAQTSLPPAFEGFMAAYWQMHDRARSEVGQLTAGEVADLQLEYDRYSAERD
                     PAHGLFSSHFGKPWADAFLSDFLFTARL"
                     /gene="pebA"
                     /blast_species="Synechococcus sp. CC9902"
                     /locus_tag="GS824_0p8|contig-278000162_6349_7633_+"
                     /description="dihydrobiliverdin:ferredoxin oxidoreductase "
     gene            7639..8134
                     /translation="SSPAAPRATSLESVQLPGWRWQWFLDEAVAALQPLGPEPYPIDPQ
                     FLSREGVTGSKAKPLPVATATWACQTEKFRQVRAACVSAGSAASVLNFVINPRTRYDLP
                     FFGADLVTLPMAXLLALDLQPVDRGDRLHTEAVWPELLPIFERWRQALPDGGPIPDEAQ
                     P"
                     /gene="pebB"
                     /blast_species="Synechococcus sp. WH 8109"
                     /locus_tag="GS824_0p8|contig-278000162_7639_8134_+"
                     /description="phycoerythrobilin:ferredoxin oxidoreductase "
     CDS             7639..8134
                     /translation="SSPAAPRATSLESVQLPGWRWQWFLDEAVAALQPLGPEPYPIDPQ
                     FLSREGVTGSKAKPLPVATATWACQTEKFRQVRAACVSAGSAASVLNFVINPRTRYDLP
                     FFGADLVTLPMAXLLALDLQPVDRGDRLHTEAVWPELLPIFERWRQALPDGGPIPDEAQ
                     P"
                     /gene="pebB"
                     /blast_species="Synechococcus sp. WH 8109"
                     /locus_tag="GS824_0p8|contig-278000162_7639_8134_+"
                     /description="phycoerythrobilin:ferredoxin oxidoreductase "
ORIGIN
        1 ctcacgatct ccaatacccc tgaacagcaa tcaaccacct ggcgttgggg ttcatcggct
       61 ctcacccggc gatacggctc agatcgtcaa ttcatgcggg aatctgtgat gactagccct
      121 tcctgaattc ccgcaggacc tcggcatcct gctccggatc aatgctcaga tctgtcaaca
      181 ccagtgcttt gccaatcgtg ttgatggcgt actcaatggc ggccaaggac tcagtgccgg
      241 ccgcactctt gcggccagcg cgaatgacct ccggggttac aaacgctgca gcctcgttca
      301 gttgagccgc aatctgagcc aattgctcat ccatcgtcga gggggcatgg gaggtcaccc
      361 ccgagcatct cattggccgc cagcctcaga aagcatcgtg aaacaatgag acttacgcgt
      421 ctaagtccgt gttgtcgccc atgaaatcaa ggctcttcag gcttgcgtgt ggttcacggg
      481 gcggcagtca tagccgtatt ccagctcggg ctgccgcagc atttcactcc accgagcgca
      541 gcgaaatgct caccgccttt cttttggtcg gctcttggtc gtcaagggcc cgcttcggga
      601 gactgcccct cactctcaac cgctggggcc agttcagcgc agcgcgaggc cccagtctcc
      661 tgagggagct gcagatgttc gatcggaagc cggcgccagc ggccatcaca gtggcgagtc
      721 gccaggagtc ctccgccttc cgttcggtca ttcggcggtt gcgcggcgaa gcccagaagc
      781 cccagtaatg gataaaaaaa gagccccaaa aggggctcga cgcggttctc ttgggatgaa
      841 cctaaagaaa aaccgagggg tgatcaagcg agattaagga tgccaacgca ggcgataagc
      901 ctggcttatt gactgtttgg tgatcgggtt ctggcgagcg caaaaatgga tcaccgaagc
      961 ctgtccgcag tggatccagc ctggaaagag agcgagcaaa ttcggcttga gaaggtgctg
     1021 gccatcgcaa tggccagtgg gaataaagag atgcaggcca gcattggacg cgagctcgat
     1081 gccctcaagc gtgaagagcc ctctcctctg atcgcgcaat atctcaacga gaatggagag
     1141 atccgcgccg atctctagcg cgccttaagt cgggaaccca tccagttcgg ccaatggatc
     1201 cggtcgcccc tcggcaatcg ctttagcgcg ggcgtaaaac cagctccccg cggaatcgga
     1261 gcgccccagg ctggcggcga ttttgagcca gttcgcccgc gatacggaat ccatctcaag
     1321 ccccaaacac ccgaaaccct cgtgggccta gggccgcagc gcgagtctgt tggggttcgg
     1381 gtccccgaag gcgcggacag gatccacgtc acgaccgctt gatctgtaaa aatttgtaaa
     1441 gacacgccct cgatgtgccc cagcgctttg gtgttatcgg ctgcggctac gtgggttctg
     1501 cggtttgcag gcgactcagc ttcgccggtc acgacgtcct ggcgacgatt cgcgatgaag
     1561 cgcgatttcc gcgagttgag gcgctgggtg caacacccac cctcctcgac cttgcatccg
     1621 atcaagcgaa cttcagtttc cttgaggagc ttgacggtct gctgatcagc gtggcaccta
     1681 cgcgacagga agagagctac gaagaggtct tttccaaggg aatcaaaaac cttgttcagg
     1741 ccttaaagat ctgtcctcga cacaggccgc tgcacatcac atacatcagc actgtcggcg
     1801 tctttggaga tcaaggtgga caagaggtgg gcgagggatc tccactggat cggagtcatc
     1861 cgattaatcg cctcctgatt gaggcggagc agcagcttct tgacttgcag gggcctaacc
     1921 ggagtgtttg tgtcctgcgc ttgggaggga tttatgggcc tgggcgagac atggtttcgc
     1981 ttgtacaacg agccgctggt aggcaaatct ctcgcgatgg tgatcacatt ccagcgtgga
     2041 cgcaccttga ggacatcagc cggggtgtcg aatttgcatg gtcccatgat ttgaaaggga
     2101 cgtttaattt ggtcgatgac atgcgcctca ctcgaaggca gctgtccaac atcatctgcg
     2161 agcgaagggg gctgccccct gtgatctggt gcggtgcacc cagcggggca cgggttgtga
     2221 atgcgtccgt ctccaacgcc aagatcaagc gccgggggtt cacattcctt tctccatcca
     2281 tgttgggtcg atcaaccccg aatagcgatg caatcaaccg tcaggctcga tccgaactga
     2341 gctagaggaa gcaactcaac ccaaagacac atttgcggct ctcttgacgc cggctttcag
     2401 cacaaagtct ggacgcgaaa ctccttgact tcttcggaga gagcgacgtc aaaaaaccag
     2461 tcttggccgt ttgaacttct gcggtttact ttccaatgtc gaatttctgc gtccttaagc
     2521 gccagtatca gtgcgtcgcc gctgcatccc tcgcattcca cctcctgcgg gagaaagtcc
     2581 ttggcagaga ccataaagcg acgtttcata tgagccgtgt tttggaggtt ttgagctgtt
     2641 cgaatggttc ttatgcttcg tccaatgtcg agtcggcgga atccgccagt gtgagtgggt
     2701 cgggatatcc caaggcgatc atttttgcgc gctcatagaa cttgctctcg gtctccccag
     2761 acgcttcaag ttctgcggca agcttgcgcc agttgttcag ctcatcacgt tccatttcgt
     2821 caacctagcc agcaggtcag tgcgttgagt cgctgaaccc tcgccatgag cctctggcgg
     2881 agcggatctg cagccatccc gctcaacttg tccaggtcac tgcaggaacc ccataattca
     2941 gcttgctctt ccccctgctt gtgtctaagg cccattcctt aagcgttaat gggcagcccc
     3001 agcagctcaa tgagcaggaa gccagtcagc tcgcagaaga gctcaagcaa caactccgca
     3061 acggaaatct tcccccgagt gacgcggacg ccatcgaaaa aatggtggcc ggccttggag
     3121 acccaagggg gctgatgcgc ctgacctttg cggagagctt gggggttgtt ggcaaagcag
     3181 cggtcccgtc cctttgtcga gcgctctcca gccatgagag cgtcacggtt cgccgggcgg
     3241 ccgccaagac cttgaccttg atcgaggacc cccgtgcgtt gccggtgctt ttggaagccc
     3301 tgcgcggcga tcctgatccg gtcgttcagg gctcagccgt tggcgcgatg gctgccgttg
     3361 gtgcggaggc cattcctctg ctccttgacg tgttgattca gcccgagagc accgcgatgc
     3421 agttgggtct ggcgagttgg gcactcgcgt ttgttggtgc gcgtgccccc gaagcgcttc
     3481 gggatgcgtc cgcatcggag catgccgaaa tccgctgtgc tgccatcgcc gccctcggcg
     3541 atcaaatcca gagcttggcg gatgacgtcg ccaaagatct cgtggttggc gcgctgtcgg
     3601 atgtcgacgc tgatgtgcgt gctgaggccg caaccttgct tggcaagctc cacgaccccg
     3661 actgggcggc gcctcagctg gggccgttgc tccacgatcc ggtgggccaa gttcgcaaaa
     3721 acgcagcgct gtcgctcatg aaactgaggg catcgggatc gattcccgct ctgcaaacac
     3781 ggttggaggg agaaacccag tcggacgtgc aagccgttct gtctctagcg atcaatcagc
     3841 tgagtcatca agacgcctga cgcgccttca ggtccttcag tcgcatcacc gctgacgtca
     3901 aggtctcctt gacgtagctg tccaagctct cctcatggag gagtgtgttg aatcccgctt
     3961 cgactgaggg atcattgatt tcggcgaggg cattgatggc cgcgacccct tgggctgggt
     4021 tatcaccgcg actgacttca agcagtaagg cgactgcctg ttcccccacc tggccgaggg
     4081 ccatcacaga cgccacggca acgacggggg agtcatcgcc gaggccgtct ctcagtaccg
     4141 ccatcgcccc ctcgctgaac gggagtcccg ggtagttcga ggccagttgt gcgtaggcct
     4201 tcacacagct tgcgcgcacc gtggcgtcgt ctgttgtccg aaagcaatca gcgatcggtt
     4261 gcatggcggc ctcgccgaaa gagcccaggg cccgcactga ggcccgtctc aagccgacgt
     4321 tgggttgact gagtagggca attagcctgg gggttgcctc ctcttgccag tgccccgcca
     4381 tggcggtgaa ggcttgggtc tggatatagg gattcggatg ctctaggtct tcaaataatt
     4441 tgtcgagttc ctggttgctc acgccgatct ccgtttctct gcctcgtttc cagccacctt
     4501 aatcctcgct ttgtcggctt cgctttctgc gcttttgatg tgcaagaaag caaaaaaaag
     4561 gaggcccgaa ggcctcctgc actcaatctg atttcggtga agagatcagg agagggcgtt
     4621 gatggcgtag tcgaggtaag ccttgaactc gttcagagct tgggggctca tgtcgcgagg
     4681 ggagcaagcc cggtcgcggg tgaaggtcag agcttcgacg taagcagcgg taggcagacg
     4741 cagggtgcgg tacacctcac gagcgccggc gatgccccac tcgtccagag ggccggtgcc
     4801 gccgacaacc aggcagtagt tgatcaggcg caggtagtgg cccagatcgc ggtagcactt
     4861 gtccaccttg gtctggttct caccagcctc accgggctgc ttgaggtagg ggtacttgtt
     4921 gaagcaggca tcgccagctt ccttggtgac ggcgtcgagg ccggcagcca gcttttcagc
     4981 ggcttccagg cgagcagcgg cgcgctggat gttgccctga acggcttcga ggtcgttctg
     5041 ggaagggaag cgaccggctg cgtcagcggc ggtcacaacg gtggttgcaa cggatttcat
     5101 ctttgagatc cttagatgga ggtttgcgtt gaaaagagag agctatctct cgttgattca
     5161 gctgagggcg ctgatcacgc gatcgaagta ggaagcagct tcggcaacca gtgcagagca
     5221 gtcgccctgg acggtttcca tcttgcggaa acgagtttcc acggggttgg tgccggtggt
     5281 gttcgtctcg ttgatgtgag cggtcgagga ggccttcatg atcgccacag cgcgagctgc
     5341 ggactgaagg ggcacaccca gagccacata ggtctcctta aggccgttca ggcagcggtc
     5401 atccagcacg gatgcgtcgc cagccagcag ggcgtaggag atgtagcgga gaacgatctc
     5461 gccgtcgcgc aggcaagcag ccatgcggcg gttcgggtag cagttgccgc cggcttgaat
     5521 caggccagtg ttctcgcaaa tcatgccggt cactgcgtcg gagacgatgc aggaggcatt
     5581 ggacgtgatt gcgttaacag cgtcgagacg cttgttgcct tcggcgataa agactttgag
     5641 ggcagcaatg tcgccaccgc cgatggcggc agttttggcg tcggcgctaa cgacggcgcg
     5701 ggagaatgcg tcgagcatga gagagcagga ctttttgggg ggtgctgagg ccgcctaagg
     5761 cagttgtcac aatcgtcgga ggaccgatcg gttgttcact gctcccaact tgatctccag
     5821 aggactgaag tcttgtcggt ggcaactttg ctttggccca ctgggtcaag gcaccaagag
     5881 aacctaaggg caatccccag tcggctcccg ctgatcgccg tcgatacgca aaccttcttt
     5941 atgaaccctc ctcttttggg gcccaggcgc tgcgctgtaa gcgttttgcg cgcagtaaac
     6001 gatgaatagc cgcaccgcag ggctgcgttc tttgtcttta tttcagattt gactcgtcct
     6061 cgtgggcggt ggttgccccc tcgtaacttc atcccagacc agtggattcg agatggacgc
     6121 caccccccag gacatccaag agtccatcga gcagctcgtg gcctatcgcg atcgtctgcg
     6181 ccaggacgtt attgcgatgg ggcaaaagct caaactgccc caagccaaga tcgaccgcac
     6241 cctggcggat caccctgagc tcacgcgcct cgaagaggtc ctgggtcagc tccagagcca
     6301 gttggcccag ccccagggtt gatcgtggaa gcttcatttg ttgtcccgat gtcaatgcgg
     6361 gatttctttc aggccagtcg cggccaatgg atgacacgcc gggccgtcca ccacctggat
     6421 caccaggacg acgagttcgc cgattcgaat ctgatcatcg agccctttaa tcagcaggat
     6481 ccggtgaccg ccaaggtctg cgagagcctc tcctttgacc taagcggggc agctggcggt
     6541 gctcgttttt ggtgggagag caacctcaag gagagcagcc gctcagagga ttacgcggcg
     6601 gttctcgtcg atgcccccaa cccctcagac cccacccgtg gctttttgtt gagggataag
     6661 ggatatgtcg agaagaagcc ggtcctgagt gagtacagct ttgcggcgga tggcttgctg
     6721 accatcacaa cgcgctacga caccaacgtt ggaatcgaac gctgctggtt tgtcaccgat
     6781 caggtgcgca tgcgcgtgag ttccgtccaa ttcctggatg gggtctccat gacgacgtac
     6841 tgcactgagt tccgctgccc gtcagccgat gacttggccg agacccgtcg tcaggccgag
     6901 gcactcgctg agcgctactc caccccagga gggaagtgat gtttgatcct tttctggagc
     6961 acttgcacgc tggtcttaag ggccgtggcg ccaaggcgca agaggtcgac cctcaattcg
     7021 cgttcaagca gtcggagaag cagagcagca ccattcgcag ctggctctgg gacgttcctg
     7081 gctttcgccg ctggcgcgtt acacgcctgg atgccggtga caccctgcag gtcttgaatt
     7141 cagtcgccta ccccgactgc agccttgatc atccgattct tggcgtggat ctgttgtggt
     7201 ttggcgcccg tcaaaagctg gtggccgtct tggacttcca gcctctgcag caaggagagg
     7261 cctatctccg gcgccattac aaggaattga ccgccctgca tgagcgctac cccgatctca
     7321 gtggcgagga gaccatgcgc tcctttgatc ccaatcagta cttctcccca tggctgctgt
     7381 tctgtcgtgg tggtgcggag gaagcgcaga cctcactccc ccctgcgttt gaggggttca
     7441 tggcggccta ctggcagatg cacgaccgcg cccgcagcga agtgggccag ctcacggccg
     7501 gggaggttgc tgacttgcaa ctggagtacg accgctacag cgccgagcgg gaccccgccc
     7561 acgggctgtt ttcaagccat ttcggcaagc catgggccga tgcctttttg agtgactttc
     7621 tcttcaccgc ccgcctttga atccgatgtc tagtcctgcg gcaccacggg cgaccagcct
     7681 cgagtcggtt caactccccg gttggcgttg gcagtggttt ttggatgaag cggttgccgc
     7741 cctgcaaccg ctgggaccag agccctatcc cattgatcct cagttcctta gccgtgaggg
     7801 ggtgacggga tccaaggcca agccgctgcc tgtggccaca gcaacctggg cttgccagac
     7861 cgagaaattt cgccaggtcc gtgccgcctg cgtatctgcg gggagcgctg cctcggtact
     7921 caactttgtc atcaacccaa ggacgcgcta cgacctgccg ttttttggcg ccgatttggt
     7981 gactctcccc aatggccact tgctggcctt ggatcttcag ccggttgacc ggggagatcg
     8041 cctccacacc gaagcggttt ggcccgagct cctgccgatc tttgagcggt ggaggcaggc
     8101 cttgcctgac ggaggtccca tacccgatga ggcccagccc ta
//
