# Supplementary material for: Picocyanobacteria containing a novel pigment gene cluster dominate the brackish water Baltic Sea
Source: ISME J. 2014 Mar 13;8(9):1892–903. doi: 10.1038/ismej.2014.35 (PMC4139726; doi:10.1038/ismej.2014.35)
Supplement: Supplementary dataset 2 [file ismej201435x11.zip › GS824_0p8_contig-544.gbk]

LOCUS       544                    14233 bp    DNA              UNK 01-JAN-1980
DEFINITION  Picocyanobacterial phycobilisome operon, metagenomic contig, partial
            sequence.
ACCESSION   544
VERSION     544
KEYWORDS    cyanobacteria; phycobilisome; pigment; horizontal gene transfer;
            Baltic Sea; ecology.
SOURCE      GS824_0p8|contig-544
  ORGANISM  Synechococcus/Cyanobium
            Bacteria; Cyanobacteria; Oscillatoriophycideae; Chroococcales.
REFERENCE   1
  AUTHORS   Larsson, J., Celepli, N., Ininbergs, K., Dupont, C., Yooseph, S.,
            Bergman, B., Ekman, M.
  TITLE     Picocyanobacteria containing a novel pigment gene cluster dominate
            the brackish water Baltic Sea
FEATURES             Location/Qualifiers
     source          1..14233
                     /mol_type="assembled metagenomic DNA"
                     /collection_date="2011-08-17"
                     /filter_size="0p8"
                     /assembly method="Ray-Meta"
                     /location="lat:58.82 lon:17.63"
                     /sample_name="GS824"
                     /organism="Synechococcus/Cyanobium"
     gene            194..922
                     /gene="unk5"
     CDS             194..922
                     /gene="unk5"
     gene            1042..1923
                     /translation="ESPEKCEPTAAQHQPVDARGAGWNNRVLQPLDLRQANLCRMDIRG
                     TDLSNCLLEGCNLTLARYDKKTRVPAGFDLEKSGAVGPGAALNGAFLNGADLRGMDLRN
                     TNFMGAYLSGCDLSGSVLDGTRFVGADLRFAKLQGCRCIATRFTGSQLQQADFRAADLT
                     EAILDGAESIQGADFSQVTGMDKKQLANLLTRSHNELDCWNPLTRQATRATLESLLESA
                     TERDSALALPDKAKRLKQKIEVYKAKVRGYGMPGKLQGIAKKVMPFGPASILGVESFSQ
                     ECEAPRELVPGDDDQAKESVIRAVYRQVLGNAYVMESERQVVAESQFKLGEITLXELVR
                     RIAKSDLYSTRFFDSCARYRYIELAFRHLLGRAPADFEEMRGHAERLDTSGYEADIDSF
                     LDSDEYQNTFGEWTVPYQRGWKTESCATLQEFTWSFQLLRGNSSSSLKGNLAGIRSRLG
                     GAAYQNRPLPVVAPSSQDTQGWSFRPAANLTDPVTRIGVLAGEAGKVYRVEVTAYRANN
                     VRPTSRYRKANRVLFVPFNKLSEQYQLIHREGGKIASITPLS"
                     /gene="cpeC"
                     /blast_species="Synechococcus sp. WH 8102"
                     /locus_tag="GS824_0p8|contig-5449000290_12296_13979_-"
                     /description="phycobilisome linker polypeptide "
     CDS             1042..1923
                     /translation="ESPEKCEPTAAQHQPVDARGAGWNNRVLQPLDLRQANLCRMDIRG
                     TDLSNCLLEGCNLTLARYDKKTRVPAGFDLEKSGAVGPGAALNGAFLNGADLRGMDLRN
                     TNFMGAYLSGCDLSGSVLDGTRFVGADLRFAKLQGCRCIATRFTGSQLQQADFRAADLT
                     EAILDGAESIQGADFSQVTGMDKKQLANLLTRSHNELDCWNPLTRQATRATLESLLESA
                     TERDSALALPDKAKRLKQKIEVYKAKVRGYGMPGKLQGIAKKVMPFGPASILGVESFSQ
                     ECEAPRELVPGDDDQAKESVIRAVYRQVLGNAYVMESERQVVAESQFKLGEITLXELVR
                     RIAKSDLYSTRFFDSCARYRYIELAFRHLLGRAPADFEEMRGHAERLDTSGYEADIDSF
                     LDSDEYQNTFGEWTVPYQRGWKTESCATLQEFTWSFQLLRGNSSSSLKGNLAGIRSRLG
                     GAAYQNRPLPVVAPSSQDTQGWSFRPAANLTDPVTRIGVLAGEAGKVYRVEVTAYRANN
                     VRPTSRYRKANRVLFVPFNKLSEQYQLIHREGGKIASITPLS"
                     /gene="cpeC"
                     /blast_species="Synechococcus sp. WH 8102"
                     /locus_tag="GS824_0p8|contig-5449000290_12296_13979_-"
                     /description="phycobilisome linker polypeptide "
     gene            2060..3673
                     /translation="TANQSNSLDFGATQLLEAPASFSRKRTDDVETATSEDQFRNQQLL
                     NTPSAFTANDNAAFHIXVRAAYRQVFGNVQPMESERLLSAESRLRNGDINVREFVRRLA
                     QSSFYRSRFFDAVSPHRAVELNFKHLLGRPPQNQAEVASHVALIATSGFTGEINSYLDS
                     DEYLKSFGEDTVPSPTSWNSPVGQPQAAFNRIAALEQNFAGSDTAVGTKSQLLGNLVSG
                     YRLSIKVPAQVYRSGSLSQMGRTAAGSNGMLVPVKRNSADGGDSTPMRGDLYVGFGLGQ
                     RQQEVFERCNGDSADQITALIRSVYRQVLGNPHVMDSERNLTAESQFAEGRLSTREFIR
                     AIGLSADYRRRFFETNAPYRFVELNFKHILGRAPASQAEMSEHLQRLAIHGYDXKINSY
                     VDSEEYQNTFGENTVPYLRVATENGREQVSFNRHIALVQGYAASDTIQCASSLLNSVAT
                     RSAPTNWTNTTVRINRLGAASGSADPTSKRFRIVVNAQPAGGRQRNPNASYVVSGNDIT
                     SQLGYIHRRGGRIISVTEIT"
                     /gene="mpeD"
                     /blast_species="Synechococcus sp. WH 7805"
                     /locus_tag="GS824_0p8|contig-5449000290_10548_12162_-"
                     /description="Phycobilisome linker polypeptide "
     CDS             2060..3673
                     /translation="TANQSNSLDFGATQLLEAPASFSRKRTDDVETATSEDQFRNQQLL
                     NTPSAFTANDNAAFHIXVRAAYRQVFGNVQPMESERLLSAESRLRNGDINVREFVRRLA
                     QSSFYRSRFFDAVSPHRAVELNFKHLLGRPPQNQAEVASHVALIATSGFTGEINSYLDS
                     DEYLKSFGEDTVPSPTSWNSPVGQPQAAFNRIAALEQNFAGSDTAVGTKSQLLGNLVSG
                     YRLSIKVPAQVYRSGSLSQMGRTAAGSNGMLVPVKRNSADGGDSTPMRGDLYVGFGLGQ
                     RQQEVFERCNGDSADQITALIRSVYRQVLGNPHVMDSERNLTAESQFAEGRLSTREFIR
                     AIGLSADYRRRFFETNAPYRFVELNFKHILGRAPASQAEMSEHLQRLAIHGYDXKINSY
                     VDSEEYQNTFGENTVPYLRVATENGREQVSFNRHIALVQGYAASDTIQCASSLLNSVAT
                     RSAPTNWTNTTVRINRLGAASGSADPTSKRFRIVVNAQPAGGRQRNPNASYVVSGNDIT
                     SQLGYIHRRGGRIISVTEIT"
                     /gene="mpeD"
                     /blast_species="Synechococcus sp. WH 7805"
                     /locus_tag="GS824_0p8|contig-5449000290_10548_12162_-"
                     /description="Phycobilisome linker polypeptide "
     gene            3745..4482
                     /translation="EIETLNRANSGLRQSEAQAQLKAAYRQVFGNAHLFDEELSVSAES
                     LFINGDLTVQGLVNALALSDSYRRLFFDANGPYRFVELNFKHLLGRAPHNQAELSKHVQ
                     LLATEGYEAEINSYIYGAEYLEVFGFDTVPYDRGVASQKSESNLTYNRTRALTSGFATF
                     DGADNHNXLVSLATSSPPGGSQKTPGPGGRNNQRYAIRWTSANPVGLNRRVTQTTTVPF
                     SSLSSAIQSIHRRGGRIATVKES"
                     /gene="cpeE"
                     /blast_species="Synechococcus sp. WH 7805"
                     /locus_tag="GS824_0p8|contig-5449000290_9740_10479_-"
                     /description="possible phycobilisome linker polypeptide "
     CDS             3745..4482
                     /translation="EIETLNRANSGLRQSEAQAQLKAAYRQVFGNAHLFDEELSVSAES
                     LFINGDLTVQGLVNALALSDSYRRLFFDANGPYRFVELNFKHLLGRAPHNQAELSKHVQ
                     LLATEGYEAEINSYIYGAEYLEVFGFDTVPYDRGVASQKSESNLTYNRTRALTSGFATF
                     DGADNHNXLVSLATSSPPGGSQKTPGPGGRNNQRYAIRWTSANPVGLNRRVTQTTTVPF
                     SSLSSAIQSIHRRGGRIATVKES"
                     /gene="cpeE"
                     /blast_species="Synechococcus sp. WH 7805"
                     /locus_tag="GS824_0p8|contig-5449000290_9740_10479_-"
                     /description="possible phycobilisome linker polypeptide "
     gene            4810..5298
                     /gene="cpeS"
     CDS             4810..5298
                     /gene="cpeS"
     gene            5328..5948
                     /translation="DLQDKDYLKVECTQINQNSEEAQPAINMMIDTWVHMVQAGRLPIA
                     XDHSQNQGLSSVDAAGIFCSSEPRPLAIHEKWTFFAFQQFEDVRSSVLIEAIGPQDPLV
                     LELIRDCKIHDAKPLLPFRMEWSAESDWEPDGPSEVSAGSCILVPIPTNNQKGILLRSA
                     GYAEAEQAVSNYAFLEDDTFILTTQYGQSIAEERIWFVSENVXLPLISAANFSRLGILQ
                     TSFASXNPTIRFLQLTVFAVPTIALRFAKLLAGHFSNFAQSQRDPVIFAHINIYFRPLP
                     WEVFQGPGFYSEQSYGHDPWRPYRQGVHRLISTEKVQIVENFGFDQPIRLAGAGFTPKL
                     LRLIHIDRLKQRCGCAMHFQETTPDCFRGMVEPGNKCLVPRDGRPTYLVSEVLVDHENW
                     ISRDQGFDPATNTLQWGSEHGPLRFERVASFENEVTAGWARLNNYKEMNLNKLDRIEAM
                     QADGPTIQQFRSWIRSQHLICQGQDFIFETIDHSQLERFEACLNMLDGQVRSVRAIGNW
                     PMGPRRTFKILRAEAAVPRPKGLEIQRYWAERGSFKPVFGNKQLTPTIHKNIGILHSQS
                     VLQELKYFMVIPNIN"
                     /gene="cpeT"
                     /blast_species="Synechococcus sp. WH 7803"
                     /locus_tag="GS824_0p8|contig-5449000290_7859_9637_-"
                     /description="phycoerythrin linker gene region "
     CDS             5328..5948
                     /translation="DLQDKDYLKVECTQINQNSEEAQPAINMMIDTWVHMVQAGRLPIA
                     XDHSQNQGLSSVDAAGIFCSSEPRPLAIHEKWTFFAFQQFEDVRSSVLIEAIGPQDPLV
                     LELIRDCKIHDAKPLLPFRMEWSAESDWEPDGPSEVSAGSCILVPIPTNNQKGILLRSA
                     GYAEAEQAVSNYAFLEDDTFILTTQYGQSIAEERIWFVSENVXLPLISAANFSRLGILQ
                     TSFASXNPTIRFLQLTVFAVPTIALRFAKLLAGHFSNFAQSQRDPVIFAHINIYFRPLP
                     WEVFQGPGFYSEQSYGHDPWRPYRQGVHRLISTEKVQIVENFGFDQPIRLAGAGFTPKL
                     LRLIHIDRLKQRCGCAMHFQETTPDCFRGMVEPGNKCLVPRDGRPTYLVSEVLVDHENW
                     ISRDQGFDPATNTLQWGSEHGPLRFERVASFENEVTAGWARLNNYKEMNLNKLDRIEAM
                     QADGPTIQQFRSWIRSQHLICQGQDFIFETIDHSQLERFEACLNMLDGQVRSVRAIGNW
                     PMGPRRTFKILRAEAAVPRPKGLEIQRYWAERGSFKPVFGNKQLTPTIHKNIGILHSQS
                     VLQELKYFMVIPNIN"
                     /gene="cpeT"
                     /blast_species="Synechococcus sp. WH 7803"
                     /locus_tag="GS824_0p8|contig-5449000290_7859_9637_-"
                     /description="phycoerythrin linker gene region "
     gene            5962..6273
                     /gene="cpeR"
     CDS             5962..6273
                     /gene="cpeR"
     gene            complement(6387..7637)
                     /translation="SFTAASTLTSEDSILSSSSNSYDNIHPGLSHHDALAILEQSLDSL
                     DSASDYYMAAAHLVNFPGDKTEQALLRLIDNSSGEQAVNLARRKAVEVLGRLGVQRAIP
                     SIGRCLRSNDHYLVENAAWALLQLNAXDVELHEAMCLLLNDPNQSRRVLIQALAGLEVH
                     AALPVLQSLQDEANPGVRGAALAGVAQLSGDSSRLQELEDHLTLPNQMDRQSAIQDLID
                     CRASYLLPSILKAPVSPVFRMRALRTLWPGQNKAHAGLDLLTCLDSLMWDQPEDLVLAH
                     CYDTEPTTLFLFDEFFGTDFSRCYLALSTLKHRPVEELWPIFWKRWQEDSYNDYGAHYF
                     FIQLLGSVDIWPAAATPVIEALLLEAMNSKRPQFAKSRAAACLALKNIFLIYGAKVCGS
                     FWPPISHQAGSYVMPH"
                     /gene="cpeY"
                     /blast_species="Synechococcus sp. WH 7803"
                     /locus_tag="GS824_0p8|contig-5449000290_6597_7847_+"
                     /description="bilin biosynthesis protein CpeY "
     CDS             complement(6387..7637)
                     /translation="SFTAASTLTSEDSILSSSSNSYDNIHPGLSHHDALAILEQSLDSL
                     DSASDYYMAAAHLVNFPGDKTEQALLRLIDNSSGEQAVNLARRKAVEVLGRLGVQRAIP
                     SIGRCLRSNDHYLVENAAWALLQLNAXDVELHEAMCLLLNDPNQSRRVLIQALAGLEVH
                     AALPVLQSLQDEANPGVRGAALAGVAQLSGDSSRLQELEDHLTLPNQMDRQSAIQDLID
                     CRASYLLPSILKAPVSPVFRMRALRTLWPGQNKAHAGLDLLTCLDSLMWDQPEDLVLAH
                     CYDTEPTTLFLFDEFFGTDFSRCYLALSTLKHRPVEELWPIFWKRWQEDSYNDYGAHYF
                     FIQLLGSVDIWPAAATPVIEALLLEAMNSKRPQFAKSRAAACLALKNIFLIYGAKVCGS
                     FWPPISHQAGSYVMPH"
                     /gene="cpeY"
                     /blast_species="Synechococcus sp. WH 7803"
                     /locus_tag="GS824_0p8|contig-5449000290_6597_7847_+"
                     /description="bilin biosynthesis protein CpeY "
     gene            7755..8015
                     /gene="unk11"
     CDS             7755..8015
                     /gene="unk11"
     gene            complement(8025..8453)
                     /translation="TRFLLSHNLQVVSDNLKGLNSADLAAGLVAHLSTDVQVQAVSHPH
                     WLVQVEADLLPIDLANAVLLAWRQLAALQGPLIMIAXLLALGGRKDDQGAPGALLQQSD
                     WGVDVVETLNSAAFLQSINWELLKQGRAPDGVFGFKAELGYLRRRRGDGCPGLDDSPGS
                     VEAVVATAETELAASIRHTDVTGIPFWCSCCIVWLSIWSGTRSF"
                     /gene="unk12"
                     /blast_species="Synechococcus sp. WH 7805"
                     /locus_tag="GS824_0p8|contig-5449000290_5776_6402_+"
                     /description="hypothetical protein WH7805_06696 "
     CDS             complement(8025..8453)
                     /translation="TRFLLSHNLQVVSDNLKGLNSADLAAGLVAHLSTDVQVQAVSHPH
                     WLVQVEADLLPIDLANAVLLAWRQLAALQGPLIMIAXLLALGGRKDDQGAPGALLQQSD
                     WGVDVVETLNSAAFLQSINWELLKQGRAPDGVFGFKAELGYLRRRRGDGCPGLDDSPGS
                     VEAVVATAETELAASIRHTDVTGIPFWCSCCIVWLSIWSGTRSF"
                     /gene="unk12"
                     /blast_species="Synechococcus sp. WH 7805"
                     /locus_tag="GS824_0p8|contig-5449000290_5776_6402_+"
                     /description="hypothetical protein WH7805_06696 "
     gene            8532..9421
                     /translation="STELSATPASGIQQLSVEEANILAAELRSQLRQGLVPSSDSPAIE
                     RMVAGLGDTRGLMRLTFAESLGAVGAAAVPTLCRALRTHENVTVRRAAAKTLTLIADPA
                     ALPVLLETLLSDSDPVVQGSAVGAMAAVGDQALDPLFSVLVHPKASAMQQGLASWGIAF
                     IGAKAPEALRQAASSPDARVRAAAIAALGEQIQALGDDQARQLLLTALDDLDSEVRAEA
                     ATLMGKLQEPXMGLPRLLPLLTDSEEQVRKNAALSLMKLGAKDALPALKASVEQEEQPG
                     VRLVLDLAISQLSK"
                     /gene="mpeV"
                     /blast_species="Synechococcus sp. WH 7805"
                     /locus_tag="GS824_0p8|contig-5449000290_4813_5702_-"
                     /description="hypothetical protein WH7805_06701 "
     CDS             8532..9421
                     /translation="STELSATPASGIQQLSVEEANILAAELRSQLRQGLVPSSDSPAIE
                     RMVAGLGDTRGLMRLTFAESLGAVGAAAVPTLCRALRTHENVTVRRAAAKTLTLIADPA
                     ALPVLLETLLSDSDPVVQGSAVGAMAAVGDQALDPLFSVLVHPKASAMQQGLASWGIAF
                     IGAKAPEALRQAASSPDARVRAAAIAALGEQIQALGDDQARQLLLTALDDLDSEVRAEA
                     ATLMGKLQEPXMGLPRLLPLLTDSEEQVRKNAALSLMKLGAKDALPALKASVEQEEQPG
                     VRLVLDLAISQLSK"
                     /gene="mpeV"
                     /blast_species="Synechococcus sp. WH 7805"
                     /locus_tag="GS824_0p8|contig-5449000290_4813_5702_-"
                     /description="hypothetical protein WH7805_06701 "
     gene            complement(9441..10061)
                     /translation="EMEALDILFDDLAHPNPYIQSQAFIAMVRDWPQQALPRLLGLLAQ
                     PDIALRRASVRGIGAFGAAALLPLADLLKASTDSTIRASCVKAYAQVASNQPGIHFPDS
                     AMQALEEALGDDSPVVAVATVMALGQVGGQAVPLLLRVVGGDNPAQAVAAVNALAQIDD
                     PAIERTLRDLQNQPQLDSYVRETLESALARIRDLHARQPQPG"
                     /gene="cpeZ"
                     /blast_species="Synechococcus sp. WH 7805"
                     /locus_tag="GS824_0p8|contig-5449000290_4173_4793_+"
                     /description="putative bilin biosynthesis protein cpeZ "
     CDS             complement(9441..10061)
                     /translation="EMEALDILFDDLAHPNPYIQSQAFIAMVRDWPQQALPRLLGLLAQ
                     PDIALRRASVRGIGAFGAAALLPLADLLKASTDSTIRASCVKAYAQVASNQPGIHFPDS
                     AMQALEEALGDDSPVVAVATVMALGQVGGQAVPLLLRVVGGDNPAQAVAAVNALAQIDD
                     PAIERTLRDLQNQPQLDSYVRETLESALARIRDLHARQPQPG"
                     /gene="cpeZ"
                     /blast_species="Synechococcus sp. WH 7805"
                     /locus_tag="GS824_0p8|contig-5449000290_4173_4793_+"
                     /description="putative bilin biosynthesis protein cpeZ "
     gene            complement(10154..10645)
                     /translation="MKSVVTTVVTAADAAGRFPSQNDLEAVQGNIQRATARLEAAEKLA
                     AGLDKVTKEAGDACFSKYPYLKQAGEAGENQVKVDKCYRDIAHYLRLINYCLVVGGTGP
                     LDEWGIAGAREVYRTLRLPTAAYVEALTFTRDRACSPRDMSPQALNELKSYLDYAINAL
                     S"
                     /locus_tag="GS824_0p8|contig-5449000290_3586_4017_+"
                     /gene="cpeA"
                     /blast_species="Synechococcus sp. CC9311"
                     /description="C-phycoerythrin class I alpha chain "
     CDS             complement(10154..10645)
                     /translation="MKSVVTTVVTAADAAGRFPSQNDLEAVQGNIQRATARLEAAEKLA
                     AGLDKVTKEAGDACFSKYPYLKQAGEAGENQVKVDKCYRDIAHYLRLINYCLVVGGTGP
                     LDEWGIAGAREVYRTLRLPTAAYVEALTFTRDRACSPRDMSPQALNELKSYLDYAINAL
                     S"
                     /locus_tag="GS824_0p8|contig-5449000290_3586_4017_+"
                     /gene="cpeA"
                     /blast_species="Synechococcus sp. CC9311"
                     /description="C-phycoerythrin class I alpha chain "
     gene            complement(10710..11267)
                     /translation="MLDAFSRAVVSADSKTAPIGGGELAALRNYVAEGNKRLDAVNAIT
                     SNASCIVSDAVTGMICENTGLIQAGGNCYPNRRMAACLRDGEIVLRYISYALLAGDASV
                     LDDRCLNGLKETYIALGVPLQSAARAVAIMKASSTAHINETNTSGTNPVETRFRKMETV
                     QGDCSALVAEAATYFDRVISGLS"
                     /locus_tag="GS824_0p8|contig-5449000290_2611_3524_+"
                     /gene="cpeB"
                     /blast_species="Synechococcus sp. WH 7805"
                     /description="C-phycoerythrin class I beta chain "
     CDS             complement(10710..11267)
                     /translation="MLDAFSRAVVSADSKTAPIGGGELAALRNYVAEGNKRLDAVNAIT
                     SNASCIVSDAVTGMICENTGLIQAGGNCYPNRRMAACLRDGEIVLRYISYALLAGDASV
                     LDDRCLNGLKETYIALGVPLQSAARAVAIMKASSTAHINETNTSGTNPVETRFRKMETV
                     QGDCSALVAEAATYFDRVISGLS"
                     /locus_tag="GS824_0p8|contig-5449000290_2611_3524_+"
                     /gene="cpeB"
                     /blast_species="Synechococcus sp. WH 7805"
                     /description="C-phycoerythrin class I beta chain "
     gene            11638..11889
                     /gene="unk13"
     CDS             11638..11889
                     /gene="unk13"
     gene            11942..12508
                     /gene="cpeU"
     CDS             11942..12508
                     /gene="cpeU"
     gene            12538..13242
                     /gene="pebA"
     CDS             12538..13242
                     /gene="pebA"
     gene            13242..14033
                     /translation="TDGTTARADTSAINASDPSRQELEESIDQLAAYRDRLIKDVIGMG
                     QRLKLPQKQVEFTLAQHPELQKLEAILAQLEAQKSEQTNSHPPHPPVAPVDPARTMDQF
                     LAASRGAWLTRRAVHHLDHQDDEFGDSNLVIEPFSAEDPAVEQICLALNINPHLAAGGA
                     RFWWESNLKPLARTEDQAAVLIDIPLAGDPSQGFXVRDKGYVEKQPVLSQYTFSSDGVM
                     TVTTRYDSNVGTERCWFVTDQVRMRVSSVQCLDGVSMTTYCTELRCPSDATLQSLRESA
                     DSLAAGFXLTHPAPERSEMFDPFLQELNSRLERSGAQPIAPPDGLAECRSLKRQSVIQS
                     WLWQVPGFRRWRVTRMDAGDSLQVLNSVAYPEYNNDQPLMGIDLLWFGTRGKLVAVLDF
                     QPLLQDQNYLDTYYQGLKELISRHPDLHGAEAMRSFDPNQYFSPWLLFCRGGAEEAQES
                     LPRAFTAFLDCYWQLSAEASQRTSIVTAERVKTLQEAYDVYSAERDPAHGLFSSHFGKA
                     WSDRFLHEFLFPSSRSNDSTAKLHLDQVRIAGWRWQPFLDHAVDMLQALQPAAYPVPEQ
                     FLQKTGSTGSKAQPVVVQTATWACRTSKLRQVRAACVEAGPAASVLNLVINPDCRFDLP
                     FFGADLVTLPSGHLLALDLQPVDRSDSLHTQPVWDRLLPIFNSWKPHLPDGGPIPAEAE
                     PYFSPAFLWTRLPLGAASDELIATVIFQAFAEYLKLYLQLVDEAPPVADDRSAILLEGQ
                     RRYTSYRAEKDPARGMLSRFHGAEWTETYIHEVLFDLDRHYPE"
                     /gene="pebB"
                     /blast_species="Synechococcus sp. WH 8102"
                     /locus_tag="GS824_0p8|contig-5449000290_201_2594_-"
                     /description="phycoerythrobilin:ferredoxin oxidoreductase "
     CDS             13242..14033
                     /translation="TDGTTARADTSAINASDPSRQELEESIDQLAAYRDRLIKDVIGMG
                     QRLKLPQKQVEFTLAQHPELQKLEAILAQLEAQKSEQTNSHPPHPPVAPVDPARTMDQF
                     LAASRGAWLTRRAVHHLDHQDDEFGDSNLVIEPFSAEDPAVEQICLALNINPHLAAGGA
                     RFWWESNLKPLARTEDQAAVLIDIPLAGDPSQGFXVRDKGYVEKQPVLSQYTFSSDGVM
                     TVTTRYDSNVGTERCWFVTDQVRMRVSSVQCLDGVSMTTYCTELRCPSDATLQSLRESA
                     DSLAAGFXLTHPAPERSEMFDPFLQELNSRLERSGAQPIAPPDGLAECRSLKRQSVIQS
                     WLWQVPGFRRWRVTRMDAGDSLQVLNSVAYPEYNNDQPLMGIDLLWFGTRGKLVAVLDF
                     QPLLQDQNYLDTYYQGLKELISRHPDLHGAEAMRSFDPNQYFSPWLLFCRGGAEEAQES
                     LPRAFTAFLDCYWQLSAEASQRTSIVTAERVKTLQEAYDVYSAERDPAHGLFSSHFGKA
                     WSDRFLHEFLFPSSRSNDSTAKLHLDQVRIAGWRWQPFLDHAVDMLQALQPAAYPVPEQ
                     FLQKTGSTGSKAQPVVVQTATWACRTSKLRQVRAACVEAGPAASVLNLVINPDCRFDLP
                     FFGADLVTLPSGHLLALDLQPVDRSDSLHTQPVWDRLLPIFNSWKPHLPDGGPIPAEAE
                     PYFSPAFLWTRLPLGAASDELIATVIFQAFAEYLKLYLQLVDEAPPVADDRSAILLEGQ
                     RRYTSYRAEKDPARGMLSRFHGAEWTETYIHEVLFDLDRHYPE"
                     /gene="pebB"
                     /blast_species="Synechococcus sp. WH 8102"
                     /locus_tag="GS824_0p8|contig-5449000290_201_2594_-"
                     /description="phycoerythrobilin:ferredoxin oxidoreductase "
     gene            complement(14042..14233)
                     /translation="PEVNLDQAAALPSTVKLYPQDKWAWGWNNSSEVWNGRLAMVGFSA
                     FLVELISGSGPLHAIGLL"
                     /gene="hemH"
                     /blast_species="Cyanobium sp. PCC 7001"
                     /locus_tag="GS824_0p8|contig-5449000290_1_192_+"
                     /description="ferrochelatase"
     CDS             complement(14042..14233)
                     /translation="PEVNLDQAAALPSTVKLYPQDKWAWGWNNSSEVWNGRLAMVGFSA
                     FLVELISGSGPLHAIGLL"
                     /gene="hemH"
                     /blast_species="Cyanobium sp. PCC 7001"
                     /locus_tag="GS824_0p8|contig-5449000290_1_192_+"
                     /description="ferrochelatase "
ORIGIN
        1 gtcctaaaaa cttctggcct tcttcgcgag gcaacctgcc tcgacaaggc ttttgataat
       61 ctgatcaagg ccttgcaacc aacctagccc ggagaacagg aagccaaata aacctggcaa
      121 ccaattacca ttgcatgcga aaccacagaa cactaaccca tctgattact agcgaagtga
      181 atcccgtcta aacatgaatc aaaagcatca cgcatctttg ttgccggaag atccaagcca
      241 atggagtgct cctgaaaagt gcgaacctac tgcggcgcag catcaacccg tagacgcgcg
      301 cggtgcaggc tggaacaacc gtgttctaca accactggac ctgcgccagg caaacctttg
      361 tcgcatggat ataaggggaa cagacctaag caactgtcta ctagaaggat gcaatctaac
      421 acttgctcgt tatgacaaaa agactcgtgt acccgctggt tttgatcttg aaaaatcagg
      481 cgcagtaggc cctggtgcag cacttaatgg ggcttttcta aatggtgcag atctcagggg
      541 tatggatctt cggaacacca acttcatggg tgcctaccta agcggatgtg acttaagtgg
      601 ttcagtatta gacggaacac gttttgtcgg agcagatcta aggtttgcga aattgcaagg
      661 ctgtcgctgc atcgcaacac gctttaccgg cagtcaattg cagcaggcag actttagggc
      721 tgctgattta acagaggcaa tcctagatgg ggctgaaagt attcaaggcg ctgacttcag
      781 tcaggtaaca ggcatggaca agaaacagct cgcaaacctc ctaactcgct ctcacaacga
      841 actggattgt tggaacccac tcacccggca agccaccagg gcgacccttg aatcgttgct
      901 tgaatcggca acgagaacgg gatagcgcgc tggcactgcc agacaaagcg aagcgattga
      961 aacaaaagat tgaggtttat aaagctaagg tcagaggtta tgggatgcca gggataattg
     1021 caaggtatcg ccaagaaagt catgcctttt ggtccagcat ccatcctggg tgtggagagc
     1081 ttctcccaag agtgcgaagc accacgtgag ctagtgccag gagacgacga ccaagcgaag
     1141 gagtcagtaa tccgggctgt ctacagacag gtgcttggga atgcctacgt catggagagc
     1201 gaacgacaag ttgttgcaga atcgcagttc aagctaggcg agatcagcgt tagagagctg
     1261 gtacgacgta tcgccaaaag cgatttgtat agcacccgtt tctttgactc atgcgcgcgc
     1321 taccgctata tcgaactagc atttcgccac ctactcggac gtgctccagc agattttgag
     1381 gaaatgcgag gtcatgccga aagactagat acaagtgggt atgaagcaga catcgacagc
     1441 ttcctagatt ctgacgagta tcagaacacc tttggtgagt ggacagtccc atatcaacgt
     1501 ggttggaaaa cagaatcctg tgcaacgctt caagaattca cctggtcatt ccagttgctg
     1561 cgtggaaaca gcagcagcag cctaaaaggc aacttggctg gaatcaggag ccgccttggc
     1621 ggtgctgctt atcagaaccg acccctccct gtggtagctc cctcatcaca agatacccaa
     1681 ggctggagct tccgcccagc tgccaacctg acagatcctg ttacacggat aggtgtactt
     1741 gcaggtgaag caggcaaagt ctatcgagtt gaagtaacag cctatagggc caataacgtg
     1801 cgacccacat cacgttacag gaaggcaaac agagtattat tcgtcccttt caacaagcta
     1861 tctgagcagt atcaacttat tcaccgcgag ggaggcaaga tcgcaagcat cacaccactg
     1921 agttgaccca ttactcccac cagccctact taaccagtaa gctgccaagt ctgcgaggat
     1981 cagacaaatt agatgactct aaaaagtcta gcaccgtata acccccacaa caaagcaagt
     2041 ccatcaactc catcttccca tgacagcaaa tcaaagcaat tcacttgact tcggagccac
     2101 tcagcttctt gaagccccag cgagtttttc tcgcaaaaga acagatgacg tagaaactgc
     2161 aaccagcgaa gatcaatttc gcaaccagca gctactgaat acaccttcag cattcaccgc
     2221 aaacgacaat gctgcttttc acatcgcagt aagagctgca taccgacagg tattcggaaa
     2281 tgttcagccg atggaaagcg agcgcctgct gagtgccgaa tcaagactac gcaatgggga
     2341 cataaacgta cgagaattcg tacggagatt ggcccaatcc agtttttatc gctcacgctt
     2401 ctttgatgcc gtatctccgc atcgagcagt tgagcttaac ttcaagcatt tgctgggccg
     2461 ccccccccag aatcaagcag aggttgctag ccatgtggca ttaatcgcca caagtggctt
     2521 cacaggcgag atcaatagct atcttgattc cgatgagtat ctaaagtcct ttggcgagga
     2581 cacagttcca tccccaacaa gctggaactc tccagtaggc cagcctcaag cagcgttcaa
     2641 caggatcgca gcacttgagc agaatttcgc tggcagcgac acagccgtag gaaccaaaag
     2701 tcaactgcta ggcaatctag ttagcggcta caggctctca ataaaagtgc ctgcacaggt
     2761 ttaccgatct ggttccctaa gtcagatggg tagaacagcg gctggttcga acggaatgtt
     2821 agtgcctgtc aagcggaaca gtgccgatgg aggcgactcg acaccgatgc gtggtgatct
     2881 atacgttggc tttgggcttg gccagcgcca gcaggaagta ttcgagcgct gcaacggtga
     2941 ttcagcagat cagattactg cgctgatccg ctcggtatac cgccaagtgc tgggcaatcc
     3001 ccatgtaatg gacagcgagc gcaacttaac agcagaaagc cagtttgctg agggaaggct
     3061 cagcacccgt gaatttataa gagctattgg actctctgca gactatcgcc gtcgcttctt
     3121 cgaaacaaat gctccctacc gttttgttga gctgaatttc aaacatattt tggggcgtgc
     3181 acccgcatct caggccgaga tgagtgagca tctacaaagg ctagccattc acggctatga
     3241 cgcagaaatc aacagctacg ttgatagcga agagtatcag aacaccttcg gcgagaatac
     3301 tgttccctac ctgcgtgtag caactgaaaa tggtcgcgaa caggtttcct ttaatcggca
     3361 catagcacta gttcaaggct atgcggccag tgacaccatt caatgtgcct caagcctgct
     3421 aaattcggta gcaacaagat ctgcacctac aaactggaca aatacaaccg tacggattaa
     3481 caggcttggt gcagcctctg gatcagctga tcccacatcc aagcggttcc gtattgtcgt
     3541 caatgcccag cctgcaggcg gccgccaacg caacccgaac gccagttacg tagtaagcgg
     3601 caatgacatt acaagccaac tgggatacat ccatagacgc ggtggtcgga tcatttctgt
     3661 gaccgaaatc acctagaaaa cactagttca tttattcggg acaactgcta atttctgaac
     3721 tcccccccta ccaacctaaa aacaatggaa atcgaaactc ttaaccgggc caattcgggt
     3781 ttacgccaat cagaagctca agcccagctg aaagccgcct accgccaggt atttggcaat
     3841 gcacacctat ttgatgaaga gctctcagtc tctgcagaga gtctattcat caacggcgac
     3901 ctcactgtgc aggggctggt caatgctcta gctctgtccg acagctatcg gcgtctcttt
     3961 tttgatgcaa atggtcccta tcgatttgtt gaactcaact tcaagcatct cttaggccgc
     4021 gccccacata atcaggctga actgagcaag catgttcagc tcctagccac agaaggatac
     4081 gaagcagaaa tcaacagcta tatatacggc gccgagtatc tagaggtctt tggctttgat
     4141 acagtacctt atgacagggg agtggcaagc cagaaaagtg aatccaacct tacatataac
     4201 agaacacgtg ccttgacttc aggctttgca acttttgatg gtgacggaca atcacaattg
     4261 ttagtcagcc tagcgaccag ctcgcccccc ggaggaagtc aaaaaacacc cgggccaggt
     4321 ggtcgcaaca accagcgcta cgctattcgc tggacaagtg ctaatcctgt tggcctaaat
     4381 cgacgcgtaa cgcaaacgac aacagttccc ttcagctcgc tatcatcagc gatccaatca
     4441 attcatcgcc gcggaggccg catcgccaca gtaaaagaat cctaaatcaa acgagactgg
     4501 aggcggttca aggtcttaat agtatattaa gacaactctt aagccgcctg ccaaaagtat
     4561 caacagcaag caccttggct gcaatccatg gatttacaag acaaagatta tctcaaagta
     4621 gagtgcactc aaattaatca gaacagtgaa gaagcgcagc ctgcgatcaa catgatgatt
     4681 gatacgtggg tacacatggt tcaggcaggt cgtctgccaa ttgccaggac cactcacaga
     4741 accaaggcct gagcagcgta gatgcagctg gaatcttttg tagctcggag cctaggccgc
     4801 tggcgatcca tgagaagtgg acattctctt gcgtttcagc aatttgagga tgttcgcagt
     4861 tcagtattga ttgaagcaat tgggccccaa gatccattgg tacttgagtt aattagagac
     4921 tgcaagatac acgacgccaa gccactgcta ccattccgaa tggaatggag tgcagaaagt
     4981 gactgggagc cagatggccc cagtgaagta tcagcaggat catgcattct cgttccaatc
     5041 ccaactaata atcaaaaagg aatcttactg cgaagcgctg gatacgcaga ggccgagcaa
     5101 gcagtatcaa actatgcttt tctagaagat gatactttta tactcactac ccaatatggt
     5161 caatcaattg cagaagaaag gatctggttt gtatctgaga atgttcgctg ccgctcatca
     5221 gtgctgcgaa cttcagccgg ctcaggaata ctgcaaacct ccttcgcatc tgaaatccga
     5281 cgattagatt ccttcagcta acagtattcg ccgtgccaac cattgccctg agattcgcaa
     5341 aactacttgc tggacacttc agtaattttg cccaatcaca acgcgatccc gtaatttttg
     5401 cccatatcaa catctatttc cgccctctac catgggaagt gtttcagggg ccaggttttt
     5461 actccgaaca gagctatggg cacgatcctt ggcgacccta taggcaagga gtacatcgac
     5521 tgatttcaac cgagaaggta caaattgttg agaattttgg attcgatcaa ccaattcgct
     5581 tggctggagc aggcttcacg cctaaactgc tcagacttat tcatattgat cgccttaaac
     5641 aacgctgcgg atgtgcgatg catttccaag agacgacacc ggattgcttc aggggaatgg
     5701 tagagcctgg taataaatgt ttagtgcccc gcgatgggcg gcctacctat ttagtgagtg
     5761 aggtgttggt tgaccacgaa aactggatta gtagagatca gggttttgat ccagctacca
     5821 ataccttgca atggggctcc gaacacgggc cactacgttt tgaacgcgtg gctagctttg
     5881 agaatgaagt cacagctggg tgggcacgtc taaataatta taaaggagat gaatctgaac
     5941 aaattggata gaatagaagc catgcaagct gatggaccaa ctatccagca attccgtagc
     6001 tggattcgct cgcagcacct aatttgccaa ggccaagact ttatttttga aacaattgat
     6061 catagtcagc ttgagcgttt tgaagcctgt ctaaatatgc ttgatgggca agtgcggtct
     6121 gtacgagcaa ttggaaactg gcccatgggg ccccgtcgaa cattcaagat tctgagagct
     6181 gaagcagctg tgccgaggcc caaaggcctg gaaattcaac gctactgggc tgagcgtggg
     6241 tcctttcaaa cccggttttc ggaaataagc aattgacgcc tacaatccac aaaaatatcg
     6301 ggatcctgca cagccaaagc gttctgcaag agctgaaata tttcatggtt attcctaaca
     6361 tcaattgaat caagcccaat taatgcggca taacgtagct cccagcttgg tgtgaaatcg
     6421 gaggccaaaa gctgccgcac acttttgcac catatatcag gaaaatgttt attcaaagct
     6481 aagcaagcag cagctcttga cttagcaaat tgcgggcgct tgctgttcat ggcttccagc
     6541 agcaatgcct caatgacagg agtggcagcg gcaggccaga tgtccacact gccaagaagc
     6601 tgaatgaaga aatagtgagc accataatca ttataagaat cctcctgcca tcgcttccag
     6661 aaaataggcc aaagctcctc tactggccga tgcttcaatg tggacaatgc taagtagcaa
     6721 cggctaaagt cagtgccaaa aaactcatca aataaaaata atgtggtggg ttcagtgtcg
     6781 tagcagtgcg ccaagaccaa atcttctggc tgatcccaca tcagcgaatc taaacaagta
     6841 agcaggtcaa ggcctgcgtg tgctttgttt tggccaggcc agagtgtccg cagagctcgc
     6901 atcctgaaca caggggacac gggcgccttg aggatcgagg gcaatagata tgaagcccga
     6961 cagtcaatta aatcctgaat cgccgactgc cggtccattt ggttcggcag ggtcaggtgg
     7021 tcttccaact cttgaaggcg actactatcg ccactaagct gtgcaacccc ggctaaggca
     7081 gcaccacgaa cccctggatt cgcttcatct tgcagcgatt gaagtacagg taaggccgca
     7141 tgcacctcta acccggcaag agcctggatg agaaccctgc ggctctggtt tggatcattg
     7201 agtagcaggc acatcgcctc atggagttca acatcctggc aattgagctg aagaagggcc
     7261 caggcggcat tttcaacgag gtagtgatcg ttgctcctaa ggcaacgccc aatgctgggg
     7321 atggcccgtt gaaccccaag ccggcccaaa acttcgaccg ctttgcggcg cgcaaggtta
     7381 accgcctgtt cgccagaaga attatcaata agccgcaata aagcttgctc cgttttatcg
     7441 ccggggaagt taacgagatg ggcggccgcc atgtagtagt cgctggcaga atcaagcgag
     7501 tcaagagatt gctcaagaat cgctagcgca tcatggtggc tgagcccggg atggatattg
     7561 tcgtaactgt tgctggagct tgacaaaata ctgtcctcgg aagtcaaagt ggatgcggct
     7621 gtgaagctca aaggagagct gcttccaact ctgatagccg gcagggcaag agcgctgaaa
     7681 gtttaagagt tatgtgtctt gatgcaaccc agccagaaag cgttcaatat gagcccatct
     7741 aaattagagg cacaatggga ccccatcaat gtggtgcact tcttcttgtt acaagtatca
     7801 aatctgaaac tccccagagg gttgctcaga agctgcgagt tccgctccat atgctgagcc
     7861 agactatgca gcaactacac cagaacggaa tcccagttac gtcggtatgt ctgatggagg
     7921 cggccagctc agtttccgca gtggcgacca cagcctctac ggacccaggc gaatcgtcca
     7981 agcctggaca gccatcacct cgccgccgcc gcaaatagcc cagctcagcc ttgaagctcg
     8041 aacacaccat caggagcacg cccctgctta agcagttccc agttgatcga ctgaaggaaa
     8101 gctgcgctgt tcagagtctc caccacatcg accccccagt cactctgctg cagcaacgct
     8161 ccaggggcgc cctggtcgtc cttgcgccca cccaaggcca acagctggca atcatgatca
     8221 gtggcccctg cagagcagcg aagctgtcgc caggccagga gtacggcatt ggccaaatcg
     8281 atgggcagca gatcggcttc cacctgaacc aaccagtgag ggtggctgac tgcctgaacc
     8341 tggacatcgg tggacaggtg tgcaacgagg ccagccgcca gatcggccga attcaggccc
     8401 ttcaggttgt cggaaaccac ctgaaggttg tgggagagca aaaagcgtgt catgtcctga
     8461 tcttgttaag cccaccatag gaacgccgcg gctatccctg ataattttgt tcgataggag
     8521 cgacccttgt ctaccgagct gtccgctacc cccgcatctg gcatccagca actgagcgtt
     8581 gaggaagcca acattctggc tgcagagctt cgttcccaac ttcgtcaggg gctagttcct
     8641 tcatccgaca gcccagcgat tgagcgcatg gtggctggtc tcggcgatac caggggcttg
     8701 atgcggctca cctttgccga aagccttgga gcagtaggtg ctgcggcggt gccaacactg
     8761 tgccgtgcat tgcggactca cgaaaacgtc accgttcgcc gcgctgcagc gaaaactctg
     8821 accctgattg cagatccagc tgccttgccc gttttactgg aaaccctgct ctcagattcg
     8881 gatcccgtcg tgcagggatc agctgtcgga gcgatggctg cagtcggcga ccaggctctc
     8941 gatccactct tctcagtgct cgttcatcca aaagcttcgg ccatgcagca ggggctggcc
     9001 agctggggga tcgcttttat cggcgccaag gcgcccgaag cacttcgcca agcagccagc
     9061 tcgccggatg ccagggtaag agcggcagcg atagcagctc tcggcgaaca gatccaggcg
     9121 ttgggggatg accaggcgag acagctgctc ctaaccgcgc tggatgacct ggactccgag
     9181 gtgcgggcag aagctgcaac gctgatgggg aagttacagg agccagaatg ggcctgcccg
     9241 cgcctgctcc cgctgctcac cgactcggaa gaacaggtcc gcaaaaacgc tgctctatcg
     9301 ctgatgaagc taggggccaa ggatgcattg cctgccttaa aagcaagtgt ggagcaggaa
     9361 gaacaacctg gtgtcagatt agtgctggat ctagcaatca gtcagctgag caagtgagga
     9421 tggcaatcgt ctcgcgtcag cccggctgag gttgacgggc atgcaggtcc ctaattcgag
     9481 cgagggctga ttcaagcgtc tcgcgcacat aactgtctag ctgtggttgg ttctgcagat
     9541 ctctaagagt ccgttcgatt gcaggatcat caatctgggc gagcgcattg acagctgcta
     9601 ccgcctgggc tggattatct ccacccacca ctctcagcaa cagcggcacc gcctgcccac
     9661 ccacctgccc aagggccatc accgtagcta cagccacaac cggtgagtcg tcgccaagcg
     9721 cctcctcgag ggcctgcatc gcagaatcgg ggaaatgtat cccaggctgg tttgaagcca
     9781 cctgggcata ggccttgacg cagctagcgc ggatagtgct gtccgtgctg gccttaagaa
     9841 gatccgctaa aggcagcagg gctgctgcgc caaaggcgcc aataccacgt acagaggccc
     9901 tgcgtaaagc tatatccggt tgggccaata aaccaagcag tcgaggcaga gcttgctgag
     9961 gccaatccct gaccatagct ataaaagcct ggctttgaat ataaggattg gggtgagcaa
    10021 ggtcatcaaa caagatatcc aatgcttcca tttccatcca agagaggggg tgggagaggg
    10081 ctcattttct cacaaaaaag gaggcccgaa ggcctccgtg gtttgtcctc aacaattaat
    10141 cagaaactga tcaggagagg gcgttgattg cgtaatcaag gtacgacttc aactcattga
    10201 gagcctgggg gctcatgtca cgaggggagc aagcccggtc gcgggtgaag gtgagagctt
    10261 ccacgtaagc agcggtaggc agacgcaggg tgcggtacac ctcacgggct ccggcaatgc
    10321 cccactcatc gagagggccg gtgccgccca caaccaggca gtagttgatc agacgcagat
    10381 agtgagcgat gtcgcggtag cacttgtcca ccttgacctg attctcacca gcttcgccgg
    10441 cttgcttgag gtagggatac ttgctgaagc aggcgtcacc agcttccttc gtcactttgt
    10501 ccaggccggc agccagcttt tcagcagctt caagacgagc agtagctcgc tgaatgttgc
    10561 cctgaacagc ttctaggtcg ttctgggagg ggaagcgacc agcggcatca gcggcggtca
    10621 caacagtggt cacaacagac ttcatcgtga agatcctcgt ttaattgagt tgtagtggtt
    10681 taaaaaaagc aatctcttcg gatgaatcag ctgaggccgc tgatcacacg gtcaaagtag
    10741 gtagcagctt cagccactag agcggagcag tcgccctgaa cggtttccat cttgcggaaa
    10801 cgggtttcca cagggttggt accgctggtg tttgtctcgt taatgtgagc cgtggaagaa
    10861 gccttcatga tggccacagc gcgggcggca gactgaaggg gaacgcccag agcgatgtag
    10921 gtctccttga ggccgttcag gcagcggtcg tccaaaaccg aggcgtcgcc tgccaacagc
    10981 gcgtagctga tgtagcgaag cacaatttcg ccgtcgcgca ggcaggcggc catgcggcgg
    11041 ttggggtagc agttgccacc agcctggatc aggccagtgt tttcgcagat catgccggtg
    11101 actgcatctg aaacgatgca ggaggcattg ctggtgatgg cgttaacagc gtctagacgc
    11161 ttatttccct cagcaacata gttacggaga gcagcgagct caccgcctcc aattggggca
    11221 gtcttcgaat ctgcgctgac gacagcgcgt gaaaaggcgt cgagcatggg aaagggacca
    11281 ggggtgcttg tgctcagcca gttgacagcc agtgaagatc gttagatctg tttaggtctg
    11341 catggcttag ctgcctctcg gggaaggcgt aaggggaaac tacggtcatc tccctcctca
    11401 ggaccccgat caaagcaatc atgcaaactt tcgtcatcca tcgcggtcgg acttaaaaag
    11461 gcagcgctgg caaagggttt tggcaagggg agggcacgca ctcccgccca atcgcggaac
    11521 aaagcaccag gagatttatc ttttcttcca tattcaccat ggatgcggtc catttgaagc
    11581 tgctctagtg gatcgcagcg gtcgactccg tatgctgaca ttcgcccaat tcaacccatg
    11641 accgacggca ccaccgctcg cgccgacacg tctgcaatca acgcatccga tcccagccgg
    11701 caggagttgg aggagtcgat tgatcagcta gcggcctacc gcgatcgact catcaaagat
    11761 gtgatcggaa tgggtcagag actgaagctt cctcagaagc aagtggaatt caccctggct
    11821 cagcatcccg agctgcagaa gctagaagca attctggctc agcttgaagc ccagaagtcc
    11881 gaacaggact aactcccatc cccctcaccc gcccgtggca cccgtggacc cagcccgaac
    11941 gatggatcag ttcttggcgg ccagtcgagg ggcctggctg acgcgacggg ctgtgcacca
    12001 cctcgaccac caagatgatg aattcggcga ttccaatctt gtgatcgagc ccttctccgc
    12061 tgaggatcca gccgtcgaac agatatgcct agctctcaat atcaaccctc atctagcagc
    12121 aggaggggcc cgtttctggt gggagagcaa tctaaaaccc ctagccagaa cagaagatca
    12181 agcggctgta ttaatagata tccctctggc aggagatccc tctcagggtt tcctggtccg
    12241 tgacaagggc tacgtggaga agcagcccgt cctcagtcaa tacacctttt ccagcgatgg
    12301 cgtcatgacc gttaccacgc gctacgacag caatgtcggc acggaacgct gctggttcgt
    12361 cacggatcag gtgcgcatga gggtgagctc ggtgcagtgc ctcgatgggg tgtcgatgac
    12421 cacctactgc acggagcttc gttgcccatc cgacgcaact ctgcagtcgc ttcgggaaag
    12481 cgccgattcc ctggccgccg gtttcagtta acccaccctg ctcctgagcg ctccgagatg
    12541 ttcgaccctt ttttgcaaga gctcaatagc aggctggaac ggtctggagc gcagcccatt
    12601 gccccacccg atgggctcgc tgaatgtcgc tccctgaaga ggcagagcgt gatccaaagc
    12661 tggctctggc aggtgccggg tttccggcgc tggcgggtga ccaggatgga cgcgggggac
    12721 agcctgcaag tgctgaattc ggtggcctat cccgaataca acaacgatca gcccctgatg
    12781 ggaatcgatc ttctttggtt cggcacccgc ggcaagctgg tcgcagtgct tgattttcaa
    12841 cccctactgc aagatcagaa ttatcttgat acctattatc aaggcctaaa agaacttatt
    12901 tctcgccacc cggatcttca cggtgctgag gccatgcgct catttgatcc aaaccaatat
    12961 ttttcgccct ggctgctgtt ctgccgtgga ggtgctgagg aggcgcagga atcgttgcct
    13021 agggctttca ctgcctttct cgactgctac tggcagctca gcgccgaagc cagccaacgc
    13081 acttccatag ttacagcaga aagggttaaa accctgcagg aggcatacga tgtctacagc
    13141 gccgaaagag atccggctca tggccttttt agcagccact tcggtaaggc ctggtcggat
    13201 cgttttctgc acgagttcct cttcccatct agcccgcagc aatgacagca ccgcaaagct
    13261 gcagccttga tcaggtcaga atcgccggtt ggcgttggca gccctttctt gatcatgcgg
    13321 tcgacatgct tcaggcgttg cagccagccg cctaccccgt gcccgagcag tttctgcaaa
    13381 aaaccggatc caccggttcg aaagcacagc cggtagttgt gcaaactgca acctgggcct
    13441 gtcgaaccag caagcttcgc caggtgaggg ccgcctgtgt ggaagcggga ccagcagcgt
    13501 ccgtgctgaa cctagttatc aatcccgact gccgttttga tctgcctttc ttcggagccg
    13561 atttggtcac gctgccctca ggccatctgc tagcccttga cctgcagcca gttgaccgca
    13621 gcgattccct ccatacccaa cctgtctggg atcgattact cccaattttt aacagctgga
    13681 agcctcactt gcccgatggc gggcccattc ctgccgaggc ggaaccttac ttttcgcctg
    13741 catttctctg gacccgtcta cctctgggtg cagcctccga tgagctgatc gccaccgtta
    13801 tatttcaagc ctttgctgag tatttaaagc tttatttaca gctcgtggat gaagcacccc
    13861 ccgtagcaga tgatcgctca gcaatattgc tcgagggcca acgccgctac accagctatc
    13921 gggcagagaa agatccggca agagggatgc tcagccgctt tcacggcgcg gaatggaccg
    13981 agacatatat ccatgaggtg ttgttcgatc tagacagaca ctatcccgag taaaaagaag
    14041 atcaaagcag gcctatggcg tgaagaggcc cacttccact gatcagctcc actagaaaag
    14101 cggagaatcc gaccatagct aagcggccat tccacacttc tgagctgttg ttccagcccc
    14161 aagcccactt gtcttggggg tagagcttca cagtgctggg caaagccgcc gcctggtcga
    14221 gattcacttc ggg
//
