# Supplementary material for: Picocyanobacteria containing a novel pigment gene cluster dominate the brackish water Baltic Sea
Source: ISME J. 2014 Mar 13;8(9):1892–903. doi: 10.1038/ismej.2014.35 (PMC4139726; doi:10.1038/ismej.2014.35)
Supplement: Supplementary dataset 2 [file ismej201435x11.zip › GS824_0p8_contig-55.gbk]

LOCUS       55                     20621 bp    DNA              UNK 01-JAN-1980
DEFINITION  Picocyanobacterial phycobilisome operon, metagenomic contig, partial
            sequence.
ACCESSION   55
VERSION     55
KEYWORDS    cyanobacteria; phycobilisome; pigment; horizontal gene transfer;
            Baltic Sea; ecology.
SOURCE      GS824_0p8|contig-55
  ORGANISM  Synechococcus/Cyanobium
            Bacteria; Cyanobacteria; Oscillatoriophycideae; Chroococcales.
REFERENCE   1
  AUTHORS   Larsson, J., Celepli, N., Ininbergs, K., Dupont, C., Yooseph, S.,
            Bergman, B., Ekman, M.
  TITLE     Picocyanobacteria containing a novel pigment gene cluster dominate
            the brackish water Baltic Sea
FEATURES             Location/Qualifiers
     source          1..20621
                     /mol_type="assembled metagenomic DNA"
                     /collection_date="2011-08-17"
                     /filter_size="0p8"
                     /assembly method="Ray-Meta"
                     /location="lat:58.82 lon:17.63"
                     /sample_name="GS824"
                     /organism="Synechococcus/Cyanobium"
     gene            298..456
                     /translation="PVIFFRRPQLSGGQISAAWVGGQPPKSAQTIWLAFAAIGDLEVLR
                     VVLTSAGAMLGTGPAG"
                     /gene="cpcGII"
                     /blast_species="Synechococcus sp. CB0101"
                     /locus_tag="GS824_0p8|contig-5552000507_20143_20331_-"
                     /description="phycobilisome rod-core linker polypeptide
                     (L-RC 28.5) "
     CDS             298..456
                     /translation="PVIFFRRPQLSGGQISAAWVGGQPPKSAQTIWLAFAAIGDLEVLR
                     VVLTSAGAMLGTGPAG"
                     /gene="cpcGII"
                     /blast_species="Synechococcus sp. CB0101"
                     /locus_tag="GS824_0p8|contig-5552000507_20143_20331_-"
                     /description="phycobilisome rod-core linker polypeptide
                     (L-RC 28.5) "
     gene            1152..1679
                     /translation="FSAGFSNQAQAFQSPPLYGNILIRIRPVPHLRAYSLLLEQAYAIA
                     PGEPYRVRVLRPAYLEDGTLSILNFAIELPEHFYAAVEEPARLAELAEADLRLLSGCTY
                     WVDQSSEGFVGKVEPGCNCKVFRKGRGSYLLSEFELTPQTMQTIDRGYDPVIHEHLWGQ
                     LLVHSVLKSFVTRAKRCRLVGINLVNDSLGWAVKRLFDSRIDRLRLLAGGERELRFDRD
                     GEVLRIDFREDYIQMWQDEATVKGSDSNLFLACENSGGNLQATKLTWVVGSALRPESVQ
                     TKEEFTQILLNLGVSRNLASLALEHCPGLISTIAWALYFXKAWMVDGNSDLQSLICRAK
                     VFNPDLFIDFPADLHQALVEANSSKRQLNDAELTQFSVYSRLPFEQLLVLRRLVEPCVR
                     EARAALASRHPELFVAGGALATPARAEACWRDCENFFRVVIYAVAAARPRFSDQQSIDA
                     LNELYGLMGVPREGLAFALRQLSAISIASFEALYSHSRLALCFKTLLIIYVNCFLGPL"
                     /gene="cpcT"
                     /blast_species="Synechococcus sp. WH 7805"
                     /locus_tag="GS824_0p8|contig-5552000507_17899_19451_-"
                     /description="hypothetical protein WH7805_06621 "
     CDS             1152..1679
                     /translation="FSAGFSNQAQAFQSPPLYGNILIRIRPVPHLRAYSLLLEQAYAIA
                     PGEPYRVRVLRPAYLEDGTLSILNFAIELPEHFYAAVEEPARLAELAEADLRLLSGCTY
                     WVDQSSEGFVGKVEPGCNCKVFRKGRGSYLLSEFELTPQTMQTIDRGYDPVIHEHLWGQ
                     LLVHSVLKSFVTRAKRCRLVGINLVNDSLGWAVKRLFDSRIDRLRLLAGGERELRFDRD
                     GEVLRIDFREDYIQMWQDEATVKGSDSNLFLACENSGGNLQATKLTWVVGSALRPESVQ
                     TKEEFTQILLNLGVSRNLASLALEHCPGLISTIAWALYFXKAWMVDGNSDLQSLICRAK
                     VFNPDLFIDFPADLHQALVEANSSKRQLNDAELTQFSVYSRLPFEQLLVLRRLVEPCVR
                     EARAALASRHPELFVAGGALATPARAEACWRDCENFFRVVIYAVAAARPRFSDQQSIDA
                     LNELYGLMGVPREGLAFALRQLSAISIASFEALYSHSRLALCFKTLLIIYVNCFLGPL"
                     /gene="cpcT"
                     /blast_species="Synechococcus sp. WH 7805"
                     /locus_tag="GS824_0p8|contig-5552000507_17899_19451_-"
                     /description="hypothetical protein WH7805_06621 "
     gene            1783..2157
                     /gene="unk4"
     CDS             1783..2157
                     /gene="unk4"
     CDS             2160..2711
                     /gene="aplA"
     gene            2160..2711
                     /gene="aplA"
     gene            2776..3501
                     /translation="ALPLLEAPYYTQNSRVPLTASSQGSGATFDQYARKALIEKSYKQI
                     FFHALKVDREPYLESQYLNGSITAKDFIRGLLLSGRFLRDYYQCNSNYRMVDQVIGRVL
                     GRQVYSNAERLRWSIVIAEQGFPAFVDQLLDSDEYLSNFGLDLAPSQRSRLLPGRAIGE
                     LPIYQQFPRYGADWRDVMAQRAPVPAQAWASSGQVSDAWANGQPPAWALKVWLAVAIVG
                     GVEITRVLLTVALAALRHS"
                     /gene="cpcGII"
                     /blast_species="Synechococcus sp. BL107"
                     /locus_tag="GS824_0p8|contig-5552000507_17101_17829_-"
                     /description="possible phycobilisome rod-core linker
                     polypeptide (L-RC 28.5) "
     CDS             2776..3501
                     /translation="ALPLLEAPYYTQNSRVPLTASSQGSGATFDQYARKALIEKSYKQI
                     FFHALKVDREPYLESQYLNGSITAKDFIRGLLLSGRFLRDYYQCNSNYRMVDQVIGRVL
                     GRQVYSNAERLRWSIVIAEQGFPAFVDQLLDSDEYLSNFGLDLAPSQRSRLLPGRAIGE
                     LPIYQQFPRYGADWRDVMAQRAPVPAQAWASSGQVSDAWANGQPPAWALKVWLAVAIVG
                     GVEITRVLLTVALAALRHS"
                     /gene="cpcGII"
                     /blast_species="Synechococcus sp. BL107"
                     /locus_tag="GS824_0p8|contig-5552000507_17101_17829_-"
                     /description="possible phycobilisome rod-core linker
                     polypeptide (L-RC 28.5) "
     gene            3875..4237
                     /translation="RGLDLRGCNLMGAYLSGADLSGSLLDGVRLVGADLRHAVLRGASC
                     VGASFSGCQLDFADFRAADLSSARLGGAETLAGADFSGCVGLDVERSALLSRPYKELDT
                     WNPLTRETTRTSLEA"
                     /gene="unk5"
                     /blast_species="Synechococcus sp. WH 7805"
                     /locus_tag="GS824_0p8|contig-5552000507_16385_16747_-"
                     /description="hypothetical protein WH7805_06641 "
     CDS             3875..4237
                     /translation="RGLDLRGCNLMGAYLSGADLSGSLLDGVRLVGADLRHAVLRGASC
                     VGASFSGCQLDFADFRAADLSSARLGGAETLAGADFSGCVGLDVERSALLSRPYKELDT
                     WNPLTRETTRTSLEA"
                     /gene="unk5"
                     /blast_species="Synechococcus sp. WH 7805"
                     /locus_tag="GS824_0p8|contig-5552000507_16385_16747_-"
                     /description="hypothetical protein WH7805_06641 "
     gene            4334..5215
                     /translation="SQLILLQPMPFGPASLLGVERFAQESEAPLELIPGDDDAKKEQII
                     TAVYKQVLGNAYVMESERQLVAESQFKLGEISVREFVRSIAKSELYKARFFDACPRYRY
                     IELAFLTCWAALLLIXQEMRNHAERLDAKGYDADIDSFLDSDDYQNTFGEWTVPYQRGW
                     KTESCGTMQEFTWSFQLLRGNSSSSLKGDLAGISSKLGGAAYQNRPMAVVPPSSVDSQG
                     FSFRPSRNLADAATRLGVGASDQGKTFRVEVTAYSANNVRRVSRYTRSNRVYYVPFEKL
                     SEQFKRIHREGGKIASITPVS"
                     /gene="cpeC"
                     /blast_species="Synechococcus sp. WH 7805"
                     /locus_tag="GS824_0p8|contig-5552000507_15389_16300_-"
                     /description="phycobilisome linker polypeptide "
     CDS             4334..5215
                     /translation="SQLILLQPMPFGPASLLGVERFAQESEAPLELIPGDDDAKKEQII
                     TAVYKQVLGNAYVMESERQLVAESQFKLGEISVREFVRSIAKSELYKARFFDACPRYRY
                     IELAFLTCWAALLLIXQEMRNHAERLDAKGYDADIDSFLDSDDYQNTFGEWTVPYQRGW
                     KTESCGTMQEFTWSFQLLRGNSSSSLKGDLAGISSKLGGAAYQNRPMAVVPPSSVDSQG
                     FSFRPSRNLADAATRLGVGASDQGKTFRVEVTAYSANNVRRVSRYTRSNRVYYVPFEKL
                     SEQFKRIHREGGKIASITPVS"
                     /gene="cpeC"
                     /blast_species="Synechococcus sp. WH 7805"
                     /locus_tag="GS824_0p8|contig-5552000507_15389_16300_-"
                     /description="phycobilisome linker polypeptide "
     gene            5344..6957
                     /translation="PANRSNSLGFGATQLIEGPVSYSRTRMPAGDAALTNGSFRNQDLS
                     PARDEFAPDDETALAVVIRAAYRQVFGNVQPMESERCISAESRLRQGEIXGAEFVRQLA
                     KSEFYRSRYFEVVGPHRSVELSFKHLLGRGPSTEAEITAQVAQMATGGLDAAIDQLLDS
                     DEYFAAFGEDTVPYARSWASAAGMPQASFNRIAVLEQNFAGSDTAIGASSQLLGNLAQG
                     NRLAIKVPAQVYRSAGAAGGFSGTGSARTAFTAVKRALSDGGDSAPIRGDLYVGFGLGQ
                     REQEVFARTSGDSAGQIQALIRASYRQVMGNPHLMESERNLTAESKFAEGVSSTREFVR
                     AIALSAEYSRRFFESNAPYRFVELNFKHLLGRAPTSQAEVSEHIQRLANDGYEAEINSY
                     LDSPEYQQAFGEDTIPYQRIATEAGRSQVALTVIFXLSQGYAASDTVQSASSLVASVAT
                     NGVPSNWNSTTQRINRVAAASGTTEATGKRYRIVVQAQPAGGRQRTPNASYLVSGKDMT
                     SQLGYIHRRGGRIVSITEVM"
                     /gene="mpeD"
                     /blast_species="Synechococcus sp. WH 7805"
                     /locus_tag="GS824_0p8|contig-5552000507_13649_15263_-"
                     /description="Phycobilisome linker polypeptide "
     CDS             5344..6957
                     /translation="PANRSNSLGFGATQLIEGPVSYSRTRMPAGDAALTNGSFRNQDLS
                     PARDEFAPDDETALAVVIRAAYRQVFGNVQPMESERCISAESRLRQGEIXGAEFVRQLA
                     KSEFYRSRYFEVVGPHRSVELSFKHLLGRGPSTEAEITAQVAQMATGGLDAAIDQLLDS
                     DEYFAAFGEDTVPYARSWASAAGMPQASFNRIAVLEQNFAGSDTAIGASSQLLGNLAQG
                     NRLAIKVPAQVYRSAGAAGGFSGTGSARTAFTAVKRALSDGGDSAPIRGDLYVGFGLGQ
                     REQEVFARTSGDSAGQIQALIRASYRQVMGNPHLMESERNLTAESKFAEGVSSTREFVR
                     AIALSAEYSRRFFESNAPYRFVELNFKHLLGRAPTSQAEVSEHIQRLANDGYEAEINSY
                     LDSPEYQQAFGEDTIPYQRIATEAGRSQVALTVIFXLSQGYAASDTVQSASSLVASVAT
                     NGVPSNWNSTTQRINRVAAASGTTEATGKRYRIVVQAQPAGGRQRTPNASYLVSGKDMT
                     SQLGYIHRRGGRIVSITEVM"
                     /gene="mpeD"
                     /blast_species="Synechococcus sp. WH 7805"
                     /locus_tag="GS824_0p8|contig-5552000507_13649_15263_-"
                     /description="Phycobilisome linker polypeptide "
     gene            7012..7707
                     /translation="TDSTAVIRAAYRQVFGNAHLMDEERCASAESLYVNGDLTVQGLVT
                     AFAQSDTYRRLFLEKNGPYRFVELNFKHLLGRAPQSQAEVSEHVQRLANEGYEAEINSY
                     TFSDEYIWSFGLDHVPSMRGASTQVGLSNLSYTRSVAMDSGFAGFDGSSQSRLTLSIGT
                     ASAPATGPKLPGPGGRDSKRFTIKWTTATPVGVRRRSVQTSXSSYSSLSEVMQGIHRRG
                     GRILTVANT"
                     /gene="cpeE"
                     /blast_species="Synechococcus sp. CB0205"
                     /locus_tag="GS824_0p8|contig-5552000507_12900_13597_-"
                     /description="phycobilisome linker polypeptide,
                     C-phycoerythrin class I-associated protein "
     CDS             7012..7707
                     /translation="TDSTAVIRAAYRQVFGNAHLMDEERCASAESLYVNGDLTVQGLVT
                     AFAQSDTYRRLFLEKNGPYRFVELNFKHLLGRAPQSQAEVSEHVQRLANEGYEAEINSY
                     TFSDEYIWSFGLDHVPSMRGASTQVGLSNLSYTRSVAMDSGFAGFDGSSQSRLTLSIGT
                     ASAPATGPKLPGPGGRDSKRFTIKWTTATPVGVRRRSVQTSXSSYSSLSEVMQGIHRRG
                     GRILTVANT"
                     /gene="cpeE"
                     /blast_species="Synechococcus sp. CB0205"
                     /locus_tag="GS824_0p8|contig-5552000507_12900_13597_-"
                     /description="phycobilisome linker polypeptide,
                     C-phycoerythrin class I-associated protein "
     gene            8002..8532
                     /translation="NANSSRQRDRRSSFQDKVSDSASQAESAFSMMVESVVHMVQNARN
                     GSASSFDERI"
                     /gene="cpeS"
                     /blast_species="Unknown"
                     /locus_tag="GS824_0p8|contig-5552000507_12620_12790_-"
                     /description="NA"
     CDS             8002..8532
                     /translation="NANSSRQRDRRSSFQDKVSDSASQAESAFSMMVESVVHMVQNARN
                     GSASSFDERI"
                     /gene="cpeS"
                     /blast_species="Unknown"
                     /locus_tag="GS824_0p8|contig-5552000507_12620_12790_-"
                     /description="NA"
     gene            8535..9143
                     /translation="DLATFVERSEGTWRSMRSGHSLAFQQFEEVLSQIKIERLSPADPQ
                     VVELLESTSQDPGLIQSPFRMEWCAESDWEPDDPSEVSSGSCVLVPVPADPSSGSLLRS
                     VGYAEAEQAISSYHFLSDGTFVLSTKYGQSIAEERIWFVSEHVRCRSSVLRTSEGSGVL
                     QTSFASEVXAADALMHESLLFARTLCGHYSNLDQAQADPSKFAHINIFLYLFXWEVFQG
                     PGFYSEQSYDHDPWRPYRQGVHRLREGQAGVHVVENFGLSNPERVAGAPQHRSLLNEIK
                     SDRLQPRCGCSMHFKGDAQRGYEGSVERGKGCLVPRDGKPTYLVSEVFVDQSSWSSRDR
                     GFDPDTDQLVWGSEHGLLKFERLAFLADHLQDDWLVGLSD"
                     /gene="cpeT"
                     /blast_species="Synechococcus sp. WH 7805"
                     /locus_tag="GS824_0p8|contig-5552000507_11465_12608_-"
                     /description="CpeT-like protein "
     CDS             8535..9143
                     /translation="DLATFVERSEGTWRSMRSGHSLAFQQFEEVLSQIKIERLSPADPQ
                     VVELLESTSQDPGLIQSPFRMEWCAESDWEPDDPSEVSSGSCVLVPVPADPSSGSLLRS
                     VGYAEAEQAISSYHFLSDGTFVLSTKYGQSIAEERIWFVSEHVRCRSSVLRTSEGSGVL
                     QTSFASEVXAADALMHESLLFARTLCGHYSNLDQAQADPSKFAHINIFLYLFXWEVFQG
                     PGFYSEQSYDHDPWRPYRQGVHRLREGQAGVHVVENFGLSNPERVAGAPQHRSLLNEIK
                     SDRLQPRCGCSMHFKGDAQRGYEGSVERGKGCLVPRDGKPTYLVSEVFVDQSSWSSRDR
                     GFDPDTDQLVWGSEHGLLKFERLAFLADHLQDDWLVGLSD"
                     /gene="cpeT"
                     /blast_species="Synechococcus sp. WH 7805"
                     /locus_tag="GS824_0p8|contig-5552000507_11465_12608_-"
                     /description="CpeT-like protein "
     gene            9175..9486
                     /translation="PLSPSENQLRVWIRSQHLICLGTDFIFETVDQAQLERFERCLEAI
                     GGSIRTVQSVGNWPMGPNRAFKILRATASVPRPGGEKLVQYWASRGSIQTRYSEISR"
                     /gene="cpeR"
                     /blast_species="Synechococcus sp. WH 7805"
                     /locus_tag="GS824_0p8|contig-5552000507_11136_11447_-"
                     /description="CpeR-like, phycoerythrin linker-proteins
                     region "
     CDS             9175..9486
                     /translation="PLSPSENQLRVWIRSQHLICLGTDFIFETVDQAQLERFERCLEAI
                     GGSIRTVQSVGNWPMGPNRAFKILRATASVPRPGGEKLVQYWASRGSIQTRYSEISR"
                     /gene="cpeR"
                     /blast_species="Synechococcus sp. WH 7805"
                     /locus_tag="GS824_0p8|contig-5552000507_11136_11447_-"
                     /description="CpeR-like, phycoerythrin linker-proteins
                     region "
     gene            complement(9565..10790)
                     /translation="TCFVLSHNLQVQSEALPNLHPAVLAETLKASSPHISAAEALEHPH
                     WLVRIDSELEATALAVELPRAWRAMRKTLGHGTDHELLALGGRKDNPGMPGSPLQEGSW
                     GVDVVETQDGDAFLKTINWDGLKAGRPADGVFEXEGLTLLFAAPATGLGFGLSNPFAGL
                     LRHMGNTGRLLELGMAVHPNDGGSVLPHGAHRLGQHGDGHADLSGSCQRHAGANGRCHS
                     QSIGXVTDPWVPSVDWPKGAGVPSAKPARRQFLTRARPGPLGSKVDAVFNVCAPQVASV
                     SRFNNIHLGLSHEEALRILTLPETELDAASDYYMXGFSLINFPGETSESALIALLKNPS
                     EGQSTRLAQRKAVEVLGQLKAEQAIPVIGDCLDSDDIYLVENSAWALQQLNCQDQAVHQ
                     RLIALLKDETQNRRVVIQSLAGLGVKEAAPSIRALIEDPQPGVRGAARAAMAQLIDERE
                     HLEAIEDHLVLPNQMDRQAAIQDLIDAHSLELLPSVLKAPVSPAFRSRALKALWPEGAK
                     ECMGLSLTTAIDALLQDEPEDLVLVHRYDQAPEESFLLQEFFGTDFSRCYLALQTLKGK
                     SAKSLWPLMQQRWEEEAHNDYGAHYFFIHLFRELVDWPEAALSVIEHWLLEAADTLRPQ
                     FMKSKPAAILTLATVLPSDAVKSSGVGPIPSRRHFGKAAMRH"
                     /gene="cpeY"
                     /blast_species="Synechococcus sp. WH 7805"
                     /locus_tag="GS824_0p8|contig-5552000507_9023_11057_+"
                     /description="putative bilin biosynthesis protein CpeY "
     CDS             complement(9565..10790)
                     /translation="TCFVLSHNLQVQSEALPNLHPAVLAETLKASSPHISAAEALEHPH
                     WLVRIDSELEATALAVELPRAWRAMRKTLGHGTDHELLALGGRKDNPGMPGSPLQEGSW
                     GVDVVETQDGDAFLKTINWDGLKAGRPADGVFEXEGLTLLFAAPATGLGFGLSNPFAGL
                     LRHMGNTGRLLELGMAVHPNDGGSVLPHGAHRLGQHGDGHADLSGSCQRHAGANGRCHS
                     QSIGXVTDPWVPSVDWPKGAGVPSAKPARRQFLTRARPGPLGSKVDAVFNVCAPQVASV
                     SRFNNIHLGLSHEEALRILTLPETELDAASDYYMXGFSLINFPGETSESALIALLKNPS
                     EGQSTRLAQRKAVEVLGQLKAEQAIPVIGDCLDSDDIYLVENSAWALQQLNCQDQAVHQ
                     RLIALLKDETQNRRVVIQSLAGLGVKEAAPSIRALIEDPQPGVRGAARAAMAQLIDERE
                     HLEAIEDHLVLPNQMDRQAAIQDLIDAHSLELLPSVLKAPVSPAFRSRALKALWPEGAK
                     ECMGLSLTTAIDALLQDEPEDLVLVHRYDQAPEESFLLQEFFGTDFSRCYLALQTLKGK
                     SAKSLWPLMQQRWEEEAHNDYGAHYFFIHLFRELVDWPEAALSVIEHWLLEAADTLRPQ
                     FMKSKPAAILTLATVLPSDAVKSSGVGPIPSRRHFGKAAMRH"
                     /gene="cpeY"
                     /blast_species="Synechococcus sp. WH 7805"
                     /locus_tag="GS824_0p8|contig-5552000507_9023_11057_+"
                     /description="putative bilin biosynthesis protein CpeY "
     CDS             10896..11165
                     /gene="unk11"
     gene            10896..11165
                     /gene="unk11"
     gene            complement(11168..11590)
                     /gene="unk12"
     CDS             complement(11168..11590)
                     /gene="unk12"
     gene            complement(11679..11936)
                     /translation="PSMDPIKHSLESSFESEKLVRLINDCTDLEELREMALLLVQQLAQ
                     QKAARAWMANRASESENSKLEMLAELIRRSQGGASQPEET"
                     /gene="CB0205_hyp3"
                     /blast_species="Synechococcus sp. CC9902"
                     /locus_tag="GS824_0p8|contig-5552000507_8678_8938_+"
                     /description="hypothetical protein Syncc9902_0535 "
     CDS             complement(11679..11936)
                     /translation="PSMDPIKHSLESSFESEKLVRLINDCTDLEELREMALLLVQQLAQ
                     QKAARAWMANRASESENSKLEMLAELIRRSQGGASQPEET"
                     /gene="CB0205_hyp3"
                     /blast_species="Synechococcus sp. CC9902"
                     /locus_tag="GS824_0p8|contig-5552000507_8678_8938_+"
                     /description="hypothetical protein Syncc9902_0535 "
     gene            complement(11952..12584)
                     /translation="SVPSLRRVLLVLLVLAGFVGLTLLAQAHVMPPIRQAVGAMGVWAP
                     LGIMLLRGVSIVLPGLPSTAYSLLAGALLGFKTGFLTIAITDVVACSFAFALARHWGRE
                     PVRRLVGDKAMAIVERFSSSRLESNFLLMTGLLMTGFFDFVSYGLGIAGTSPQRFFPAL
                     VLSVIVSDLPIVALGAGVFDSGKATLVAAVVGVFLLALIQSTVRRRFAALKQTKD"
                     /gene="CB0205_hyp4"
                     /blast_species="Prochlorococcus marinus str. MIT 9303"
                     /locus_tag="GS824_0p8|contig-5552000507_8006_8665_+"
                     /description="hypothetical protein P9303_20181 "
     CDS             complement(11952..12584)
                     /translation="SVPSLRRVLLVLLVLAGFVGLTLLAQAHVMPPIRQAVGAMGVWAP
                     LGIMLLRGVSIVLPGLPSTAYSLLAGALLGFKTGFLTIAITDVVACSFAFALARHWGRE
                     PVRRLVGDKAMAIVERFSSSRLESNFLLMTGLLMTGFFDFVSYGLGIAGTSPQRFFPAL
                     VLSVIVSDLPIVALGAGVFDSGKATLVAAVVGVFLLALIQSTVRRRFAALKQTKD"
                     /gene="CB0205_hyp4"
                     /blast_species="Prochlorococcus marinus str. MIT 9303"
                     /locus_tag="GS824_0p8|contig-5552000507_8006_8665_+"
                     /description="hypothetical protein P9303_20181 "
     gene            12706..13368
                     /translation="EEQSLPDGRQEACLRQQSKADLIKANSGEWDSIFVRIDSNRLEVE
                     RFPCHLSVIEKSGLIEAQLTYLRSGKVARSAFRDIPESMQIETAGHWSLGPQFLTQEFW
                     TTEFCLCGPHERRRAVVRQRRDWLESLVVIVEWRTGHAHPPFLPGREGSLCLEESRGET
                     TSTFAVMGEGLSLGLELTISNTPEQQSTTWRWGSSALTGDTAQIVNSCGNL"
                     /gene="CB0205_hyp5"
                     /blast_species="Synechococcus sp. WH 5701"
                     /locus_tag="GS824_0p8|contig-5552000507_7261_7909_-"
                     /description="hypothetical protein WH5701_14636 "
     CDS             12706..13368
                     /translation="EEQSLPDGRQEACLRQQSKADLIKANSGEWDSIFVRIDSNRLEVE
                     RFPCHLSVIEKSGLIEAQLTYLRSGKVARSAFRDIPESMQIETAGHWSLGPQFLTQEFW
                     TTEFCLCGPHERRRAVVRQRRDWLESLVVIVEWRTGHAHPPFLPGREGSLCLEESRGET
                     TSTFAVMGEGLSLGLELTISNTPEQQSTTWRWGSSALTGDTAQIVNSCGNL"
                     /gene="CB0205_hyp5"
                     /blast_species="Synechococcus sp. WH 5701"
                     /locus_tag="GS824_0p8|contig-5552000507_7261_7909_-"
                     /description="hypothetical protein WH5701_14636 "
     gene            complement(13361..13579)
                     /translation="LSELAANEMLGVTSHAPSTMDEQLAQIAAQLNEAAAFVTPEVIRA
                     GRKSAAGTESLAAIEYAINTIGKALVLTDLSIDPEQDAEVLREFRKG"
                     /gene="CB0205_hyp6"
                     /blast_species="Synechococcus sp. WH 8102"
                     /locus_tag="GS824_0p8|contig-5552000507_6975_7257_+"
                     /description="hypothetical protein SYNW0869 "
     CDS             complement(13361..13579)
                     /translation="LSELAANEMLGVTSHAPSTMDEQLAQIAAQLNEAAAFVTPEVIRA
                     GRKSAAGTESLAAIEYAINTIGKALVLTDLSIDPEQDAEVLREFRKG"
                     /gene="CB0205_hyp6"
                     /blast_species="Synechococcus sp. WH 8102"
                     /locus_tag="GS824_0p8|contig-5552000507_6975_7257_+"
                     /description="hypothetical protein SYNW0869 "
     gene            13791..14030
                     /translation="LTAFLLVGSWSSRARFGRLPLTLNRWGQFSAARGPSLLRELQMFD
                     RKPAPAAITVASRQESSAFRSVIRRLRGEAQKPQ"
                     /gene="CB0205_hyp7"
                     /blast_species="Unknown"
                     /locus_tag="GS824_0p8|contig-5552000507_6583_6825_-"
                     /description="NA"
     CDS             13791..14030
                     /translation="LTAFLLVGSWSSRARFGRLPLTLNRWGQFSAARGPSLLRELQMFD
                     RKPAPAAITVASRQESSAFRSVIRRLRGEAQKPQ"
                     /gene="CB0205_hyp7"
                     /blast_species="Unknown"
                     /locus_tag="GS824_0p8|contig-5552000507_6583_6825_-"
                     /description="NA"
     gene            14191..14400
                     /translation="DHRSLSAVDPAWKESEQIRLEKVLAIAMASGNKEMQASIGRELDA
                     LKREEPSPLIAQYLNENGEIRADL"
                     /gene="CB0205_hyp8"
                     /blast_species="Unknown"
                     /locus_tag="GS824_0p8|contig-5552000507_6213_6425_-"
                     /description="NA"
     CDS             14191..14400
                     /translation="DHRSLSAVDPAWKESEQIRLEKVLAIAMASGNKEMQASIGRELDA
                     LKREEPSPLIAQYLNENGEIRADL"
                     /gene="CB0205_hyp8"
                     /blast_species="Unknown"
                     /locus_tag="GS824_0p8|contig-5552000507_6213_6425_-"
                     /description="NA"
     gene            14700..15587
                     /translation="PQRFGVIGCGYVGSAVCRRLSFAGHDVLATIRDEARFPRVEALGA
                     TPTLLDLASDQANFSFLEELDGLLISVAPTRQEESYEEVFSKGIKNLVQALKICPRHRP
                     LHITYISTVGVFGDQGGQEVGEGSPLDRSHPINLLLIEAEQQLLDLQGPNWSVCVLRLG
                     GIYGPGRDMVSLVQRAAGRQISRDGDHIPAWTHLEDISRGVEFAWSHDLKGTFNLVDDM
                     RLTRRQLSNIICERRGLPPVIWCGAPSGARVVNASVSNAKIKRRGFTFLSPSMLGRSTP
                     NSDAINRQARSELS"
                     /gene="CB0205_hyp9"
                     /blast_species="Synechococcus sp. RS9916"
                     /locus_tag="GS824_0p8|contig-5552000507_5027_5917_-"
                     /description="hypothetical protein RS9916_26749 "
     CDS             14700..15587
                     /translation="PQRFGVIGCGYVGSAVCRRLSFAGHDVLATIRDEARFPRVEALGA
                     TPTLLDLASDQANFSFLEELDGLLISVAPTRQEESYEEVFSKGIKNLVQALKICPRHRP
                     LHITYISTVGVFGDQGGQEVGEGSPLDRSHPINLLLIEAEQQLLDLQGPNWSVCVLRLG
                     GIYGPGRDMVSLVQRAAGRQISRDGDHIPAWTHLEDISRGVEFAWSHDLKGTFNLVDDM
                     RLTRRQLSNIICERRGLPPVIWCGAPSGARVVNASVSNAKIKRRGFTFLSPSMLGRSTP
                     NSDAINRQARSELS"
                     /gene="CB0205_hyp9"
                     /blast_species="Synechococcus sp. RS9916"
                     /locus_tag="GS824_0p8|contig-5552000507_5027_5917_-"
                     /description="hypothetical protein RS9916_26749 "
     gene            15855..16169
                     /translation="SRVLEVLSCSNGSYASWSHDLKGTFNLVDDMRLTRRQLSNIICER
                     RGLPPVIWCGAPSGARVVNASVSNAKIKRRGFTFLSPSMLGRSTPNSDAINRQARSELS
                     "
                     /gene="CB0205_hyp9"
                     /blast_species="Synechococcus sp. RS9916"
                     /locus_tag="GS824_0p8|contig-5552000507_4446_4763_-"
                     /description="hypothetical protein RS9916_26749 "
     CDS             15855..16169
                     /translation="SRVLEVLSCSNGSYASWSHDLKGTFNLVDDMRLTRRQLSNIICER
                     RGLPPVIWCGAPSGARVVNASVSNAKIKRRGFTFLSPSMLGRSTPNSDAINRQARSELS
                     "
                     /gene="CB0205_hyp9"
                     /blast_species="Synechococcus sp. RS9916"
                     /locus_tag="GS824_0p8|contig-5552000507_4446_4763_-"
                     /description="hypothetical protein RS9916_26749 "
     gene            complement(16228..16440)
                     /translation="KRRFLVSAKDFLPQEVECEGCSGDALMLALKDAEIRHWKVNRRSS
                     NGQDWFFDVALSEEVKEFRVQTLC"
                     /gene="CB0205_hyp10"
                     /blast_species="Unknown"
                     /locus_tag="GS824_0p8|contig-5552000507_4182_4394_+"
                     /description="NA"
     CDS             complement(16228..16440)
                     /translation="KRRFLVSAKDFLPQEVECEGCSGDALMLALKDAEIRHWKVNRRSS
                     NGQDWFFDVALSEEVKEFRVQTLC"
                     /gene="CB0205_hyp10"
                     /blast_species="Unknown"
                     /locus_tag="GS824_0p8|contig-5552000507_4182_4394_+"
                     /description="NA"
     gene            complement(16482..16635)
                     /translation="SEQLGKLAAELEASGETESKFYERAKMIALGYPDPLTLADSADST
                     LDEG"
                     /gene="CB0205_hyp11"
                     /blast_species="Unknown"
                     /locus_tag="GS824_0p8|contig-5552000507_3987_4140_+"
                     /description="NA"
     CDS             complement(16482..16635)
                     /translation="SEQLGKLAAELEASGETESKFYERAKMIALGYPDPLTLADSADST
                     LDEG"
                     /gene="CB0205_hyp11"
                     /blast_species="Unknown"
                     /locus_tag="GS824_0p8|contig-5552000507_3987_4140_+"
                     /description="NA"
     gene            16773..17634
                     /translation="LFPLLVSEAHSLSVNGQPQQLNEQEASQLAEELKQQLRNGNLPPS
                     DADAIEKMVAGLGDPRGLMRLTFAESLGVVGKAAVPSLCRALSSHANVTVRRAAAKTLT
                     LIEDPRALPVLLESLRADPDPVVQGSAVGAMAAVGAEAIPLLLDVLIDPESTAMQLGLA
                     SWALAFVGARAPEALRHAAASDHAEIRCAAIAALGDQIQSLADDVAKDLVVGALSDIDA
                     DVRAEAATLLGKLHDPDWAAPQLEPLLIDAVGQVRKNAALSLMKLRHLDQFLLCEHGWI
                     KKTI"
                     /gene="mpeV"
                     /blast_species="Synechococcus sp. WH 7805"
                     /locus_tag="GS824_0p8|contig-5552000507_2988_3849_-"
                     /description="hypothetical protein WH7805_06701 "
     CDS             16773..17634
                     /translation="LFPLLVSEAHSLSVNGQPQQLNEQEASQLAEELKQQLRNGNLPPS
                     DADAIEKMVAGLGDPRGLMRLTFAESLGVVGKAAVPSLCRALSSHANVTVRRAAAKTLT
                     LIEDPRALPVLLESLRADPDPVVQGSAVGAMAAVGAEAIPLLLDVLIDPESTAMQLGLA
                     SWALAFVGARAPEALRHAAASDHAEIRCAAIAALGDQIQSLADDVAKDLVVGALSDIDA
                     DVRAEAATLLGKLHDPDWAAPQLEPLLIDAVGQVRKNAALSLMKLRHLDQFLLCEHGWI
                     KKTI"
                     /gene="mpeV"
                     /blast_species="Synechococcus sp. WH 7805"
                     /locus_tag="GS824_0p8|contig-5552000507_2988_3849_-"
                     /description="hypothetical protein WH7805_06701 "
     gene            complement(17665..18289)
                     /translation="KSVATTVVTAADAAGRFPSQNDLEAVQGNIQRAAARLEAAEKLAA
                     GLDKVTKEAGDACFNKYPYLRQPGEAGENQTKVDKCYRDLGHYLRLINYCLVVGXTGPL
                     DEWGIAGAREVYRTLRLPTAAYVEALTYTRDRACSPRDMSPQALNEFKAYLDYAINALP
                     DLFTEISLMQEAFGPPFLVFLHIKSEESEADKARIKVAGNRAGXPEIGVNNQELEKLFE
                     DLEHPNPYIQTQAFTAMAEHWQEEATPRLIALLSQPNVGLRRASVRALGSFGEAAMQPI
                     ADCFRTTDDATVRASCVKAYAQLASNYPGLPFSEGAMAVLRDGLGDDSPVVAVASVMAL
                     GQVGEQAVALLLEVSRGDNPAQGVAAINALAEINDPSVEAGFNALLHEESLDSYVKETL
                     TSAVMRLKDLKARQASSLLS"
                     /gene="cpeZ"
                     /blast_species="Synechococcus sp. WH 7805"
                     /locus_tag="GS824_0p8|contig-5552000507_1695_2957_+"
                     /description="putative bilin biosynthesis protein cpeZ "
     CDS             complement(17665..18289)
                     /translation="KSVATTVVTAADAAGRFPSQNDLEAVQGNIQRAAARLEAAEKLAA
                     GLDKVTKEAGDACFNKYPYLRQPGEAGENQTKVDKCYRDLGHYLRLINYCLVVGXTGPL
                     DEWGIAGAREVYRTLRLPTAAYVEALTYTRDRACSPRDMSPQALNEFKAYLDYAINALP
                     DLFTEISLMQEAFGPPFLVFLHIKSEESEADKARIKVAGNRAGXPEIGVNNQELEKLFE
                     DLEHPNPYIQTQAFTAMAEHWQEEATPRLIALLSQPNVGLRRASVRALGSFGEAAMQPI
                     ADCFRTTDDATVRASCVKAYAQLASNYPGLPFSEGAMAVLRDGLGDDSPVVAVASVMAL
                     GQVGEQAVALLLEVSRGDNPAQGVAAINALAEINDPSVEAGFNALLHEESLDSYVKETL
                     TSAVMRLKDLKARQASSLLS"
                     /gene="cpeZ"
                     /blast_species="Synechococcus sp. WH 7805"
                     /locus_tag="GS824_0p8|contig-5552000507_1695_2957_+"
                     /description="putative bilin biosynthesis protein cpeZ "
     gene            complement(18435..18926)
                     /translation="MKSVATTVVTAADAAGRFPSQNDLEAVQGNIQRAAARLEAAEKLA
                     AGLDKVTKEAGDACFNKYPYLRQPGEAGENQTKVDKCYRDLGHYLRLINYCLVVGGTGP
                     LDEWGIAGAREVYRTLRLPTAAYVEALTYTRDRACSPRDMSPQALNEFKAYLDYAINAL
                     S"
                     /gene="cpeA"
     CDS             complement(18435..18926)
                     /translation="MKSVATTVVTAADAAGRFPSQNDLEAVQGNIQRAAARLEAAEKLA
                     AGLDKVTKEAGDACFNKYPYLRQPGEAGENQTKVDKCYRDLGHYLRLINYCLVVGGTGP
                     LDEWGIAGAREVYRTLRLPTAAYVEALTYTRDRACSPRDMSPQALNEFKAYLDYAINAL
                     S"
                     /gene="cpeA"
                     /locus_tag="GS824_0p8|contig-5552000507_cpeA"
     gene            complement(18985..19544)
                     /translation="MLDAFSRAVVSADAKTAAIGGGDIAALKGFIAEGNKRLDAVNAIT
                     SNASCIVSDAVTGMICENTGLIQAGGNCYPNRRMAACLRDGEIVLRYISYALLAGDASV
                     LDDRCLNGLKETYVALGVPLQSAARAVAIMKASSTAHINETNTTGTNPVETRFRKMETV
                     QGDCSALVAEAASYFDRVISALS"
                     /locus_tag="GS824_0p8|contig-5552000507_1077_1637_+"
                     /gene="cpeB"
                     /blast_species="Synechococcus sp. CB0205"
                     /description="C-phycoerythrin class I beta chain "
     CDS             complement(18985..19544)
                     /translation="MLDAFSRAVVSADAKTAAIGGGDIAALKGFIAEGNKRLDAVNAIT
                     SNASCIVSDAVTGMICENTGLIQAGGNCYPNRRMAACLRDGEIVLRYISYALLAGDASV
                     LDDRCLNGLKETYVALGVPLQSAARAVAIMKASSTAHINETNTTGTNPVETRFRKMETV
                     QGDCSALVAEAASYFDRVISALS"
                     /locus_tag="GS824_0p8|contig-5552000507_1077_1637_+"
                     /gene="cpeB"
                     /blast_species="Synechococcus sp. CB0205"
                     /description="C-phycoerythrin class I beta chain "
     CDS             19940..20146
                     /gene="unk13"
     gene            19940..20146
                     /gene="unk13"
     gene            20176..20619
                     /translation="AHRVKARAELKGNPGRPPRVSVDTQTFVMISSNIGFRRCAAIVLR
                     AVDEDSPPLGVALVVFISDLPVLVGGGCPLVASLQFSGFEMDPNPQDIQESIEQLVAYR
                     DRLRQDVIAMGQKLKLPQAKIDRTLVDHPELTRLEEVLGQLQSQLAQPQXLIVGVPFVV
                     PMSMRDFFQASRGQWMTRRAVHHLDHQDDEFADSNLIIEPFDQQDPVSAKVCESLSFNI
                     SEAAGGARFWWESNLKESSRSEDYAAVLVDAPNPSDPTRGFLLRDKGYVEKKPVLSQYS
                     FAADGLLTITTRYDTNVGIERCWFVTDQVRM"
                     /gene="cpeU"
                     /blast_species="Synechococcus sp. CC9902"
                     /locus_tag="GS824_0p8|contig-5552000507_1_941_-"
                     /description="hypothetical protein Syncc9902_1905 "
     CDS             20176..20619
                     /translation="AHRVKARAELKGNPGRPPRVSVDTQTFVMISSNIGFRRCAAIVLR
                     AVDEDSPPLGVALVVFISDLPVLVGGGCPLVASLQFSGFEMDPNPQDIQESIEQLVAYR
                     DRLRQDVIAMGQKLKLPQAKIDRTLVDHPELTRLEEVLGQLQSQLAQPQXLIVGVPFVV
                     PMSMRDFFQASRGQWMTRRAVHHLDHQDDEFADSNLIIEPFDQQDPVSAKVCESLSFNI
                     SEAAGGARFWWESNLKESSRSEDYAAVLVDAPNPSDPTRGFLLRDKGYVEKKPVLSQYS
                     FAADGLLTITTRYDTNVGIERCWFVTDQVRM"
                     /gene="cpeU"
                     /blast_species="Synechococcus sp. CC9902"
                     /locus_tag="GS824_0p8|contig-5552000507_1_941_-"
                     /description="hypothetical protein Syncc9902_1905 "
ORIGIN
        1 cactcaggtt gatcatggct cgactggcaa aaggtgcaga gacctcgatc tcaatggcat
       61 tccttgtgat gtgcgcagag aagatccgga ggctcctctg cctctttttt atccttattt
      121 atggctggat ccttggatgc ctagaggcag gaaaatcacc acaggcgtct aagcacatcc
      181 ttgtgccagt tctctgaatc ttcacgtcac cgatgccttc ttcctcgcag gctctgcgtg
      241 catgagcttc ccagccaaat cagagcccgc atgccggtca tctttttcag gagaccccag
      301 ttaagcggtg gtcagatttc ggcggcttgg gtgggcggcc aacctcccaa atcggcgcaa
      361 accatctggc tggccttcgc cgccatcggt gacctggagg tgctgcgggt ggtgctcacc
      421 tcggccggcg ccatgctcgg caccggccct gccggttgag cctcaggcgc tcaactcatc
      481 catgaagggc tgttcctcct cctcctcggg gaaggggttc agctccagtt caggttcgtt
      541 gaagccagcg tcttgagcgc tggcttccgg ttggggcctt tgcagcggat gcacgctggc
      601 gcgctggggt gcgctttgct cggtgagcag atcctccagc cgcgcaatcc gctcctcggt
      661 ggcggtgagc aagtcggctg aatcgtggct gagggtgttg ctttgcaggt gctgcaatcc
      721 ctccagttga ccctccaatg cgatcagccg ctcctccagt tccagcaggc gcagggtgag
      781 ggtttcagtc accaggctga gggcctgcat ctgttcgctg agccgcagtt gcaacgctcc
      841 agcactgggg gatgtgctcg ctgacatgcc ttgggccgaa aaggatctgg ccggatggta
      901 ccgatgctgg cccaagctgc caggcctatg agcaactttt gggcacaaac gaggtcgatc
      961 ccgtagattt taactggttt agctgctcat atccgttgcg ttgcagtgaa tctggccttt
     1021 ctcgggaggc ccaaagtata gcgcaccgac attgcattgt ttcgccttgg ggcttggctg
     1081 aatcaacaga gtgttatcct gattttattg gttttagtca agtgacaagc cttgctggtg
     1141 cgctaacgcg aatgttctcg gccggtttta gtaatcaggc tcaagcattt caaagcccac
     1201 cgctgtacgg aaatattctc attcggatcc gtccggttcc tcatcttcgg gcctatagtc
     1261 ttctgcttga acaggcttat gcgattgctc caggtgagcc ttatcgggtc agggttctgc
     1321 ggcccgctta tctcgaagat ggcacgcttt ctattttgaa ctttgctatc gagttgcctg
     1381 agcattttta tgctgctgtt gaggagccag caaggctcgc cgagcttgct gaggctgatt
     1441 taaggctgct gtctggctgc acctattggg tggatcagtc cagtgaggga tttgttggaa
     1501 aggtggaacc tggttgtaat tgcaaggtat tccgcaaagg acgtggttct tatctgctga
     1561 gcgagtttga gttgacccct caaactatgc aaaccattga tcgcggctat gacccggtga
     1621 tccatgagca cctttggggc tcaattgctg gtccattccg ttttgaaaag ctttgtgact
     1681 agagccaaga ggtgccggct agttggaatt aacctagtaa atgatagtct cggttgggca
     1741 gtgaagcgac tgtttgattc caggatcgat cggctccgtc tcctggctgg cggcgagcgt
     1801 gagctgcggt ttgaccggga cggcgaagtc ctccggattg attttcgtga agactatata
     1861 caaatgtggc aagatgaggc cactgttaag ggtagcgact ccaatctttt cctcgcctgt
     1921 gaaaattctg gcggcaacct tcaggcaaca aagttgactt gggttgtcgg ctcggccctt
     1981 cgtcctgagt ctgttcaaac caaagaggag ttcactcaga tccttttgaa ccttggagtt
     2041 tccaggaacc ttgcttcctt ggcgcttgag cattgcccag gtttgattag cacgattgcc
     2101 tgggcccttt atttcgaaag gcatggatgg ttgacggcaa ctccgatctg caatctttga
     2161 tctgtcgggc caaggtcttt aatcccgatc tattcatcga cttcccggct gaccttcatc
     2221 aagctctcgt tgaggcgaat agcagtaagc ggcagctcaa tgatgctgaa ctgactcaat
     2281 tctctgttta ttccagactc ccttttgagc agttgttggt gctcaggcgt ttggttgaac
     2341 cgtgtgttcg cgaggcccgt gctgcgttgg cctcgcggca tccggagttg ttcgttgcag
     2401 gtggggcctt ggcgacccca gcgcgagccg aggcttgttg gcgtgattgc gagaacttct
     2461 ttcgggttgt gatttatgcc gttgccgcag cccgtcctcg ctttagtgat cagcagtcca
     2521 tcgacgcctt aaacgagctc tatggcctca tgggcgtccc gagagaagga ctcgcttttg
     2581 cattgagaca attgagtgct atctcgatcg catcctttga agcgctgtac agccactccc
     2641 cggttggcgc tttgcttcaa gactctttta ataatttacg tgaactgctt tttggggcct
     2701 ctgtaaagag ctaagaagtt tttttgggca cctgcagcgg cctattgcac tatggccgca
     2761 gcggattgac ggttaatggc tcttcccctc ctggaagccc cctattacac ccagaactcc
     2821 cgggttcccc tgacggcctc ctcgcaaggt agtggtgcca cctttgatca gtacgcgcgt
     2881 aaggctctta ttgaaaagtc gtataagcag attttctttc atgccttgaa agttgatcga
     2941 gagccctatt tggagtcgca atatctcaac ggctcgatta ctgcaaaaga ctttattcgt
     3001 ggcctgcttc tgtctggtcg ctttctgcgc gactactacc agtgcaactc caactaccgc
     3061 atggtcgacc aggtcattgg gcgtgtcctt ggccgtcagg tctattccaa cgcagagcga
     3121 ctgcgctggt cgattgtgat tgcggagcag ggcttccccg ctttcgttga tcagctgctg
     3181 gatagcgacg aatacctgtc gaacttcggc cttgatctgg ccccctccca gcgctccagg
     3241 ctcttgcctg gtcgtgcgat tggcgagctg ccgatctatc agcaattccc ccgctacggc
     3301 gcggattggc gcgatgtgat ggctcagcgg gcccctgtgc ctgctcaggc ttgggcgtcg
     3361 tccggtcagg tttctgacgc ttgggccaat ggtcagcctc cggcttgggc gctgaaggta
     3421 tggcttgccg tcgccatcgt tggcggtgtc gagatcaccc gtgtgttgct gactgtcgct
     3481 ctggcggccc tccgccactc ctgatctctt cggagtcctt agcgtttcgc cttgacatca
     3541 ctgaatccag tgctcgacct tctgcagtgg cagccccctg aggacctgct gccaacggtt
     3601 ggttctggtg cggctctgga cggtcgcggt gccgattgga gtgggcgcga cctcgctgga
     3661 gttgatcttc ggggagcggc cctctgccgg gtcgatttgc gtggcgctga tctcagcacg
     3721 tgtgacctcg atggtgctga cctgcggttg gcccgttttg acgtgtttac gcgcttccct
     3781 gagggctttg accatcgctc gtcgggagcc gttgggcctg gggccaagct gaacggcgct
     3841 tttctgaaca gtgccgacat gcgcggcttg gatctgcgtg gctgcaactt gatgggggct
     3901 tatctcagcg gagcagacct cagtggttcg ctcctggatg gcgttcgctt ggtcggcgct
     3961 gacctccgtc acgctgtttt gcggggtgct tcctgtgtgg gcgccagctt ctcgggttgt
     4021 caactggatt ttgccgattt cagggctgcc gatctaagct ccgcccgcct tgggggcgct
     4081 gagaccctcg ccggagctga tttttcgggt tgcgtgggac tcgacgttga gcgctctgca
     4141 ctgctgtcga ggccttacaa ggagttggac acttggaacc ccttgacccg tgagacgacg
     4201 cggaccagcc tcgaggccta gggctccgtt gagtcacgca acattgagaa acaattggtt
     4261 gagctttatg aaggcgggag gccccgggtt tcctttgccc tgaggatgag tcagctgatt
     4321 ctgtctgcag cccatgccct tcggtcctgc ctctctcctt ggggttgagc gctttgctca
     4381 agagagtgaa gctcccctcg agctcatccc cggtgatgac gacgccaaga aagaacagat
     4441 catcactgct gtttacaagc aggttctggg caatgcctac gtgatggaga gcgagcgtca
     4501 gctcgtcgcc gaatcccagt tcaagctcgg cgaaatcagc gtgcgtgaat tcgtgcgcag
     4561 cattgccaag agcgagctct acaaagcccg tttcttcgac gcttgccccc gctatcgcta
     4621 catcgagctt gcatttcgtc acctgctggg ccgcgctcct gttgatttcc aggagatgcg
     4681 gaatcacgcc gagcgcctcg atgccaaggg ctacgacgct gacatcgata gcttcctcga
     4741 ttcagacgac taccagaaca ccttcggtga gtggaccgtc ccctaccagc gtggttggaa
     4801 gaccgaaagc tgcgggacca tgcaggaatt cacctggagc ttccagcttc tgcgcggtaa
     4861 cagcagcagc agcctgaagg gtgacctggc tggcatctcc agcaagttgg gcggcgccgc
     4921 ctaccagaac cgtcccatgg cggttgttcc tccttcttcg gtggactccc agggcttcag
     4981 cttccgtcct tcgaggaacc ttgccgacgc cgcaacccgg cttggcgtgg gtgcgtccga
     5041 ccagggcaaa accttccgcg tcgaggtcac ggcctacagc gcgaacaatg tgcgtcgcgt
     5101 gtcccgttac acccgcagca accgcgtgta ttacgtgccc ttcgaaaagc tctccgagca
     5161 gttcaagcgc attcatcgcg agggcggaaa gatcgccagc atcacccctg tgagctgatc
     5221 gtcaggccct cgcttcagaa cgagggccac caaaagctgg atgactgagc agcaccaact
     5281 gctcagtcat ctcagggagc gaaacctgcc atctgaccaa ggatctcccc atctaatttt
     5341 cccatgcctg ccaatcgttc gaattccctc ggctttggtg ccacccagct gatcgagggt
     5401 ccggtctcct acagccgcac gcgcatgccc gccggcgacg cggcgctgac caacggctcc
     5461 ttccggaatc aagacctctc gcccgcccgt gacgagttcg ctccggacga cgagacggcc
     5521 ctggctgttg tcattcgtgc ggcctatcgc caagtgtttg gcaacgtgca gccgatggag
     5581 agcgagcgct gcatcagcgc ggagtcccgt ctgcgccaag gcgaaatcac ggtgcgtgag
     5641 ttcgttcgtc agctggccaa atccgagttt tatcgctccc gctatttcga ggtggttggc
     5701 ccccatcgct ctgtggagct gagcttcaag catctgctgg gccgcggtcc ctccaccgag
     5761 gcggagatca ccgctcaagt ggcccagatg gccaccggcg gtttagacgc cgcgatcgat
     5821 caacttcttg attccgacga gtacttcgcc gccttcggcg aggacacggt tccctacgcc
     5881 cgcagctggg cttcggctgc agggatgccc caggccagct ttaaccgcat cgctgtcctc
     5941 gagcaaaact tcgccggtag cgatacggcc attggcgcca gcagccagct gctcgggaac
     6001 ctcgcccagg gcaaccggct cgccatcaag gtcccggccc aggtctaccg gagtgctggc
     6061 gctgctggtg gcttctcggg caccggctca gcacgcaccg cctttactgc ggtgaagcgt
     6121 gccctctccg atggaggcga tagcgctcct atccgcgggg atctgtatgt cggcttcggc
     6181 ctgggtcagc gggaacagga ggtctttgca cgcacatccg gtgattctgc cggtcagatc
     6241 caggcgctga ttcgcgcctc ctaccgccag gtgatgggta acccccacct gatggagagt
     6301 gagcgcaacc tcacggcaga aagcaagttc gccgagggcg tctccagcac ccgggaattc
     6361 gttcgagcca ttgccctctc tgcggaatac agccgtcgct tcttcgaaag caacgctcct
     6421 taccgctttg tcgagctgaa cttcaagcat ctccttggtc gtgcccccac ctcccaggcc
     6481 gaggtcagcg agcacattca gcggctcgcc aacgatggct acgaggccga gatcaacagc
     6541 tacctcgact cccctgaata ccagcaggcc tttggtgagg acacgattcc ttaccaacgc
     6601 attgcaacgg aagctggtcg ctcccaggtg gccttcaacc gtcatctttc cctgtcccag
     6661 ggctacgccg ccagcgatac ggttcagtcc gcctccagcc tggtcgcatc ggtggccacg
     6721 aacggtgtcc caagcaattg gaactccacg acacagcgca tcaaccgcgt tgcagccgcc
     6781 tcgggtacca ccgaagccac cggcaagcgc taccggatcg tcgttcaggc tcagccggca
     6841 ggtggtcgcc agcgcacccc taacgccagc tatctggtgt cgggcaagga tatgacctct
     6901 cagctggggt acatccatcg ccgtggcgga cggattgtct cgatcaccga ggtgatgtga
     6961 tccattcttg atcacgtcaa aagcgattga aaactccacc tagctcttca aatgactgat
     7021 tccaccgccg taattcgagc tgcctaccgt caggtgttcg gcaacgctca cctgatggac
     7081 gaggagcgct gcgcttctgc ggaaagcctg tacgtgaacg gtgacctcac agttcagggt
     7141 ctggtcaccg cctttgccca atccgacacc taccggcgct tatttctcga gaaaaacggt
     7201 ccctaccgtt tcgttgaact caacttcaag cacctgctgg gccgtgcacc ccagagccag
     7261 gccgaagtca gcgagcacgt tcagcgtctc gctaatgaag gttatgaagc tgagatcaac
     7321 agctatacct tcagcgacga atacatctgg tcttttggtc tcgatcatgt gccttcgatg
     7381 cgtggggcat ccacccaggt cggtctgagc aatctgagct acacccgttc agtcgcgatg
     7441 gattccggct ttgccggttt cgatggctcc agccaatccc gtttgaccct cagcattggc
     7501 acagcctctg cgccagccac tgggcccaag ctgcctggcc ctggtggccg ggacagcaag
     7561 cgcttcacga tcaagtggac caccgccaca ccggtcggtg tacgccgtcg ttctgtgcag
     7621 accagcacag ctccctacag ttccttgagc gaggtcatgc aaggcatcca ccgacgcggt
     7681 ggccgtatcc ttactgttgc gaacacttaa tcattgacgc cttgggcccc agtccagctc
     7741 tgctctgaac gatgattgag cccggaaggt tgccttccgg gttttctgtg gcctacaggc
     7801 gctttacacg tcaactctga tgaacgcgaa ttcctcacgt cagcgtgatc gtcgatccag
     7861 ttttcaggac aaagtttcag attctgcctc ccaggctgaa tctgcctttt cgatgatggt
     7921 cgagtcggtg gtccacatgg tacagaacgc acgcaacggt tctgcctcca gctttgacga
     7981 gcgcatctga gcttcgactt aatggatttg gcgacgttcg ttgagcgcag cgaagggact
     8041 tggcgctcaa tgcgcagtgg ccattccctg gcctttcagc agtttgaaga ggttctcagc
     8101 cagatcaaga tcgagcgcct ttcccctgct gatccgcagg ttgttgagct tcttgagtcc
     8161 acctcccagg atcctgggtt gattcagtct ccgttccgaa tggaatggtg tgcagagagc
     8221 gactgggaac ctgatgaccc ctctgaggtc tccagtggtt cctgtgtctt ggtgccggtc
     8281 cctgctgatc caagtagtgg cagcctgctg cgcagtgtcg gctatgccga ggccgagcag
     8341 gcgatctctt cttaccactt tctctcggac ggcacgtttg tgctgagcac aaagtacggc
     8401 cagtccatcg cggaggagcg catctggttc gtttctgaac atgtgcgctg tcgctcctct
     8461 gttctccgta cgtcagaggg ctcgggtgtt ctgcaaacat cctttgcttc tgaagtcagg
     8521 cggctgatgc tctgatgcac gagtcgcttc ttttcgcccg aacactctgc ggtcactaca
     8581 gcaacctcga tcaggcccag gctgacccga gcaagtttgc tcacatcaat attttttttg
     8641 tacctcttcc ctgggaggtg tttcagggcc caggcttcta ctcagagcaa agttatgacc
     8701 acgatccttg gcgcccgtac cgccaaggcg ttcatcgctt gcgcgaaggc caagctggag
     8761 tccacgttgt tgagaacttt ggtctgagca atcccgagcg tgttgctggt gcgccgcaac
     8821 accgctcact ccttaacgaa atcaagagtg atcgcctgca accgcgctgc ggttgttcga
     8881 tgcatttcaa gggtgacgct cagcggggtt atgagggctc ggttgagcga gggaagggct
     8941 gcttggtccc acgcgatggt aagcccactt atcttgtcag cgaggtcttc gtcgatcagt
     9001 cctcctggtc gagtcgggat cgggggttcg accccgacac cgatcagttg gtttggggtt
     9061 cagagcatgg attgctcaaa tttgagcgct tggcttttct tgcggaccat cttcaagatg
     9121 actggctcgt tggcctgagc gactagtcgt cgggggttgt ctgatgccac tctctccatc
     9181 cgagaaccag ttgcgcgtat ggattcgctc acaacatttg atttgcttgg gaacggattt
     9241 catttttgaa acggtggatc aggctcaact ggagcgtttt gagcgctgtt tggaggccat
     9301 cggcggttcg atccgcacgg tgcagtccgt tgggaactgg ccgatgggac cgaatcgcgc
     9361 cttcaaaatc ctccgggcca cggccagtgt gccccggcca gggggcgaga agcttgtcca
     9421 gtattgggct tcccgcggct caatccagac ccgttacagc gagatcagtc gttaaacgac
     9481 tcgatccttg ccgtgacaaa cgggttcgga tcgttcctat ggatcggttg cagcccaagc
     9541 tgttccaatg ccatcagtgc cgcatagcgg ctttcccaaa atggcgtctg ctcgggattg
     9601 gtccaacgcc cgagctcttc acggcatcgc ttgggcagaa ctgttgccag agtcagaatt
     9661 gctgcgggct tggacttcat gaactgcgga cgcagcgtgt cggctgcttc cagcaaccag
     9721 tgttcaatca cgctcagggc agcctcgggc caatccacca gttctcgaaa caggtggata
     9781 aagaaatagt gggctccata gtcgttatgt gcttcttcct cccaacgctg ctgcattaac
     9841 ggccagaggc tctttgcaga tttgcccttc agggtttgaa gagcgagata acaacggctg
     9901 aagtccgtgc caaaaaattc ctgtagcagg aatgactcct ctggagcttg gtcgtatcga
     9961 tgcaccagga ccagatcttc tggctcgtct tgcaacagtg cgtcgattgc tgtggttagc
    10021 gatagaccca tgcactcttt tgccccttcc ggccaaaggg ctttgagggc tctggagcga
    10081 aaggctggag agaccggtgc tttcagcaca ctcggcagca gctcgagcga atgggcgtcg
    10141 atgagatcct ggatggctgc ttggcggtcc atctggtttg gcagcaccag gtgatcctcg
    10201 atggcctcaa gatgttctct ctcgtcaatc aattgagcca tggccgctcg tgcggcgcca
    10261 cggactcctg gttgcgggtc ttcgatcaat gctctgatgc tgggagcggc ctctttcacc
    10321 ccaaggccgg ccaggctttg gatgacgacc cgcctgttct gcgtttcatc cttgagtagt
    10381 gcgatcaggc gttgatgcac agcctggtct tggcagttga gctgttgcag tgcccaggcg
    10441 ctgttctcca ccaggtagat gtcgtcgctg tccaagcaat cgccgatgac cggtatggct
    10501 tgctcagcct tgagttgccc cagaacctca accgctttgc gttgggcgag cctggtggac
    10561 tgcccttcgc tggggttctt gagcagagcg atcagggctg actcggaggt ctctccaggg
    10621 aaattgatca ggtgagaagc cgccatgtag taatcgctag cggcgtcaag ctctgtctcg
    10681 ggaagcgtga ggatgcgcag agcttcttcg tgcgacaagc ccaggtggat gttgttgaag
    10741 cgactcaccg atgcaacctg cggcgcgcag acgttgaata cagcgtcgac tttgctgcct
    10801 caggggccct ggccgcgccc tcgttaagaa ctgtctacgg gctggcttcg ccgacgggac
    10861 cccggcaccc ttaggccagt caacagaagg aacccatggg tccgtcactc accaatgctc
    10921 tgactgtgac aacggccatt ggccccggca tgtcgctggc aactccccga caggtccgcg
    10981 tgcccgtcac cgtgttgtcc caggcgatgc gcgccatgcg gcagaacgga tccgccgtca
    11041 ttggggtgca ctgccattcc cagctccaac aggcgaccgg tgtttcccat gtgtctgagc
    11101 aacccagcga aggggttact cagaccgaag ccaagccccg tcgccggagc cgcaaaaagc
    11161 agggttagcc cctcgcttca aataccccat cagctgggcg gcccgctttg agtccgtccc
    11221 aattgatggt tttgaggaac gcgtctccgt cctgcgtctc cacaacgtcg accccccagc
    11281 tgccctcttg gagcggtgat cccggcatcc ctggattgtc tttgcggccg cccaaagcca
    11341 gaagttcatg gtctgtgcca tgccccaacg tttttcgcat ggcacgccag gcgcgtggca
    11401 gctccacagc tagagcagtg gcttcgagct ctgaatcaat tcgcacgagc cagtgggggt
    11461 gctcgagtgc ttcagcggcg ctgatgtgcg ggctgcttgc tttcagggtt tccgccagca
    11521 cagctgggtg caagtttggt aacgcttcag attgaacctg caggttgtgg gagagaacga
    11581 agcaggtcat ggcagcttga ggatgatgaa gacgctaaag cttgtgcccc atagttgaga
    11641 cggtgatctg gcttggtggt cgatggccac gactctcagg tctcttcagg ctgagaagca
    11701 ccaccttgag agcggcgaat gagctcagca agcatctcta atttggaatt ttccgattca
    11761 gaggcacggt tggccatcca agcccgtgcc gctttctgct gggccagttg ttgaacaagt
    11821 agcagagcca tctcacggag ctcttcgagg tccgtgcagt cattgatcag acgaacgagc
    11881 ttctcacttt cgaaagagga ttcaagtgag tgcttgatcg ggtccatcga gggcattgat
    11941 aaaaacggtt agtccttggt ctgtttcagt gctgcaaagc ggcggcgcac ggtgctctgg
    12001 atcaaagcta aaagaaatac gcccacaacc gctgccacca aggtcgcttt cccgctgtcg
    12061 aagacacctg cgccaagggc cacaatcggc aggtcactca cgatgacact caggaccaag
    12121 gcagggaaga aacgctgcgg tgaggttcca gcaatcccga ggccataact cacgaaatcg
    12181 aaaaatccgg tcatcaagag accggtcatc aacaagaaat ttgattcaag tctggagctg
    12241 ctgaaacgct ccacgatcgc catggccttg tccccaacca ggcggcgtac aggttctctt
    12301 ccccagtggc gagccaaagc aaaggcaaag gaacaagcga cgacatccgt gatcgcgatc
    12361 gttaaaaagc ccgtcttaaa gccaagaaga gctcccgcta ggagggagta agcggtgctc
    12421 ggcaagcccg gcaggacaat gctgaccccg cgcagcagca tgatcccgag gggtgcccaa
    12481 acacccatgg cgccaacggc ttgccggatc ggaggcatga catgggcttg agccaggagg
    12541 gttaggccaa caaaccctgc cagcaccagg aggaccagca gcactcgacg taacgacggg
    12601 acgctcaagc ttcctcagga gggcacaggg cagcatcttt tcacaacaac ttcaaccaat
    12661 caaactcgct acactttccg tatagaagag ttcattgata attcaatgga ggaacaatca
    12721 ctgccagatg ggcgacaaga ggcctgcctg cgtcagcagt cgaaagctga tctcatcaag
    12781 gctaatagtg gagagtggga cagcatcttt gttcgcattg attccaatcg actagaagtt
    12841 gaacgctttc catgtcacct cagtgtgatt gaaaagagcg gcttgatcga agctcaactg
    12901 acttatctga ggtcggggaa agtagctcgc tccgcttttc gtgacatccc tgaatcaatg
    12961 cagattgaga ccgctgggca ttggtctctt ggtccccagt tcctcacgca agagttttgg
    13021 accactgagt tttgtctttg cgggccccac gagcgccgta gagcggtggt ccgtcaacgc
    13081 cgtgactggc tggaatcgtt agtcgtgatc gtggaatgga ggacggggca tgcgcatccc
    13141 cccttcttgc ctggcaggga aggttccctc tgccttgagg aatccagggg cgagaccacc
    13201 tcaacctttg ctgtcatggg cgagggactc tcacttggct tggagctcac gatctccaat
    13261 acccctgaac agcaatcaac cacctggcgt tggggttcat cggctctcac ccggcgatac
    13321 ggctcagatc gtcaattcat gcgggaatct gtgatgacta gcccttcctg aattcccgca
    13381 ggacctcggc atcctgctcc ggatcaatgc tcagatctgt caacaccagt gctttgccaa
    13441 tcgtgttgat ggcgtactca atggcggcca aggactcagt gccggccgca ctcttgcggc
    13501 cagcgcgaat gacctccggg gttacaaacg ctgcagcctc gttcagttga gccgcaatct
    13561 gagccaattg ctcatccatc gtcgaggggg catgggaggt cacccccgag catctcattg
    13621 gccgccagcc tcagaaagca tcgtgaaaca atgagactta cgcgtctaag tccgtgttgt
    13681 cgcccatgaa atcaaggctc ttcaggcttg cgtgtggttc acggggcggc agtcatagcc
    13741 gtattccagc tcgggctgcc gcagcatttc actccaccga gcgcagcgaa atgctcaccg
    13801 cctttctttt ggtcggctct tggtcgtcaa gggcccgctt cgggagactg cccctcactc
    13861 tcaaccgctg gggccagttc agcgcagcgc gaggccccag tctcctgagg gagctgcaga
    13921 tgttcgatcg gaagccggcg ccagcggcca tcacagtggc gagtcgccag gagtcctccg
    13981 ccttccgttc ggtcattcgg cggttgcgcg gcgaagccca gaagccccag taatggataa
    14041 aaaaagagcc ccaaaagggg ctcgacgcgg ttctcttggg atgaacctaa agaaaaaccg
    14101 aggggtgatc aagcgagatt aaggatgcca acgcaggcga taagcctggc ttattgactg
    14161 tttggtgatc gggttctggc gagcgcaaaa atggatcacc gaagcctgtc cgcagtggat
    14221 ccagcctgga aagagagcga gcaaattcgg cttgagaagg tgctggccat cgcaatggcc
    14281 agtgggaata aagagatgca ggccagcatt ggacgcgagc tcgatgccct caagcgtgaa
    14341 gagccctctc ctctgatcgc gcaatatctc aacgagaatg gagagatccg cgccgatctc
    14401 tagcgcgcct taagtcggga acccatccag ttcggccaat ggatccggtc gcccctcggc
    14461 aatcgcttta gcgcgggcgt aaaaccagct ccccgcggaa tcggagcgcc ccaggctggc
    14521 ggcgattttg agccagttcg cccgcgatac ggaatccatc tcaagcccca aacacccgaa
    14581 accctcgtgg gcctagggcc gcagcgcgag tctgttgggg ttcgggtccc cgaaggcgcg
    14641 gacaggatcc acgtcacgac cgcttgatct gtaaaaattt gtaaagacac gccctcgatg
    14701 tgccccagcg ctttggtgtt atcggctgcg gctacgtggg ttctgcggtt tgcaggcgac
    14761 tcagcttcgc cggtcacgac gtcctggcga cgattcgcga tgaagcgcga tttccgcgag
    14821 ttgaggcgct gggtgcaaca cccaccctcc tcgaccttgc atccgatcaa gcgaacttca
    14881 gtttccttga ggagcttgac ggtctgctga tcagcgtggc acctacgcga caggaagaga
    14941 gctacgaaga ggtcttttcc aagggaatca aaaaccttgt tcaggcctta aagatctgtc
    15001 ctcgacacag gccgctgcac atcacataca tcagcactgt cggcgtcttt ggagatcaag
    15061 gtggacaaga ggtgggcgag ggatcgccac tggatcggag tcatccgatt aacctcctcc
    15121 tgattgaggc ggagcaacag cttcttgact tgcaggggcc taactggagt gtttgtgtcc
    15181 tgcgcttggg agggatttat gggcctgggc gagacatggt ttcgcttgtg caacgagccg
    15241 ctggtaggca aatctctcgc gatggtgatc acattccagc gtggacgcac cttgaggaca
    15301 tcagccgggg tgtcgaattt gcatggtccc atgatttgaa agggacgttt aatttggtcg
    15361 atgacatgcg cctcactcga aggcagctgt ccaacatcat ctgcgagcga agggggctgc
    15421 cccctgtgat ctggtgcggt gcacccagcg gggcacgggt tgtgaatgcg tccgtctcca
    15481 acgccaagat caagcgccgg gggttcacat tcctttctcc atccatgttg ggtcgatcaa
    15541 ccccgaatag cgatgcaatc aaccgtcagg ctcgatccga actgagctag aggaagcaac
    15601 tcaacccaaa gacacatttg cggctctctt gacgccggct ttcagcacaa agtctggacg
    15661 cgaaactcct tgacttcttc ggagagagcg acgtcaaaaa accaatcttg gccgttagag
    15721 cttctgcggt tgactttcca atgtcgaatt tctgcgtcct taagcgccag tatcagtgcg
    15781 tcgccgctgc atccctcgca ttccacctcc tgcgggagaa agtccttggc agagaccata
    15841 aagcgacgtt tcatatgagc cgtgttttgg aggttttgag ctgttcgaat ggttcttatg
    15901 cttcgtggtc ccatgatttg aaagggacgt ttaatttggt cgatgacatg cgcctcactc
    15961 gaaggcagct gtccaacatc atctgcgagc gaagggggct gccccctgtg atctggtgcg
    16021 gtgcacccag cggggcacgg gttgtgaatg cgtccgtctc caacgccaag atcaagcgcc
    16081 gggggttcac attcctttct ccatccatgt tgggtcgatc aaccccgaat agcgatgcaa
    16141 tcaaccgtca ggctcgatcc gaactgagct agaggaagca actcaaccca aagacacatt
    16201 tgcggctctc ttgacgccgg ctttcagcac aaagtctgga cgcgaaactc cttgacttct
    16261 tcggagagag cgacgtcaaa aaaccaatct tggccgttag agcttctgcg gttgactttc
    16321 caatgtcgaa tttctgcgtc cttaagcgcc agcatcagtg cgtcgccgct gcatccctcg
    16381 cattccacct cttgcgggag aaagtccttg gcagagacca gaaagcgacg tttcatatcg
    16441 gctgtgtgtt ggaggttttg agctgttcga atggttctta tccttcatcc aatgtcgagt
    16501 cggcggaatc cgccagtgtg agtgggtcgg gatatcccaa ggcgatcatt tttgcgcgct
    16561 catagaactt gctctcggtc tccccagacg cttcaagttc tgcggcaagc ttgcgccagt
    16621 tgttcagctc atcacgttcc atttcgtcaa cctagccagc gggtcagcgc gttgtgtcgc
    16681 tgaaccctcg ccatgagcct ctggcggagc ggatctggag ccatcccgct caacttgtcc
    16741 aggtcactgc aggaacccca taattcagct tgctcttccc gctgcttgtg tctgaggccc
    16801 attccctaag cgttaatggg cagccccagc agctcaatga gcaggaagcc agtcagctcg
    16861 cagaagagct caagcaacaa ctccggaacg gaaatcttcc cccgagtgac gcggacgcca
    16921 tcgaaaaaat ggtggccggc cttggtgacc caagggggct gatgcgcctg acctttgcgg
    16981 agagcttggg tgttgttggc aaagcagcgg tcccgtccct ttgtcgagcg ctctccagcc
    17041 atgcgaacgt cactgttcgc cgggccgccg caaaaaccct gaccctaatc gaggatcctc
    17101 gtgccttgcc ggtgttactc gaatcgctcc gcgccgatcc cgatccggtg gttcagggtt
    17161 cagccgtcgg tgcgatggcg gctgttggtg cggaggccat tcccttgctc cttgatgtgc
    17221 tgatcgatcc cgagagcacg gcgatgcagc tgggccttgc cagttgggcg ctcgcttttg
    17281 tcggtgcgcg tgcacctgaa gcgcttcggc atgcggccgc gtctgaccat gccgaaatcc
    17341 gctgtgctgc catcgccgcc ctcggcgacc aaatccagag cttggcggat gacgtcgcca
    17401 aggatctcgt ggttggagct ctatcagaca tcgatgctga tgtccgtgcc gaggcggcaa
    17461 ccttgctcgg caagctccat gaccccgact gggccgcacc tcagctagag cctttgctca
    17521 tcgatgcagt gggtcaggtg cgcaagaacg ccgctctgtc tctgatgaaa ctcagggcat
    17581 ctggatcaat tcctgctctg cgagcacggt tggatcaaga aaaccaatct gacgtgcaag
    17641 ccgttctttc tttggcgatc aatcagctaa gcaaggagga cgcctgacgc gccttcaggt
    17701 ccttgagtcg catcaccgct gaagtcaagg tctccttgac gtagctgtcc aagctctcct
    17761 catggaggag tgcgttgaat cccgcttcga cggagggatc attgatctcg gcgagggcat
    17821 tgatggccgc gaccccttgg gccgggttgt caccgcggct gacttcaagc agtaaggcga
    17881 ctgcctgttc ccccacctgg ccgagggcca tcacagacgc cacggcaacg acgggggagt
    17941 catcgccgag gccgtctctc agcaccgcca tcgccccctc gctgaacggg agtcccgggt
    18001 agttcgaggc cagttgtgcg taggccttca cacagcttgc gcgcaccgtg gcgtcgtctg
    18061 ttgtccgaaa gcaatcagcg atcggttgca tggcggcctc gccgaaagag cccagggccc
    18121 gcactgaggc ccgtctcaag ccgacgttgg gttgactgag taaggcaatc agcctggggg
    18181 ttgcctcctc ttgccagtgc tccgccatgg cggtgaaggc ttgggtctgg atatagggat
    18241 tcggatgctc taggtcttca aataattttt cgagttcctg gttgttcacg ccgatctccg
    18301 gtggcctgct ctgtttccgg ccaccttaat cctcgctttg tcggcctcgc tttcttcgct
    18361 cttgatgtgc aagaaaacta aaaaaggagg cccgaaggcc tcctgcactc aagctgattt
    18421 cggtgaagag atcaggagag ggcgttgatg gcgtagtcaa ggtatgcctt gaactcattc
    18481 agagcctggg ggctcatgtc gcgaggggag caagcccggt cgcgggtgta ggtcagggcc
    18541 tcgacgtaag cagcggtagg cagacgcagg gtgcggtaca cctcacgagc gccggcgatg
    18601 ccccactcgt ccagggggcc ggtgccgccc acaaccaggc agtagttgat caggcgcagg
    18661 tagtgaccca gatcgcggta gcacttgtcc accttggtct ggttctcacc agcctcaccg
    18721 ggctgcctga ggtaggggta cttgttgaag caagcatcgc cagcttcctt ggtcaccttg
    18781 tccaggcctg cagccagctt ttcggcggct tcaaggcgag cagcggcgcg ctgaatgttg
    18841 ccctgaacgg cttcgaggtc gttctgggaa gggaagcgac cggctgcgtc agcggcggtc
    18901 acaacggtgg ttgcaacgga tttcatcgat gagatcctta gatggaggtt tgcgttgaaa
    18961 agagagagtt atctcttgtt gattcagctg agggcgctga tcacgcgatc gaagtaggaa
    19021 gcagcttcgg caaccagtgc agagcaatcg ccctggacgg tttccatctt gcggaaacga
    19081 gtttccacgg ggttggtgcc ggtggtgttg gtctcgttga tgtgagcggt cgaggaggcc
    19141 ttcatgatcg ccacagcgcg agctgcggac tgcaggggca cacccagagc cacataggtc
    19201 tccttgaggc cattcaggca gcggtcatcc agcacggatg cgtcgccagc cagcagtgca
    19261 taggagatgt agcggagaac gatctcaccg tcgcgcaggc aagcagccat gcggcgattg
    19321 gggtagcagt tgccgccggc ttggatcagg ccagtgttct cgcaaatcat gccggtcact
    19381 gcgtcggaga cgatgcagga agcattggac gtgattgcgt taacagcgtc gagacgcttg
    19441 ttgccttcgg cgataaagcc tttgagggca gcaatgtcgc caccgccgat ggcggcagtt
    19501 ttggcgtcgg cgctaacgac ggcgcgggag aatgcgtcga gcataagaga gcaggacttt
    19561 gaggggtgtg tgctgaggtc accttgagca gttgtcgcaa ccgctggaaa atccattggt
    19621 cgttagacgc tcccggcacg atctccacaa gagtgaagtc aagacggtga tgactttgcg
    19681 ttggcccacc gggtcaaggc acgtgctgaa cttaaaggca atccgggtcg gcccccccga
    19741 gtctccgtcg atacgcaaac cttcgttatg atcagttcta atatcggctt caggcgttgc
    19801 gctgcaatcg ttttacgcgc cgtcgacgag gattcgccgc ccctgggggt cgctctcgtt
    19861 gtctttattt cagatttgcc ccgtccttgt gggtggtggt tgccccctcg tagcttcact
    19921 ccagttcagt ggcttcgaga tggatccaaa cccccaggac atacaggagt ccatcgagca
    19981 gctcgtggcc taccgcgatc gtctgcgcca ggacgtcatt gccatggggc aaaagctgaa
    20041 gctgccccaa gccaagatcg accgcaccct ggtggatcac ccggagctca ctcgccttga
    20101 agaggtgctg ggtcagctcc agagccagtt ggcccaaccc cagggttgat cgtgggggtt
    20161 ccgtttgtcg tcccgatgtc gatgcgggac ttcttccaag ccagtcgcgg ccaatggatg
    20221 acccgccggg ccgtccacca cctggatcat caggacgacg agtttgccga ttcgaacctg
    20281 atcatcgagc cctttgatca gcaggatccg gtgtcggcga aggtctgcga gagcctttct
    20341 tttaacatta gcgaggcagc tggaggcgct cgattttggt gggagagcaa cctgaaagag
    20401 agcagccgat cagaggatta cgctgcggtc ctcgtcgatg ctccaaatcc ttcagatccc
    20461 acccgtggct ttttgctgag ggataagggg tatgtcgaga agaagccggt cttgagtcag
    20521 tacagcttcg cggcggatgg cctgctgacc atcacaacgc gctacgacac caacgttgga
    20581 attgaacgct gctggttcgt caccgatcag gtgcgcatgc g
//
