# Supplementary material for: Picocyanobacteria containing a novel pigment gene cluster dominate the brackish water Baltic Sea
Source: ISME J. 2014 Mar 13;8(9):1892–903. doi: 10.1038/ismej.2014.35 (PMC4139726; doi:10.1038/ismej.2014.35)
Supplement: Supplementary dataset 2 [file ismej201435x11.zip › GS824_3p0_contig-13.gbk]

LOCUS       13                      1483 bp    DNA              UNK 01-JAN-1980
DEFINITION  Picocyanobacterial phycobilisome operon, metagenomic contig, partial
            sequence.
ACCESSION   13
VERSION     13
KEYWORDS    cyanobacteria; phycobilisome; pigment; horizontal gene transfer;
            Baltic Sea; ecology.
SOURCE      GS824_3p0|contig-13
  ORGANISM  Synechococcus/Cyanobium
            Bacteria; Cyanobacteria; Oscillatoriophycideae; Chroococcales.
REFERENCE   1
  AUTHORS   Larsson, J., Celepli, N., Ininbergs, K., Dupont, C., Yooseph, S.,
            Bergman, B., Ekman, M.
  TITLE     Picocyanobacteria containing a novel pigment gene cluster dominate
            the brackish water Baltic Sea
FEATURES             Location/Qualifiers
     source          1..1483
                     /mol_type="assembled metagenomic DNA"
                     /collection_date="2011-08-17"
                     /filter_size="3p0"
                     /assembly method="Ray-Meta"
                     /location="lat:58.82 lon:17.63"
                     /sample_name="GS824"
                     /organism="Synechococcus/Cyanobium"
     gene            complement(3..293)
                     /translation="MKSVVTTVVTAADAAGRFPSQNDLEAVQGNIQRATARLEAAEKLA
                     AGLDKVTKEAGDACFSKYPYLKQAGEAGENQVKVDKCYRDIAHYLRLINYCL"
                     /locus_tag="GS824_3p0|contig-1386000322_1190_1482_+"
                     /gene="cpeA"
                     /blast_species="Synechococcus sp. CC9311"
                     /description="C-phycoerythrin class I alpha chain "
     CDS             complement(3..293)
                     /translation="MKSVVTTVVTAADAAGRFPSQNDLEAVQGNIQRATARLEAAEKLA
                     AGLDKVTKEAGDACFSKYPYLKQAGEAGENQVKVDKCYRDIAHYLRLINYCL"
                     /locus_tag="GS824_3p0|contig-1386000322_1190_1482_+"
                     /gene="cpeA"
                     /blast_species="Synechococcus sp. CC9311"
                     /description="C-phycoerythrin class I alpha chain "
     gene            complement(356..915)
                     /translation="MLDAFSRAVVSADSKTAPIGGGELAALRNYVAEGNKRLDAVNAIT
                     SNASCIVSDAVTGMICENTGLIQAGGNCYPNRRMAACLRDGEIVLRYISYALLAGDASV
                     LDDRCLNGLKETYIALGVPLQSAARAVAIMKASSTAHINETNTSGTNPVETRFRKMETV
                     QGDCSALVAEAATYFDRVISGLS"
                     /locus_tag="GS824_3p0|contig-1386000322_215_1128_+"
                     /gene="cpeB"
                     /blast_species="Synechococcus sp. WH 7805"
                     /description="C-phycoerythrin class I beta chain "
     CDS             complement(356..915)
                     /translation="MLDAFSRAVVSADSKTAPIGGGELAALRNYVAEGNKRLDAVNAIT
                     SNASCIVSDAVTGMICENTGLIQAGGNCYPNRRMAACLRDGEIVLRYISYALLAGDASV
                     LDDRCLNGLKETYIALGVPLQSAARAVAIMKASSTAHINETNTSGTNPVETRFRKMETV
                     QGDCSALVAEAATYFDRVISGLS"
                     /locus_tag="GS824_3p0|contig-1386000322_215_1128_+"
                     /gene="cpeB"
                     /blast_species="Synechococcus sp. WH 7805"
                     /description="C-phycoerythrin class I beta chain "
     gene            1286..1483
                     /translation="TDGTTARADTSAINASDPSRQELEESIDQLAAYRDRLIKDVIGMG
                     QRLKLPQKQVEFTLEIGRAS"
                     /gene="unk13"
                     /blast_species="Synechococcus sp. WH 7805"
                     /locus_tag="GS824_3p0|contig-1386000322_1_198_-"
                     /description="hypothetical protein WH7805_06726 "
     CDS             1286..1483
                     /translation="TDGTTARADTSAINASDPSRQELEESIDQLAAYRDRLIKDVIGMG
                     QRLKLPQKQVEFTLEIGRAS"
                     /gene="unk13"
                     /blast_species="Synechococcus sp. WH 7805"
                     /locus_tag="GS824_3p0|contig-1386000322_1_198_-"
                     /description="hypothetical protein WH7805_06726 "
ORIGIN
        1 accaggcagt agttgatcag acgcagatag tgagcgatgt cgcggtagca cttgtccacc
       61 ttgacctgat tctcaccagc ttcgccggct tgcttgaggt aggggtactt gctgaagcag
      121 gcgtcaccag cttccttcgt cactttgtcc aggccggcag ccagcttttc agcagcttcg
      181 agacgagcag tagctcgctg aatgttgccc tgaacagctt ctaggtcgtt ctgggagggg
      241 aagcgaccag cggcatcagc ggcggtcaca acagtggtca caacagactt catcgtgaag
      301 atcctcgttt aattgagttg tagtggttta aaaaaagcaa tctcttcgga tgaatcagct
      361 gaggccgctg atcacacggt caaagtaggt agcagcttca gccactagag cggagcagtc
      421 gccctgaacg gtttccatct tgcggaaacg ggtttccaca gggttggtac cgctggtgtt
      481 tgtctcgtta atgtgagccg tggaagaagc cttcatgatg gccacagcgc gggcggcaga
      541 ctgaagggga acgcccagag cgatgtaggt ctccttgagg ccgttcaggc agcggtcgtc
      601 caaaaccgag gcatcgccag ccagcagcgc gtagctgatg tagcgaagca caatttcgcc
      661 atcgcgcagg caagcggcca tgcggcggtt ggggtagcag ttgccaccag cctggatcag
      721 gccagtgttt tcgcagatca tgccggtgac tgcatctgaa acgatgcagg aggcattgct
      781 ggtgatggcg ttaacagcgt ctagacgctt atttccctca gcaacatagt tacggagagc
      841 agcgagctca ccgcctccaa ttggggcagt cttcgaatct gcgctgacga cagcgcgtga
      901 aaaggcgtcg agcatgggaa agggaccagg ggtgcttgtg ctcagccagt tgacagccag
      961 tgaagatcgt tagatctgtt taggtctgca tggcttagct gcctctcggg gaaggcgtaa
     1021 ggggaaacta cggtcatctc cctcctcagg accccgatca aagcaatcat gcaaactttc
     1081 gtcatccatc gcggtcggac ttaaaaaggc agcgctggca aagggttttg gcaaggggcg
     1141 ggcacgcact cccgcccaat cgcggaacaa agcaccagga gatttatctt ttcttccata
     1201 ttcaccatgg atgcggtcca tttgaagctg ctctagtgga tcgcagcggt cgactccgta
     1261 tgctgacatt cgcccaattc aacccatgac cgacggcacc accgctcgcg ccgacacgtc
     1321 tgcaatcaac gcatccgatc ccagccggca ggagttggag gagtcgattg atcagctagc
     1381 ggcctaccgc gatcgactca tcaaagatgt gatcggaatg ggtcagagac tgaagcttcc
     1441 tcagaagcaa gtggaattca ccctggagat cggaagagcg tcg
//
