# Supplementary material for: Picocyanobacteria containing a novel pigment gene cluster dominate the brackish water Baltic Sea
Source: ISME J. 2014 Mar 13;8(9):1892–903. doi: 10.1038/ismej.2014.35 (PMC4139726; doi:10.1038/ismej.2014.35)
Supplement: Supplementary dataset 2 [file ismej201435x11.zip › GS832_0p1_contig-21.gbk]

LOCUS       21                      2295 bp    DNA              UNK 01-JAN-1980
DEFINITION  Picocyanobacterial phycobilisome operon, metagenomic contig, partial
            sequence.
ACCESSION   21
VERSION     21
KEYWORDS    cyanobacteria; phycobilisome; pigment; horizontal gene transfer;
            Baltic Sea; ecology.
SOURCE      GS832_0p1|contig-21
  ORGANISM  Synechococcus/Cyanobium
            Bacteria; Cyanobacteria; Oscillatoriophycideae; Chroococcales.
REFERENCE   1
  AUTHORS   Larsson, J., Celepli, N., Ininbergs, K., Dupont, C., Yooseph, S.,
            Bergman, B., Ekman, M.
  TITLE     Picocyanobacteria containing a novel pigment gene cluster dominate
            the brackish water Baltic Sea
FEATURES             Location/Qualifiers
     source          1..2295
                     /mol_type="assembled metagenomic DNA"
                     /collection_date="2011-08-30"
                     /filter_size="0p1"
                     /assembly method="Ray-Meta"
                     /location="lat:58.82 lon:17.63"
                     /sample_name="GS832"
                     /organism="Synechococcus/Cyanobium"
     gene            complement(1..159)
                     /translation="MKSVVTTVVTAADAAGRFPSQNDLEAVQGNIQRATARLEAAEKLA
                     AGLDKVTK"
                     /locus_tag="GS832_0p1|contig-217000385_2135_2293_+"
                     /gene="cpeA"
                     /blast_species="Synechococcus sp. CC9311"
                     /description="C-phycoerythrin class I alpha chain "
     CDS             complement(1..159)
                     /translation="MKSVVTTVVTAADAAGRFPSQNDLEAVQGNIQRATARLEAAEKLA
                     AGLDKVTK"
                     /locus_tag="GS832_0p1|contig-217000385_2135_2293_+"
                     /gene="cpeA"
                     /blast_species="Synechococcus sp. CC9311"
                     /description="C-phycoerythrin class I alpha chain "
     gene            complement(224..781)
                     /translation="MLDAFSRAVVSADSKTAPIGGGELAALRNYVAEGNKRLDAVNAIT
                     SNASCIVSDAVTGMICENTGLIQAGGNCYPNRRMAACLRDGEIVLRYISYALLAGDASV
                     LDDRCLNGLKETYIALGVPLQSAARAVAIMKASSTAHINETNTSGTNPVETRFRKMETV
                     QGDCSALVAEAATYFDRVISGLS"
                     /locus_tag="GS832_0p1|contig-217000385_1160_2073_+"
                     /gene="cpeB"
                     /blast_species="Synechococcus sp. WH 7805"
                     /description="C-phycoerythrin class I beta chain "
     CDS             complement(224..781)
                     /translation="MLDAFSRAVVSADSKTAPIGGGELAALRNYVAEGNKRLDAVNAIT
                     SNASCIVSDAVTGMICENTGLIQAGGNCYPNRRMAACLRDGEIVLRYISYALLAGDASV
                     LDDRCLNGLKETYIALGVPLQSAARAVAIMKASSTAHINETNTSGTNPVETRFRKMETV
                     QGDCSALVAEAATYFDRVISGLS"
                     /locus_tag="GS832_0p1|contig-217000385_1160_2073_+"
                     /gene="cpeB"
                     /blast_species="Synechococcus sp. WH 7805"
                     /description="C-phycoerythrin class I beta chain "
     gene            1145..1398
                     /translation="TDGTTARADTSAINASDPSPQELEESIDQLAAYRDRLVKDVIGMX
                     TETEASQKQVEFTLAQHPELQKIESILAQLEAQKSEQD"
                     /gene="unk13"
                     /blast_species="Synechococcus sp. WH 8109"
                     /locus_tag="GS832_0p1|contig-217000385_898_1151_-"
                     /description="conserved hypothetical protein "
     CDS             1145..1398
                     /translation="TDGTTARADTSAINASDPSPQELEESIDQLAAYRDRLVKDVIGMX
                     TETEASQKQVEFTLAQHPELQKIESILAQLEAQKSEQD"
                     /gene="unk13"
                     /blast_species="Synechococcus sp. WH 8109"
                     /locus_tag="GS832_0p1|contig-217000385_898_1151_-"
                     /description="conserved hypothetical protein "
     gene            1432..2016
                     /translation="PVAPMDPARTMDQFLAASRGAWLTRRAVHHLDHQDDEFGNSNLVI
                     EPFSVEDPAVEQICLTLKINPELAAGGARFWWESNLKPLARTEDQAAVLIDIPLAGDPS
                     QGFLVRDKGYVEKQPVLSQYTFSTDGVMTVTTRYDSNVGTERCWFVTDQVRMRVSSVQC
                     LDGVSMTTYCTELRCPSDETLQSLRASADSMAAGFXLTHPAPKRSEMFDPFLQELNTRL
                     ERSGAQPLPPPEGLAECRSLKRQSVIRSWLWQVPGFRRWRVTRLDAGDSLQVLNSVAYP
                     AFNNDQPLMGI"
                     /gene="cpeU"
                     /blast_species="Synechococcus sp. WH 7803"
                     /locus_tag="GS832_0p1|contig-217000385_1_879_-"
                     /description="hypothetical protein SynWH7803_0483 "
     CDS             1432..2016
                     /translation="PVAPMDPARTMDQFLAASRGAWLTRRAVHHLDHQDDEFGNSNLVI
                     EPFSVEDPAVEQICLTLKINPELAAGGARFWWESNLKPLARTEDQAAVLIDIPLAGDPS
                     QGFLVRDKGYVEKQPVLSQYTFSTDGVMTVTTRYDSNVGTERCWFVTDQVRMRVSSVQC
                     LDGVSMTTYCTELRCPSDETLQSLRASADSMAAGFXLTHPAPKRSEMFDPFLQELNTRL
                     ERSGAQPLPPPEGLAECRSLKRQSVIRSWLWQVPGFRRWRVTRLDAGDSLQVLNSVAYP
                     AFNNDQPLMGI"
                     /gene="cpeU"
                     /blast_species="Synechococcus sp. WH 7803"
                     /locus_tag="GS832_0p1|contig-217000385_1_879_-"
                     /description="hypothetical protein SynWH7803_0483 "
     gene            2046..2294
                     /gene="pebA"
     CDS             2046..2294
                     /gene="pebA"
ORIGIN
        1 cttcgtcacc ttgtccagac cggcagccag cttttcagca gcttcaagac gtgcagtagc
       61 tcgctgaatg ttgccctgaa cagcttctag gtcgttctgg gaggggaagc gaccagcggc
      121 atcagcggcg gtcacaacag tggtcacaac agacttcatc gtgaagatcc tcgtttaatt
      181 gagttgtagt ggtttaaaaa aagcaatctc ttcggatgaa tcagctgagg ccgctgatca
      241 cacggtcaaa gtaggtagca gcttcagcca ctagagcgga gcagtcgccc tgaacggttt
      301 ccatcttgcg gaaacgggtt tccacagggt tggtaccgct ggtgtttgtc tcgttgatgt
      361 gagctgtgga agaagccttc atgatggcca cggcgcgggc ggcagactga aggggaacgc
      421 ccagagcgat gtaggtctcc ttgaggccgt tcaggcagcg gtcgtccaaa accgaggcgt
      481 cgcctgccaa cagcgcgtag ctgatgtagc gaagcacaat ttcgccgtcg cgcaggcaag
      541 cggccatgcg gcggttggga tagcagttgc caccagcctg gatcaggcca gtgttttcgc
      601 agatcatgcc tgtgactgca tcagaaacga tgcaggaggc attgctggtg atggcgttaa
      661 cagcgtctag acgcttattg ccctcagcaa cataattacg gagagcagcg agctcaccgc
      721 ctccaattgg ggcagtcttc gaatctgcgc taacgacagc gcgtgaaaag gcgtcgagca
      781 tgggaaaggg accaggggtt cttgtgctca gccagttgac agccagtgaa gatcgttaga
      841 tctgtttagg tctgcctggc ttagctgcct ctcggggaag gcgtaaggag aaactacggt
      901 caactccctg cccagcaccc taatcagccc catcatgcaa cctttcgtca cccatcgcgg
      961 gcgcacttga aaagtcagcg ctggcagtgc atcttggcga gaggaaggca tacaaacccc
     1021 accaatcgcg gaagcgagta ccaggagttt tatcttttct tccattttgc catggatgcg
     1081 gccctcttgg ttgatgggtc gtaacggtcg gctgcgtatg ctcaaagtcg cacattccaa
     1141 cccatgaccg acggcaccac cgctcgcgcc gacacctctg caatcaacgc atccgatccc
     1201 agcccgcagg agctggagga gtcgattgat cagctggcgg cctaccgaga tcgacttgtc
     1261 aaggatgtga tcggaatggg acagagactg aagcttcctc agaagcaagt ggaattcacc
     1321 ctcgctcagc atcccgaatt gcagaaaata gaatctattt tggcccagct tgaggcccag
     1381 aagtccgaac aggactaact tcccatcccc ctcaccatgc ctgtggcacc catggaccca
     1441 gcccgaacga tggaccaatt cttggcggcc agccgagggg cctggctgac gcggcgggct
     1501 gtgcatcacc tcgaccacca agatgatgaa ttcggaaatt ccaatcttgt tatcgagccc
     1561 ttctccgttg aggatccagc cgtcgagcag atctgcctta ctctaaaaat aaaccctgag
     1621 ctagcagcag gaggggcccg tttctggtgg gaaagtaatc taaaacccct ggccagaacc
     1681 gaagaccaag cggctgtact aatcgatatc cctctagcag gggatccctc tcaggggttt
     1741 ttggtccgtg acaagggata cgtggaaaag cagcccgtcc tcagtcaata caccttttcc
     1801 accgatggcg tcatgaccgt caccacgcgc tacgacagca atgtcggcac ggagcgctgc
     1861 tggttcgtca cggatcaggt gcgaatgcgg gtgagctcgg tgcaatgcct cgatggtgta
     1921 tcgatgacca cctactgcac ggagcttcgt tgcccctccg acgaaacgct ccagtcgctg
     1981 cgggcaagcg ccgattccat ggccgccggt ttcatttaac ccaccctgca cctaagcgct
     2041 ccgagatgtt tgaccctttt ttgcaagagc tcaacaccag gctggaacgg tcgggagcgc
     2101 agccccttcc cccacccgag gggctagctg agtgtcgctc cctgaagagg cagagcgtga
     2161 tacgaagttg gctctggcag gtgccgggtt tccggcgctg gagggtgacc aggctggacg
     2221 cgggggacag cctgcaggtg ttgaattcgg tggcctatcc cgcattcaac aacgatcagc
     2281 ccctgatggg aatcg
//
