# Supplementary material for: Picocyanobacteria containing a novel pigment gene cluster dominate the brackish water Baltic Sea
Source: ISME J. 2014 Mar 13;8(9):1892–903. doi: 10.1038/ismej.2014.35 (PMC4139726; doi:10.1038/ismej.2014.35)
Supplement: Supplementary dataset 2 [file ismej201435x11.zip › GS832_0p8_contig-13.gbk]

LOCUS       13                      5029 bp    DNA              UNK 01-JAN-1980
DEFINITION  Picocyanobacterial phycobilisome operon, metagenomic contig, partial
            sequence.
ACCESSION   13
VERSION     13
KEYWORDS    cyanobacteria; phycobilisome; pigment; horizontal gene transfer;
            Baltic Sea; ecology.
SOURCE      GS832_0p8|contig-13
  ORGANISM  Synechococcus/Cyanobium
            Bacteria; Cyanobacteria; Oscillatoriophycideae; Chroococcales.
REFERENCE   1
  AUTHORS   Larsson, J., Celepli, N., Ininbergs, K., Dupont, C., Yooseph, S.,
            Bergman, B., Ekman, M.
  TITLE     Picocyanobacteria containing a novel pigment gene cluster dominate
            the brackish water Baltic Sea
FEATURES             Location/Qualifiers
     source          1..5029
                     /mol_type="assembled metagenomic DNA"
                     /collection_date="2011-08-30"
                     /filter_size="0p8"
                     /assembly method="Ray-Meta"
                     /location="lat:58.82 lon:17.63"
                     /sample_name="GS832"
                     /organism="Synechococcus/Cyanobium"
     gene            complement(56..547)
                     /translation="MKSVATTVVTAADAAGRFPSQNDLEAVQGNIQRAAARLEAAEKLA
                     AGLDAVTKEAGDACFNKYPYLKQPGEAGENQTKVDKCYRDLGHYLRLINYCLVVGGTGP
                     LDEWGIAGAREVYRTLRLPTAAYVEALTFTRDRACSPRDMSPQALNEFKAYLDYAINAL
                     S"
                     /locus_tag="GS832_0p8|contig-137000367_4479_4973_+"
                     /gene="cpeA"
                     /blast_species="Synechococcus sp. CB0205"
                     /description="C-phycoerythrin class I alpha chain "
     CDS             complement(56..547)
                     /translation="MKSVATTVVTAADAAGRFPSQNDLEAVQGNIQRAAARLEAAEKLA
                     AGLDAVTKEAGDACFNKYPYLKQPGEAGENQTKVDKCYRDLGHYLRLINYCLVVGGTGP
                     LDEWGIAGAREVYRTLRLPTAAYVEALTFTRDRACSPRDMSPQALNEFKAYLDYAINAL
                     S"
                     /locus_tag="GS832_0p8|contig-137000367_4479_4973_+"
                     /gene="cpeA"
                     /blast_species="Synechococcus sp. CB0205"
                     /description="C-phycoerythrin class I alpha chain "
     gene            complement(609..1165)
                     /translation="MLDAFSRAVVSADAKTAAIGGGDIAALKGFIAEGNKRLDAVNAIT
                     SNASCIVSDAVTGMICENTGLIQAGGNCYPNRRMAACLRDGEIVLRYISYALLAGDASV
                     LDDRCLNGLKETYVALGVPLQSAARAVTIMKASSTAHINETNTTGTNPVETRFRKMETV
                     QGDCSALVAEAASYFDRVISAL"
                     /locus_tag="GS832_0p8|contig-137000367_3862_4421_+"
                     /gene="cpeB"
                     /blast_species="Synechococcus sp. CB0205"
                     /description="C-phycoerythrin class I beta chain "
     CDS             complement(609..1165)
                     /translation="MLDAFSRAVVSADAKTAAIGGGDIAALKGFIAEGNKRLDAVNAIT
                     SNASCIVSDAVTGMICENTGLIQAGGNCYPNRRMAACLRDGEIVLRYISYALLAGDASV
                     LDDRCLNGLKETYVALGVPLQSAARAVTIMKASSTAHINETNTTGTNPVETRFRKMETV
                     QGDCSALVAEAASYFDRVISAL"
                     /locus_tag="GS832_0p8|contig-137000367_3862_4421_+"
                     /gene="cpeB"
                     /blast_species="Synechococcus sp. CB0205"
                     /description="C-phycoerythrin class I beta chain "
     gene            1563..1772
                     /translation="DATPQDIQESIEQLVAYRDRLRQDVIAMGQKLKLPQAKIDRTLAD
                     HPELTRLEEVLGQLQSQLAQPQG"
                     /gene="unk13"
                     /blast_species="Synechococcus sp. RS9916"
                     /locus_tag="GS832_0p8|contig-137000367_3258_3467_-"
                     /description="hypothetical protein RS9916_40171 "
     CDS             1563..1772
                     /translation="DATPQDIQESIEQLVAYRDRLRQDVIAMGQKLKLPQAKIDRTLAD
                     HPELTRLEEVLGQLQSQLAQPQG"
                     /gene="unk13"
                     /blast_species="Synechococcus sp. RS9916"
                     /locus_tag="GS832_0p8|contig-137000367_3258_3467_-"
                     /description="hypothetical protein RS9916_40171 "
     CDS             1796..2383
                     /gene="cpeU"
     gene            1796..2383
                     /gene="cpeU"
     gene            2386..3084
                     /translation="RDFFQASRGQWMTRRAVHHLDHQDDEFADSNLIIEPFNQQDPVTA
                     KVCESLSFDLSGAAGGARFWWESNLKXEQPLKDYAAVLVDAPNPSDPTRGFLLRDKGYV
                     EKKPVLSEYSFAADGLLTITTRYDTNVGIERCWFVTDQVRMRVSSVQFLDGVSMTTYCT
                     EFRCPSADDLAETRRQAEALAERYSTPGXEVMFDPFLEHLHAGLKGRGAKAQEVDPQFA
                     FKQSEKQSSTIRSWLWDVPGFRRWRVTRLDAGDTLQVLNSVAYPDCSLDHPILGVDLLW
                     FGARQKLVAVLDFQPLQQGEAYLRRHYKELTALHERYPDLSGEETMRSFDPNQYFSPWL
                     LFCRGGAEEAQTSLPPAFEGFMAAYWQMHDRARSEVGQLTAGEVADLQLEYDRYSAERD
                     PAHGLFSSHFASHGPMPF"
                     /gene="pebA"
                     /blast_species="Synechococcus sp. CC9902"
                     /locus_tag="GS832_0p8|contig-137000367_1971_3225_-"
                     /description="dihydrobiliverdin:ferredoxin oxidoreductase "
     CDS             2386..3084
                     /translation="RDFFQASRGQWMTRRAVHHLDHQDDEFADSNLIIEPFNQQDPVTA
                     KVCESLSFDLSGAAGGARFWWESNLKXEQPLKDYAAVLVDAPNPSDPTRGFLLRDKGYV
                     EKKPVLSEYSFAADGLLTITTRYDTNVGIERCWFVTDQVRMRVSSVQFLDGVSMTTYCT
                     EFRCPSADDLAETRRQAEALAERYSTPGXEVMFDPFLEHLHAGLKGRGAKAQEVDPQFA
                     FKQSEKQSSTIRSWLWDVPGFRRWRVTRLDAGDTLQVLNSVAYPDCSLDHPILGVDLLW
                     FGARQKLVAVLDFQPLQQGEAYLRRHYKELTALHERYPDLSGEETMRSFDPNQYFSPWL
                     LFCRGGAEEAQTSLPPAFEGFMAAYWQMHDRARSEVGQLTAGEVADLQLEYDRYSAERD
                     PAHGLFSSHFASHGPMPF"
                     /gene="pebA"
                     /blast_species="Synechococcus sp. CC9902"
                     /locus_tag="GS832_0p8|contig-137000367_1971_3225_-"
                     /description="dihydrobiliverdin:ferredoxin oxidoreductase "
     gene            3094..3891
                     /translation="SSPAAPRATSLESVQLPGWRWQWFLDEAVAALQPLGPEPYPIDPQ
                     FLSREGVTGSKAKPLPVATATWACQTEKFRQVRAACVSAGSAASVLNFVINPRTRYDLP
                     FFGADLVTLPNGHLLALDLQPVDRGDRLHTEAVWPELLPIFERWRQALPDGGPIPDEAQ
                     PYFSPGFLWTRIPLGDEGDDLIQSVICPAFQDYLQLYLKLAAAASPVTAERSELLLAGQ
                     KRYTRYRAEKDPARGMLSRFYGSEWTEAYIHDVLFDLESQSA"
                     /gene="pebB"
                     /blast_species="Synechococcus sp. WH 8102"
                     /locus_tag="GS832_0p8|contig-137000367_1139_1936_-"
                     /description="phycoerythrobilin:ferredoxin oxidoreductase "
     CDS             3094..3891
                     /translation="SSPAAPRATSLESVQLPGWRWQWFLDEAVAALQPLGPEPYPIDPQ
                     FLSREGVTGSKAKPLPVATATWACQTEKFRQVRAACVSAGSAASVLNFVINPRTRYDLP
                     FFGADLVTLPNGHLLALDLQPVDRGDRLHTEAVWPELLPIFERWRQALPDGGPIPDEAQ
                     PYFSPGFLWTRIPLGDEGDDLIQSVICPAFQDYLQLYLKLAAAASPVTAERSELLLAGQ
                     KRYTRYRAEKDPARGMLSRFYGSEWTEAYIHDVLFDLESQSA"
                     /gene="pebB"
                     /blast_species="Synechococcus sp. WH 8102"
                     /locus_tag="GS832_0p8|contig-137000367_1139_1936_-"
                     /description="phycoerythrobilin:ferredoxin oxidoreductase "
     gene            complement(3926..5029)
                     /translation="GGPERIQDVGPFLYNLFADPEIIRLPNPALQKPLAWLISSLRAGK
                     SQAAYRSIGGGSPLRRITEQQARELQSTLRQRGIEATSYVAMRYWHPFTESAVADIKAD
                     GIDEVVVLPLYPHFSISTSGSSFRELQRLRQGDPAFSKLPIRCIRSYYNDPGYIGAMAE
                     LIGKEIQACPDPATAHVFFSAHGVPKSYVEEAGDPYQKEIEGCAQLIMDKLAADLGHAN
                     PFTLAYQSRVGPVEWLKPYTDDALNELGESGVKDLVVVPISFVSEHIETLEEIDIEYRE
                     IATEAGITNFRRVPALDTTPSFIHGLANLVQHALEGPEVNLDQAAALPTQVNXYPQDKW
                     AWGWNNSSEVWNGRLAMLGFSAFLLEF"
                     /gene="hemH"
                     /blast_species="Cyanobium sp. PCC 7001"
                     /locus_tag="GS832_0p8|contig-137000367_1_1104_+"
                     /description="ferrochelatase "
     CDS             complement(3926..5029)
                     /translation="GGPERIQDVGPFLYNLFADPEIIRLPNPALQKPLAWLISSLRAGK
                     SQAAYRSIGGGSPLRRITEQQARELQSTLRQRGIEATSYVAMRYWHPFTESAVADIKAD
                     GIDEVVVLPLYPHFSISTSGSSFRELQRLRQGDPAFSKLPIRCIRSYYNDPGYIGAMAE
                     LIGKEIQACPDPATAHVFFSAHGVPKSYVEEAGDPYQKEIEGCAQLIMDKLAADLGHAN
                     PFTLAYQSRVGPVEWLKPYTDDALNELGESGVKDLVVVPISFVSEHIETLEEIDIEYRE
                     IATEAGITNFRRVPALDTTPSFIHGLANLVQHALEGPEVNLDQAAALPTQVNXYPQDKW
                     AWGWNNSSEVWNGRLAMLGFSAFLLEF"
                     /gene="hemH"
                     /blast_species="Cyanobium sp. PCC 7001"
                     /locus_tag="GS832_0p8|contig-137000367_1_1104_+"
                     /description="ferrochelatase"
ORIGIN
        1 aaaaaaggag gcccgaaggc ctcctgcact caatctgatt tcggtgaaga gatcaggaga
       61 gggcgttgat ggcgtagtcg aggtaagcct tgaactcgtt cagagcttgg gggctcatgt
      121 cgcgagggga gcaagcccgg tcgcgggtga aggtcagagc ttcgacgtaa gcagcggtag
      181 gcagacgcag ggtgcggtac acctcacgag cgccggcgat gccccactcg tccagagggc
      241 cggtgccgcc gacaaccagg cagtagttga tcaggcgcag gtagtggccc agatcgcggt
      301 agcacttgtc caccttggtc tggttctcac cagcctcacc gggctgcttg aggtaggggt
      361 acttgttgaa gcaggcatcg ccagcttcct tggtgacggc gtcgaggccg gcagccagct
      421 tttcagcggc ttccaggcga gcagcggcgc gctggatgtt gccctgaacg gcttcgaggt
      481 cgttctggga agggaagcga ccggctgcgt cagcggcggt cacaacggtg gttgcaacgg
      541 atttcatctt tgagatcctt agatggaggt ttgcgttgaa aagagagagc tatctctcgt
      601 tgattcagct gagggcgctg atcacgcgat cgaagtagga agcagcttcg gcaaccagtg
      661 cagagcagtc gccctggacg gtttccatct tgcggaaacg agtttccacg gggttggtgc
      721 cggtggtgtt cgtctcgttg atgtgagcgg tcgaggaggc cttcatgatc gtcacagcgc
      781 gagctgcgga ctgaaggggc acacccagag ccacataggt ctccttaagg ccgttcaggc
      841 agcggtcatc cagcacggat gcgtcgccag ccagcagggc gtaggagatg tagcggagaa
      901 cgatctcgcc gtcgcgcagg caagcagcca tgcggcggtt cgggtagcag ttgccgccgg
      961 cttgaatcag gccagtgttc tcgcaaatca tgccggtcac tgcgtcggag acgatgcagg
     1021 aggcgttgga ggtgattgcg ttaacagcgt cgaggcgctt gttgccttcg gcgatgaagc
     1081 ctttgagggc agcaatgtcg ccaccgccga tggcggcagt tttggcgtcg gcgctaacga
     1141 cggcgcggga gaatgcgtcg agcatgagag agcaggactt tttggggggt gctgaggccg
     1201 cctaaggcag ttgtcacaat cgtcggagga ccgatcggtt gttcactgct cccaacttga
     1261 tctccagagg actgaagtct tgtcggtggc aactttgctt tggcccactg ggtcaaggca
     1321 ccaagagaac ctaagggcaa tccccagtcg gctcccgctg atcgccgtcg atacgcaaac
     1381 cttctttatg aaccctcctc ttttggggcc caggcgctgc gctgtaagcg ttttgcgcgc
     1441 agtaaacgat gaatagccgc accgcagggc tgcgttcttt gtctttattt cagatttgac
     1501 tcgtcctcgt gggcggtggt tgccccctcg taacttcatc ccagaccagt ggattcgaga
     1561 tggacgccac cccccaggac atccaagagt ccatcgagca gctcgtggcc tatcgcgatc
     1621 gtctgcgcca ggacgttatt gcgatggggc aaaagctcaa actgccccaa gccaagatcg
     1681 accgcaccct ggcggatcac cctgagctca cgcgcctcga agaggtcctg ggtcagctcc
     1741 agagccagtt ggcccagccc cagggttgat cgtggaagct tcatttgttg tcccgatgtc
     1801 aatgcgggat ttctttcagg ccagtcgcgg ccaatggatg acacgccggg ccgtccacca
     1861 cctggatcac caggacgacg agttcgccga ttcgaatctg atcatcgagc cctttaatca
     1921 gcaggatccg gtgaccgcca aggtctgcga gagcctctcc tttgacctaa gcggggcagc
     1981 tggcggtgct cgtttttggt gggagagcaa cctcaaggag agcagccgct cagaggatta
     2041 cgcggcggtt ctcgtcgatg cccccaaccc ctcagacccc acccgtggct ttttgttgag
     2101 ggataaggga tatgtcgaga agaagccggt cctgagtgag tacagctttg cggcggatgg
     2161 cttgctgacc atcacaacgc gctacgacac caacgttgga atcgaacgct gctggtttgt
     2221 caccgatcag gtgcgcatgc gcgtgagttc cgtccaattc ctggatgggg tctccatgac
     2281 gacgtactgc actgagttcc gctgcccgtc agccgatgac ttggccgaga cccgtcgtca
     2341 ggccgaggca ctcgctgagc gctactccac cccaggaggg aagtgatgtt tgatcctttt
     2401 ctggagcact tgcacgctgg tcttaagggc cgtggcgcca aggcgcaaga ggtcgaccct
     2461 caattcgcgt tcaagcagtc ggagaagcag agcagcacca ttcgcagctg gctctgggac
     2521 gttcctggct ttcgccgctg gcgcgttaca cgcctggatg ccggtgacac cctgcaggtc
     2581 ttgaattcag tcgcctaccc cgactgcagc cttgatcatc cgattcttgg cgtggatctg
     2641 ttgtggtttg gcgcccgtca aaagctggtg gccgtcttgg acttccagcc tctgcagcaa
     2701 ggagaggcct atctccggcg ccattacaag gaattgaccg ccctgcatga gcgctacccc
     2761 gatctcagtg gcgaggagac catgcgctcc tttgatccca atcagtactt ctccccatgg
     2821 ctgctgttct gtcgtggtgg tgcggaggaa gcgcagacct cactcccccc tgcgtttgag
     2881 gggttcatgg cggcctactg gcagatgcac gaccgcgccc gcagcgaagt gggccagctc
     2941 acggccgggg aggttgctga cttgcaactg gagtacgacc gctacagcgc cgagcgggac
     3001 cccgcccacg ggctgttttc aagccatttc ggcaagccat gggccgatgc ctttttgagt
     3061 gactttctct tcaccgcccg cctttgaatc cgatgtctag tcctgcggca ccacgggcga
     3121 ccagcctcga gtcggttcaa ctccccggtt ggcgttggca gtggtttttg gatgaagcgg
     3181 ttgccgccct gcaaccgctg ggaccagagc cctatcccat tgatcctcag ttccttagcc
     3241 gtgagggggt gacgggatcc aaggccaagc cgctgcctgt ggccacagca acctgggctt
     3301 gccagaccga gaaatttcgc caggtccgtg ccgcctgcgt atctgcgggg agcgctgcct
     3361 cggtactcaa ctttgtcatc aacccaagga cgcgctacga cctgccgttt tttggcgccg
     3421 atttggtgac tctccccaat ggccacttgc tggccttgga tcttcagccg gttgaccggg
     3481 gagatcgcct ccacaccgaa gcggtttggc ccgagctcct gccgatcttt gagcggtgga
     3541 ggcaggcctt gcctgacgga ggtcccatac ccgatgaggc ccagccctat ttctcaccgg
     3601 ggtttctttg gacgcggatt cccctcggag acgagggtga tgacctgatt cagtccgtga
     3661 tctgcccggc ctttcaagac tatttgcagc tctatctcaa gctggcggct gccgcgagtc
     3721 cagtgacggc ggaacggtca gagctgctgc tggccggcca aaagcgctac acgcgctacc
     3781 gcgccgagaa ggatccggct cgaggcatgc tcagccgttt ctatggctcg gagtggaccg
     3841 aggcttacat ccacgatgtt ctcttcgatc tcgagtccca gtccgcttag agcaggccga
     3901 tggaatgcag cgggccacga ccgctcagca actccagcag gaaagcggag aagccgagca
     3961 ttgccaagcg tccgttccag acctcggagc tgttgttcca gccccaggcc cacttgtcct
     4021 ggggatagag cttgacctgg gttggcaggg ccgcggcttg atccaggttg acctctggac
     4081 cttccaaggc gtgctggacc aggttggcca ggccgtgaat aaaggatggg gtggtgtcga
     4141 gggccggaac gcggcggaaa ttcgtgatgc ccgcttcggt ggcaatttcc cggtactcga
     4201 tatcaatctc ttcgagcgtt tcgatgtgct cgctgacgaa gctgatgggg acgaccacca
     4261 ggtccttcac cccggactcc ccgagttcat tgagggcgtc atcggtgtag ggcttgagcc
     4321 actccaccgg accgacgcgg ctctggtagg caagcgtgaa ggggttggcg tggccgagat
     4381 cggcggccag cttgtccatg atcagctggg cgcagccctc gatctccttt tgataggggt
     4441 caccggcttc ctcgacgtag ctcttgggga cgccgtgggc ggagaagaag acgtgggccg
     4501 tggccgggtc tgggcaggcc tggatttcct tgccgatcaa ctcggccatg gcgccgatgt
     4561 aaccggggtc gttgtagtag ctgcgaatgc agcggatcgg cagcttggag aaggcggggt
     4621 cgccctggcg caggcgctgc agttcccgga agctggagcc gctggtgctg atcgagaagt
     4681 gggggtagag aggtaggacc accacctcat cgatcccatc ggccttgatg tcggccacgg
     4741 ccgactcggt aaaggggtgc cagtagcgca tcgccacgta gctggtggcc tcgatgccgc
     4801 gttgacgcag ggtgctttgc agctcgcggg cctgctgctc ggtgatgcgc cggagggggg
     4861 agcccccacc gatggagcgg taggcggctt gggacttgcc agcgcgcagg ctgctgatca
     4921 gccaggccag gggtttttgc agcgccggat tgggcagccg gatgatttcc gggtccgcga
     4981 agaggttgta gaggaaggga ccgacgtcct gaatgcgctc agggccgcc
//
