# Supplementary material for: Picocyanobacteria containing a novel pigment gene cluster dominate the brackish water Baltic Sea
Source: ISME J. 2014 Mar 13;8(9):1892–903. doi: 10.1038/ismej.2014.35 (PMC4139726; doi:10.1038/ismej.2014.35)
Supplement: Supplementary dataset 2 [file ismej201435x11.zip › GS832_0p8_contig-3607000138.gbk]

LOCUS       3607000138             11439 bp    DNA              UNK 01-JAN-1980
DEFINITION  Picocyanobacterial phycobilisome operon, metagenomic contig, partial
            sequence.
ACCESSION   3607000138
VERSION     3607000138
KEYWORDS    cyanobacteria; phycobilisome; pigment; horizontal gene transfer;
            Baltic Sea; ecology.
SOURCE      GS832_0p8|contig-3607000138
  ORGANISM  Synechococcus/Cyanobium
            Bacteria; Cyanobacteria; Oscillatoriophycideae; Chroococcales.
REFERENCE   1
  AUTHORS   Larsson, J., Celepli, N., Ininbergs, K., Dupont, C., Yooseph, S.,
            Bergman, B., Ekman, M.
  TITLE     Picocyanobacteria containing a novel pigment gene cluster dominate
            the brackish water Baltic Sea
FEATURES             Location/Qualifiers
     source          1..11439
                     /mol_type="assembled metagenomic DNA"
                     /collection_date="2011-08-30"
                     /filter_size="0p8"
                     /assembly method="Ray-Meta"
                     /location="lat:58.82 lon:17.63"
                     /sample_name="GS832"
                     /organism="Synechococcus/Cyanobium"
     gene            complement(2..442)
                     /translation="CDFEHTQPTVTTINQEGRIHGKMEEKIKLLVLPSAIGGVCMPSSR
                     QDALPALTFQVRPRWVTKGCMMGLIRVLGRELTVVSPYAFPERQLSQADLKDLTIFTGC
                     QLAEHKNPWSFPMLDAFSRAVVSADSKTAPIGGGELAALRNYVAEGNKRLDAVNAITSN
                     ASCIVSDAVTGMICENTGLIQAGGNCYPNRRMAACLRDGEIVLRYISYALLAGDASVLD
                     DRCLNGLKETYIALGVPLQSAARAVAIMKASSTAHINETNT"
                     /gene="cpeB"
                     /blast_species="Synechococcus sp. WH 7805"
                     /locus_tag="GS832_0p8|contig-3607000138_10634_11428_+"
                     /description="C-phycoerythrin class I beta chain "
     CDS             complement(2..442)
                     /translation="CDFEHTQPTVTTINQEGRIHGKMEEKIKLLVLPSAIGGVCMPSSR
                     QDALPALTFQVRPRWVTKGCMMGLIRVLGRELTVVSPYAFPERQLSQADLKDLTIFTGC
                     QLAEHKNPWSFPMLDAFSRAVVSADSKTAPIGGGELAALRNYVAEGNKRLDAVNAITSN
                     ASCIVSDAVTGMICENTGLIQAGGNCYPNRRMAACLRDGEIVLRYISYALLAGDASVLD
                     DRCLNGLKETYIALGVPLQSAARAVAIMKASSTAHINETNT"
                     /gene="cpeB"
                     /blast_species="Synechococcus sp. WH 7805"
                     /locus_tag="GS832_0p8|contig-3607000138_10634_11428_+"
                     /description="C-phycoerythrin class I beta chain "
     gene            815..1069
                     /translation="TDGTTARADTSAINASDPSPQELEESIDQLAAYRDRLVKDVIGMG
                     QRLKLPQKQVEFTLAQHPELQKIESILAQLEAQKSEQD"
                     /gene="unk13"
                     /blast_species="Synechococcus sp. WH 7805"
                     /locus_tag="GS832_0p8|contig-3607000138_10371_10625_-"
                     /description="hypothetical protein WH7805_06726 "
     CDS             815..1069
                     /translation="TDGTTARADTSAINASDPSPQELEESIDQLAAYRDRLVKDVIGMG
                     QRLKLPQKQVEFTLAQHPELQKIESILAQLEAQKSEQD"
                     /gene="unk13"
                     /blast_species="Synechococcus sp. WH 7805"
                     /locus_tag="GS832_0p8|contig-3607000138_10371_10625_-"
                     /description="hypothetical protein WH7805_06726 "
     gene            1121..1689
                     /translation="DQFLAASRGAWLTRRAVHHLDHQDDEFGNSNLVIEPFSVEDPAVE
                     QICLTLKINPELAAGGARFWWESNLKPLARTEDQAAVLIDIPLAGDPSQGFLVRDKGYV
                     EKQPVLSXNTFSTDGVMTITTRYDSNVGTERCWFVTDQVRMRVSSVQCLDGVSMTTYCT
                     ELRCPSDETLQSLRASADSMAAGFI"
                     /gene="cpeU"
                     /blast_species="Synechococcus sp. WH 7803"
                     /locus_tag="GS832_0p8|contig-3607000138_9751_10319_-"
                     /description="hypothetical protein SynWH7803_0483 "
     CDS             1121..1689
                     /translation="DQFLAASRGAWLTRRAVHHLDHQDDEFGNSNLVIEPFSVEDPAVE
                     QICLTLKINPELAAGGARFWWESNLKPLARTEDQAAVLIDIPLAGDPSQGFLVRDKGYV
                     EKQPVLSXNTFSTDGVMTITTRYDSNVGTERCWFVTDQVRMRVSSVQCLDGVSMTTYCT
                     ELRCPSDETLQSLRASADSMAAGFI"
                     /gene="cpeU"
                     /blast_species="Synechococcus sp. WH 7803"
                     /locus_tag="GS832_0p8|contig-3607000138_9751_10319_-"
                     /description="hypothetical protein SynWH7803_0483 "
     gene            1716..2423
                     /translation="FDPFLQELNTRLERSGAQPLPPPEGLAECRSLKRQSVIRSWLWQV
                     PGFRRWRVTRLDAGDSLQVLNSVAYPAFNNDQPLMGIDLLWFGTRGKLVAVLDFQPLLQ
                     DQNYLDTYYQGLKELISRHPDLHGAEAMRSFDPNQYFSPWLLFCRGGAEEAQESLPRAF
                     TAFLDCYWQLSAEASQRTSIVTAERVKSLQEAYDVYSAERDPAHGLFSSHFGKAWSDRF
                     LHEFLFPSSQQQ"
                     /gene="pebA"
                     /blast_species="Synechococcus sp. CC9311"
                     /locus_tag="GS832_0p8|contig-3607000138_9017_9724_-"
                     /description="dihydrobiliverdin:ferredoxin oxidoreductase "
     CDS             1716..2423
                     /translation="FDPFLQELNTRLERSGAQPLPPPEGLAECRSLKRQSVIRSWLWQV
                     PGFRRWRVTRLDAGDSLQVLNSVAYPAFNNDQPLMGIDLLWFGTRGKLVAVLDFQPLLQ
                     DQNYLDTYYQGLKELISRHPDLHGAEAMRSFDPNQYFSPWLLFCRGGAEEAQESLPRAF
                     TAFLDCYWQLSAEASQRTSIVTAERVKSLQEAYDVYSAERDPAHGLFSSHFGKAWSDRF
                     LHEFLFPSSQQQ"
                     /gene="pebA"
                     /blast_species="Synechococcus sp. CC9311"
                     /locus_tag="GS832_0p8|contig-3607000138_9017_9724_-"
                     /description="dihydrobiliverdin:ferredoxin oxidoreductase "
     gene            2503..3210
                     /translation="LQALEPAAYPVPEEFLQKTGSTGSKAQPVVVQTATWACRTDKLRQ
                     VRAACVEAGPAASVLNLVINPDCRFDLPFFGADLVTLPSGHLLALDLQPVDRSDSLHTQ
                     PVWDRLLPIFNSWKPHLPDGGPIPAEAEPYFSPAFLWTRLPLGAASDELIATVIFKAFA
                     EYLKLYVQLVREAAPVADERSALLLNGQRRYTSYRAEKDPARGMLSRFHGAEWTESYIH
                     EVLFDLDKYHPE"
                     /gene="pebB"
                     /blast_species="Synechococcus sp. WH 8102"
                     /locus_tag="GS832_0p8|contig-3607000138_8230_8937_-"
                     /description="phycoerythrobilin:ferredoxin oxidoreductase "
     CDS             2503..3210
                     /translation="LQALEPAAYPVPEEFLQKTGSTGSKAQPVVVQTATWACRTDKLRQ
                     VRAACVEAGPAASVLNLVINPDCRFDLPFFGADLVTLPSGHLLALDLQPVDRSDSLHTQ
                     PVWDRLLPIFNSWKPHLPDGGPIPAEAEPYFSPAFLWTRLPLGAASDELIATVIFKAFA
                     EYLKLYVQLVREAAPVADERSALLLNGQRRYTSYRAEKDPARGMLSRFHGAEWTESYIH
                     EVLFDLDKYHPE"
                     /gene="pebB"
                     /blast_species="Synechococcus sp. WH 8102"
                     /locus_tag="GS832_0p8|contig-3607000138_8230_8937_-"
                     /description="phycoerythrobilin:ferredoxin oxidoreductase "
     gene            complement(3214..4398)
                     /translation="MAKVSGKVGVLLLNLGGPERIQDVGPFLYNLFSDPEIIRLPNPVL
                     QKPLAWLISSLRASKSQEAYRSIGGGSPLRRITEQQARELQSALRLLGIEATSYVAMRY
                     WHPFTESAVADIKADAVDEVVVLPLYPHFSISTSGSSFRELQRLRQADPVFAALPIRCI
                     RSYHDDPGYIGAMAGLIAREILACPDPAAAHVFFSAHGVPKSYVEEAGDPYQGEIETCA
                     RLIIQKLEATLGHSNSFTLAYQSRVGPVEWLKPYTDEALVELGQQGVKDLVVVPISFVS
                     EHIETLEEIDIEYRELASEAGITNFRRVPALDTNPAFIQGLARLVQQALDGPEVNLDQA
                     AALPTTVKLYPQDKWAWGWNNSSEVWNGRIAMLGFSAFLVELISGRGPLHAFGLL"
                     /locus_tag="GS832_0p8|contig-3607000138_7035_8221_+"
                     /gene="hemH"
                     /blast_species="Cyanobium sp. PCC 7001"
                     /description="ferrochelatase "
     CDS             complement(3214..4398)
                     /translation="MAKVSGKVGVLLLNLGGPERIQDVGPFLYNLFSDPEIIRLPNPVL
                     QKPLAWLISSLRASKSQEAYRSIGGGSPLRRITEQQARELQSALRLLGIEATSYVAMRY
                     WHPFTESAVADIKADAVDEVVVLPLYPHFSISTSGSSFRELQRLRQADPVFAALPIRCI
                     RSYHDDPGYIGAMAGLIAREILACPDPAAAHVFFSAHGVPKSYVEEAGDPYQGEIETCA
                     RLIIQKLEATLGHSNSFTLAYQSRVGPVEWLKPYTDEALVELGQQGVKDLVVVPISFVS
                     EHIETLEEIDIEYRELASEAGITNFRRVPALDTNPAFIQGLARLVQQALDGPEVNLDQA
                     AALPTTVKLYPQDKWAWGWNNSSEVWNGRIAMLGFSAFLVELISGRGPLHAFGLL"
                     /locus_tag="GS832_0p8|contig-3607000138_7035_8221_+"
                     /gene="hemH"
                     /blast_species="Cyanobium sp. PCC 7001"
                     /description="ferrochelatase"
     gene            complement(5094..5402)
                     /translation="AKVSGKVGVLLLNLGGPERIQDVGPFLYNLFSDPEIIRLPNPVLQ
                     KPLAWLISSLRASKSQEAYRSIGGGSPLRRITEQQARELQSALRLLGIEAAHPCMVG"
                     /gene="GS832_0p8|contig-3607000138_6032_6343_+"
                     /blast_species="Cyanobium sp. PCC 7001"
                     /locus_tag="GS832_0p8|contig-3607000138_6032_6343_+"
                     /description="ferrochelatase "
     CDS             complement(5094..5402)
                     /translation="AKVSGKVGVLLLNLGGPERIQDVGPFLYNLFSDPEIIRLPNPVLQ
                     KPLAWLISSLRASKSQEAYRSIGGGSPLRRITEQQARELQSALRLLGIEAAHPCMVG"
                     /gene="GS832_0p8|contig-3607000138_6032_6343_+"
                     /blast_species="Cyanobium sp. PCC 7001"
                     /locus_tag="GS832_0p8|contig-3607000138_6032_6343_+"
                     /description="ferrochelatase "
     gene            complement(6101..7000)
                     /translation="EVLAAATGSGLRQKKTTENLIFCNSSQLIGAVGTLLVSPPGMARF
                     LQGCCNPALDQSPRRRRYRLRASGVDAIDAHQPRDEPGGGWLDAAGLEGRLKNPLAPVL
                     AAPIDLEVAKSQRPQGQAEGITTAAGDVDLHVLQACDSNAIGGHDSAAYAVNPLTGSDQ
                     TWPRDKVVISTKATAGAPIIYKSTCVEQLAVTSSPDLASLYQLLARQQKPILPSGERRA
                     ILGCGYVGEAVAKAWKQEGHSLWATTTRRERLGELSELVENPLIFDSNDASTNIDFAAD
                     LDGVLVSFAPSKGSEVDLNQYRRTFLGGLQRLVETLDRRPSNTPLQLVHLSSCGVYGNR
                     HGALTSETAPTDHDHPVNQVLVQAEEMMGSIRSDRIKVCVLRLEXIYGPGRDIPSMLLS
                     AAGGFVQRNGLNVPCWIHRDDIVRGVCFAFEQGLNDTYNLVNDTQLSGQELTDRLCERA
                     GLPLATWLTTNTSDRVLNACVSNEKLKQIGFTFAHPCMVG"
                     /gene="nucleoside-diphosphate-sugar epimerase"
                     /blast_species="Synechococcus sp. RCC307"
                     /locus_tag="GS832_0p8|contig-3607000138_3838_5337_+"
                     /description="putative nucleoside-diphosphate-sugar
                     epimerase "
     CDS             complement(6101..7000)
                     /translation="EVLAAATGSGLRQKKTTENLIFCNSSQLIGAVGTLLVSPPGMARF
                     LQGCCNPALDQSPRRRRYRLRASGVDAIDAHQPRDEPGGGWLDAAGLEGRLKNPLAPVL
                     AAPIDLEVAKSQRPQGQAEGITTAAGDVDLHVLQACDSNAIGGHDSAAYAVNPLTGSDQ
                     TWPRDKVVISTKATAGAPIIYKSTCVEQLAVTSSPDLASLYQLLARQQKPILPSGERRA
                     ILGCGYVGEAVAKAWKQEGHSLWATTTRRERLGELSELVENPLIFDSNDASTNIDFAAD
                     LDGVLVSFAPSKGSEVDLNQYRRTFLGGLQRLVETLDRRPSNTPLQLVHLSSCGVYGNR
                     HGALTSETAPTDHDHPVNQVLVQAEEMMGSIRSDRIKVCVLRLEXIYGPGRDIPSMLLS
                     AAGGFVQRNGLNVPCWIHRDDIVRGVCFAFEQGLNDTYNLVNDTQLSGQELTDRLCERA
                     GLPLATWLTTNTSDRVLNACVSNEKLKQIGFTFAHPCMVG"
                     /gene="nucleoside-diphosphate-sugar epimerase"
                     /blast_species="Synechococcus sp. RCC307"
                     /locus_tag="GS832_0p8|contig-3607000138_3838_5337_+"
                     /description="putative nucleoside-diphosphate-sugar
                     epimerase"
     gene            7622..8377
                     /translation="VLPVLVIKPLTNNARVSNFLAASEETPRQFSQQINQLDGAAAASL
                     IEQAYRQVYFHAFKRDRDVMLESKLRSGQITTREFVRQLLRSEKFRNDFYRCNSNYRVV
                     EQVVGRVLGRPVHGDQERIAWSIVIAGQGLPAFIDALIDSPEYMETFGEDLVPHQRARM
                     LAGQSVGTMPFNQQAPRYDAYWRDTMALRAPAVASGSWAGWPRPAWLANQPTPAVQNAW
                     RWFVATGGFVLTGLVLWTALAMLSTGAKG"
                     /gene="cpcGII"
                     /blast_species="Cyanobium gracile PCC 6307"
                     /locus_tag="GS832_0p8|contig-3607000138_3057_3815_-"
                     /description="Phycobilisome Linker polypeptide "
     CDS             7622..8377
                     /translation="VLPVLVIKPLTNNARVSNFLAASEETPRQFSQQINQLDGAAAASL
                     IEQAYRQVYFHAFKRDRDVMLESKLRSGQITTREFVRQLLRSEKFRNDFYRCNSNYRVV
                     EQVVGRVLGRPVHGDQERIAWSIVIAGQGLPAFIDALIDSPEYMETFGEDLVPHQRARM
                     LAGQSVGTMPFNQQAPRYDAYWRDTMALRAPAVASGSWAGWPRPAWLANQPTPAVQNAW
                     RWFVATGGFVLTGLVLWTALAMLSTGAKG"
                     /gene="cpcGII"
                     /blast_species="Cyanobium gracile PCC 6307"
                     /locus_tag="GS832_0p8|contig-3607000138_3057_3815_-"
                     /description="Phycobilisome Linker polypeptide "
     gene            complement(8787..9504)
                     /translation="MSVALASQLREGTKKAHTMAENTGFVSCFLKGVVDKVSYRTLVAD
                     LFFVYSAMEEEIGKLRAQGHPVVGPVGFPELNRCETLEQDLAFYFGPDWRSSIKATPGA
                     QQYVDRIHQVAAEAPELLVGHHYTRYIGDLSGGQILKNIAQKAMNLGEHDGLRFYEFDS
                     IADEKGFKVNYRAVLDSLPIDQAMADRIVEEANQAFHLNMTMFQELEGNLVAAIGKVLF
                     GFLTRRQRAGSTEAVAA"
                     /locus_tag="GS832_0p8|contig-3607000138_1935_2653_+"
                     /gene="hmuO"
                     /blast_species="Cyanobium sp. PCC 7001"
                     /description="hypothetical protein CPCC7001_2021 "
     CDS             complement(8787..9504)
                     /translation="MSVALASQLREGTKKAHTMAENTGFVSCFLKGVVDKVSYRTLVAD
                     LFFVYSAMEEEIGKLRAQGHPVVGPVGFPELNRCETLEQDLAFYFGPDWRSSIKATPGA
                     QQYVDRIHQVAAEAPELLVGHHYTRYIGDLSGGQILKNIAQKAMNLGEHDGLRFYEFDS
                     IADEKGFKVNYRAVLDSLPIDQAMADRIVEEANQAFHLNMTMFQELEGNLVAAIGKVLF
                     GFLTRRQRAGSTEAVAA"
                     /locus_tag="GS832_0p8|contig-3607000138_1935_2653_+"
                     /gene="hmuO"
                     /blast_species="Cyanobium sp. PCC 7001"
                     /description="hypothetical protein CPCC7001_2021 "
     gene            9627..9830
                     /translation="DRVEQGESLVITRRNKAIAELKPLKPPLPSQPRPLGQASDAGTSI
                     PQTFFEPLPEELQQAFEGLGS"
                     /gene="GS832_0p8|contig-3607000138_1610_1813_-"
                     /blast_species="Unknown"
                     /locus_tag="GS832_0p8|contig-3607000138_1610_1813_-"
                     /description="NA"
     CDS             9627..9830
                     /translation="DRVEQGESLVITRRNKAIAELKPLKPPLPSQPRPLGQASDAGTSI
                     PQTFFEPLPEELQQAFEGLGS"
                     /gene="GS832_0p8|contig-3607000138_1610_1813_-"
                     /blast_species="Unknown"
                     /locus_tag="GS832_0p8|contig-3607000138_1610_1813_-"
                     /description="NA"
     gene            complement(9870..10316)
                     /translation="NASDQAQSLEVAQAIASVAALFRGHFPDARANLSPWRDDPLTREF
                     AQAESLDLSFHFPGWSPRLECRSLLVQLQLESAPAGGRPRLLGVLIRGLTYESERWRLA
                     TMGDWQPSGTHRPHPAVTEALQQFCRELFGLFPGALGVDQDRAA"
                     /gene="Cyagr_2159"
                     /blast_species="Cyanobium gracile PCC 6307"
                     /locus_tag="GS832_0p8|contig-3607000138_1123_1572_+"
                     /description="hypothetical protein Cyagr_2159 "
     CDS             complement(9870..10316)
                     /translation="NASDQAQSLEVAQAIASVAALFRGHFPDARANLSPWRDDPLTREF
                     AQAESLDLSFHFPGWSPRLECRSLLVQLQLESAPAGGRPRLLGVLIRGLTYESERWRLA
                     TMGDWQPSGTHRPHPAVTEALQQFCRELFGLFPGALGVDQDRAA"
                     /gene="Cyagr_2159"
                     /blast_species="Cyanobium gracile PCC 6307"
                     /locus_tag="GS832_0p8|contig-3607000138_1123_1572_+"
                     /description="hypothetical protein Cyagr_2159 "
     gene            10385..11437
                     /translation="VTSSAGQYEKLTAPTSGXAIRFEDGQPVVPNDPIIPFIRGDGTGV
                     DIWPATQRVLDAAVAQAYGGERRIEWFKVFAGDEACELYGTYQYLPEDTLEAIRTYGVA
                     IKGPLTTPIGGGIRSLNVALRQIFDLYCCVRPCRYYAGTPSPHKRPQDLDVIVYRENTE
                     DIYMGIEWEADDQVCLDLIEHLNTVVIPANGKLGKRQIPVGSGIGIKPVSKHGSQRHIR
                     KAIQHALRLEGNKRHVTLVHKGNIMKFTEGAFRDWGYELATGEFRDVCITERESWILDN
                     LERDHSLNSEDNARLIEPGYDSLTPEKKEAICAEVKAVVDGIGESHGYGKWKSMVLVDD
                     RIADSIFQQI"
                     /gene="isocitrate dehydrogenase"
                     /blast_species="Synechococcus sp. CC9311"
                     /locus_tag="GS832_0p8|contig-3607000138_1_1054_-"
                     /description="isocitrate dehydrogenase "
     CDS             10385..11437
                     /translation="VTSSAGQYEKLTAPTSGXAIRFEDGQPVVPNDPIIPFIRGDGTGV
                     DIWPATQRVLDAAVAQAYGGERRIEWFKVFAGDEACELYGTYQYLPEDTLEAIRTYGVA
                     IKGPLTTPIGGGIRSLNVALRQIFDLYCCVRPCRYYAGTPSPHKRPQDLDVIVYRENTE
                     DIYMGIEWEADDQVCLDLIEHLNTVVIPANGKLGKRQIPVGSGIGIKPVSKHGSQRHIR
                     KAIQHALRLEGNKRHVTLVHKGNIMKFTEGAFRDWGYELATGEFRDVCITERESWILDN
                     LERDHSLNSEDNARLIEPGYDSLTPEKKEAICAEVKAVVDGIGESHGYGKWKSMVLVDD
                     RIADSIFQQI"
                     /gene="isocitrate dehydrogenase"
                     /blast_species="Synechococcus sp. CC9311"
                     /locus_tag="GS832_0p8|contig-3607000138_1_1054_-"
                     /description="isocitrate dehydrogenase"
ORIGIN
        1 tggtgtttgt ctcgttgatg tgagctgtgg aagaagcctt catgatggcc acggcgcggg
       61 cggcagactg aaggggaacg cccagagcga tgtaggtctc cttgaggccg ttcaggcagc
      121 ggtcgtccaa aaccgaggcg tcgcctgcca acagcgcgta gctgatgtag cgaagcacaa
      181 tttcgccgtc gcgcaggcaa gcggccatgc ggcggttggg atagcagttg ccaccagcct
      241 ggatcaggcc agtgttttcg cagatcatgc ctgtgactgc atcagaaacg atgcaggagg
      301 cattgctggt gatggcgtta acagcgtcta gacgcttatt gccctcagca acataattac
      361 ggagagcagc gagctcaccg cctccaattg gggcagtctt cgaatctgcg ctaacgacag
      421 cgcgtgaaaa ggcgtcgagc atgggaaagg gaccaggggt tcttgtgctc agccagttga
      481 cagccagtga agatcgttag atctgtttag gtctgcctgg cttagctgcc tctcggggaa
      541 ggcgtaagga gaaactacgg tcaactccct gcccagcacc ctaatcagcc ccatcatgca
      601 acctttcgtc acccatcgcg ggcgcacttg aaaagtcagc gctggcagtg catcttggcg
      661 agaggaaggc atacaaaccc caccaatcgc ggaagggagt accaggagtt ttatcttttc
      721 ttccattttg ccatggatgc ggccctcttg gttgatgggt cgtaacggtc ggctgcgtat
      781 gctcaaagtc gcacattcca acccatgacc gacggcacca ccgctcgcgc cgacacctct
      841 gcaatcaacg catccgatcc cagcccgcag gagctggagg agtcgattga tcagctggcg
      901 gcctaccgag atcgacttgt caaggatgtg atcggaatgg gacagagact gaagcttcct
      961 cagaagcaag tggaattcac cctcgctcag catcccgaat tgcagaaaat agaatctatt
     1021 ttggcccagc ttgaggccca gaagtccgaa caggactaac ttcccatccc cctcaccatg
     1081 cctgtggcac ccatggaccc agcccgaacg atggaccaat tcttggcggc cagccgaggg
     1141 gcctggctga cgcggcgggc tgtgcatcac ctcgaccacc aagatgatga attcggaaat
     1201 tccaatcttg ttatcgagcc cttctccgtt gaggatccag ccgtcgagca gatctgcctt
     1261 actctaaaaa taaaccctga gctagcagca ggaggggccc gtttctggtg ggaaagtaat
     1321 ctaaaacccc tggccagaac cgaagaccaa gcggctgtac taatcgatat ccctctagca
     1381 ggggatccct ctcaggggtt tttggtccgt gacaagggat acgtggaaaa gcagcccgtc
     1441 ctcagtcaat acaccttttc caccgatggc gtcatgacca tcaccacgcg ctacgacagc
     1501 aatgtcggca cggagcgctg ctggttcgtc acggatcagg tgcgaatgcg ggtgagctcg
     1561 gtgcaatgcc tcgatggtgt atcgatgacc acctactgca cggagcttcg ttgcccctcc
     1621 gacgaaacgc tccagtcgct gcgggcaagc gccgattcca tggccgccgg tttcatttaa
     1681 cccaccctgc acctaagcgc tccgagatgt ttgacccttt tttgcaagag ctcaacacca
     1741 ggctggaacg gtcgggagcg cagccccttc ccccacccga ggggctagct gagtgtcgct
     1801 ccctgaagag gcagagcgtg atacgaagtt ggctctggca ggtgccgggt ttccggcgct
     1861 ggagggtgac caggctggac gcgggggaca gcctgcaggt gttgaattcg gtggcctatc
     1921 ccgcattcaa caacgatcag cccctgatgg gaatcgatct cctttggttc ggcacccgcg
     1981 gcaagctggt cgcagtgctt gattttcagc cactactgca ggatcaaaat tatcttgata
     2041 cctattatca aggtctaaag gaacttattt ctcgccaccc ggatcttcac ggtgctgagg
     2101 ccatgcgctc atttgatcca aaccaatatt tttctccctg gctgctgttc tgccgtgggg
     2161 gagctgagga ggcgcaggaa tcgttgccta gggctttcac tgcctttctc gattgctact
     2221 ggcagctcag cgccgaagcc agccaacgca cttccatagt tacagcagaa agggttaaga
     2281 gcctgcagga ggcatacgat gtctacagcg ccgaaagaga tccggctcac gggctgttta
     2341 gcagccactt cggcaaggcc tggtcggatc gttttctgca cgagttcctc ttcccatcta
     2401 gccagcagca atgacagcac agcaacgctg cagccttgat caggtcacaa tcgccggttg
     2461 gcgttggcag ccctttcttg atcacgcagt cgagatgctt caggcgttgg agccagccgc
     2521 ctaccccgtg ccggaggagt ttctgcaaaa aaccggatcc accggttcga aggcacagcc
     2581 agtggtggtg cagacggcaa catgggcctg tcgaacagac aagcttcgtc aggtgagagc
     2641 cgcctgcgtg gaagcggggc cagcagcgtc cgtgctgaac ctagtcatca atcccgactg
     2701 ccgttttgat ctgcctttct tcggagccga tttggtcacg ctgccctcag gccatctgct
     2761 agcccttgac ttgcagccgg ttgaccgcag cgattccctc catacccagc ctgtctggga
     2821 tcgcttgctc ccaattttta acagctggaa acctcattta cccgatggcg gaccaattcc
     2881 tgctgaggcg gaaccctact tttcgcctgc atttctctgg acccgtctac ctttgggagc
     2941 agcctccgat gagctgatcg ccaccgttat atttaaagct tttgctgagt acttaaagct
     3001 ttatgtacag ctagtccgtg aagcggcccc cgtagcagat gaacgctcag cgctattgct
     3061 caatggccaa cgccgctaca ccagttaccg ggcagagaaa gatccggcga gggggatgct
     3121 aagccgattc cacggcgcag aatggaccga gtcatatatc catgaggtgt tattcgatct
     3181 ggataaatac caccctgagt aagaaggaga tcaaaggagc ccgaaggcat gaagaggccc
     3241 cctaccactg atcagctcca ctagaaaagc ggagaatcca agcatcgcta tgcggccatt
     3301 ccacacttct gagctgttgt tccagcccca agcccacttg tcttggggat agagcttaac
     3361 ggtcgtgggc aaagccgctg cctggtcaag attcacttcg gggccatcca gggcctgctg
     3421 aacaagtcgc gcaagcccct ggatgaacgc agggttggta tcgagtgcag gcacacggcg
     3481 aaaattagtg atgcccgcct cgctagccag ctcgcggtac tcgatgtcga tctcttcgag
     3541 ggtctcgatg tgctcgctca caaaactgat cggcacaacc actagatcct tcacaccctg
     3601 ctggcctagc tccaccaagg cctcgtcggt gtagggcttt agccactcca caggccccac
     3661 ccggctctgg tacgcgaggg tgaaggagtt gctgtggccc aacgtggcct ccagcttctg
     3721 gatgatcagc cgggcgcagg tttcgatctc cccttggtaa ggatcgcccg cttcctccac
     3781 gtagctcttg ggcacgccgt gggcgctgaa gaacacatgg gcagcggcag gatccgggca
     3841 ggccaggatc tcgcgggcga tcagcccggc catggcgccg atatagcccg ggtcatcgtg
     3901 atagctgcgg atgcatcgga tcggcaaagc tgcaaagaca ggatctgcct ggcgaagacg
     3961 ctgaagctcc ctgaagctgg aaccgctggt gctaatcgag aagtgggggt aaagaggcag
     4021 caccaccacc tcatccacag cgtcggcttt gatgtctgcc accgccgatt cggtaaaggg
     4081 gtgccagtag cgcatcgcca cgtagctggt ggcctcgatc ccaagcaggc gcagagcact
     4141 ctgcagctcc cgcgcctgct gctcagtgat tcgccgcagc ggtgagccgc cgccgatgga
     4201 gcgataagcc tcctgcgact tactcgctcg caggctgctg atcagccagg ccagtggttt
     4261 ctgcagaacc gggttcggta gccggatgat ctccggatcc gagaaaaggt tgtaaagaaa
     4321 aggaccgacg tcctggatcc tctccggccc cccgaggttc agcaggagca cgcctacctt
     4381 gccgctcacc ttggccatgg cctaccgatc ccgctttccc tgcatggtat gaccggatct
     4441 ggggtcaaca gttagccctg aagggccagc tggcagcagt tgaagagcag tcttggggta
     4501 gcagcagaga tgtcgacaat cacagcccag gtccagacag caaaattaca tcctggctaa
     4561 taactgctgg aattttcctg ataccgcagg tcagtcaagc ctggagatgg gaggaagcac
     4621 gatgggcgct gggcacgaaa tgaatttctt aaccggccct tctcgagcga tgctgcttgc
     4681 gcttgaccaa cggcatgctg atggccaaat aattcaggat ccatggcagc cccatcattt
     4741 cggtgccaac gaacccgtca ggatcccagg cgagatcagc cggagtctct ggacgctctg
     4801 ttcaaggaag ttgcaggctg gagtggaatg gagcaagcgt tgaggacaag tcctcaggag
     4861 aaactcacgc tattaagaaa tcccagagtt cgctcgaagc agaatgctct cgcatacata
     4921 atgttaatgg cttttttaaa gacaatttgg cttgccgcct acaaagccac ctgaccggag
     4981 atccattcct aatccacttc gggtgtctac tgaagaacaa aagttttccg tatttagtcg
     5041 tcaagtttga taattacata ccggctcatt tgctgggcgg agcgcaggta ctaccccacc
     5101 atacacgggt gagcggcctc gatcccaagc aggcgcagag cactctgcag ctcccgcgcc
     5161 tgctgctcag tgattcgccg cagcggtgag ccgccgccga tggagcgata agcctcctgc
     5221 gacttactcg ctcgcaggct gctgatcagc caggccagtg gtttctgcag aaccgggttc
     5281 ggtagccgga tgatctccgg atccgagaaa aggttgtaaa gaaaaggacc gacgtcctgg
     5341 atcctctccg gccccccgag gttcagcagg agcacgccta ccttgccgct caccttggcc
     5401 atggcctacc gatcccgctt tccctgcatg gtatgaccgg atctggggtc aacagttagc
     5461 cctgaagggt caggagggaa cagttgaaga gaagtcttgg ggtagcacca gagatgtcga
     5521 caatcacagc ccaggtccag acagcaaaat tacatcctgg ctaataactg ctggaatttt
     5581 cctgataccg caggtcagtc aagcctggag atgggaggaa gcacgatggg cgctgggcac
     5641 gaaatgaatt tcttaaccgg cccttctcga gcgatgctgc ttgcgcttga ccaacggcat
     5701 gctgatggcc aaataattct ggatccatgg cagccccatc atttcggtgc caacgaaccc
     5761 gtcaggatcc caggcgagat cagccggagt ctctggacgc tctgttcaag gaagttgcag
     5821 gctggagtgg aatggagcaa gcgttgagga caagtcctca ggagaaactc acgctattga
     5881 gaaatcccag agttcgctcg aagcagaatg ctctcgtata cataatgtta atggcttttt
     5941 taaagacaat ttggcttgcc gcctacaaaa aatccacctg accggagatc cattcctaat
     6001 ccacttcggg tgtctactga agaacaaaag ttttccgtat ttagtcgtca agtttgataa
     6061 ttaaataccg gctcatttgc tgggcggagc gcaggtatta ccccaccatg cacgggtgag
     6121 caaaggtgaa accaatctgt ttgagcttct cattgctgac acacgcatta agaactcgat
     6181 cactcgtgtt agtcgtcaac cacgtggcca ggggcaaccc ggcccgctcg cacaggcgat
     6241 ccgtgagctc ttggccgctg agctgggtat cgttgacaag attgtaagta tcattaagtc
     6301 cttgctcaaa tgcgaagcaa acacctcgga caatgtcatc gcggtggatc cagcacggca
     6361 cattcaggcc gttgcgttgc acaaagccac cagcagctga caacagcatt gatggaatat
     6421 cacgcccggg gccgtagatg cctcccagcc gaagcacgca aaccttgatc ctgtcagagc
     6481 ggatggatcc catcatctcc tccgcctgaa ccagtacctg gttaacaggg tgatcatggt
     6541 ctgtcggggc tgtttcgctg gtgagagcac catgccggtt gccgtatacg ccacagctgc
     6601 tcaggtggac aagctgcagc ggtgtgttgc tggggcgtcg atccagcgtc tcaacgagtc
     6661 gttgcaagcc accaagaaag gttcgcctgt attggttgag atcaacctcg gaacccttcg
     6721 aaggagcgaa ggaaaccaaa accccatcaa gatcagcggc gaagtcgatg ttggtgctgg
     6781 catcgttcga gtcaaagatc aggggatttt ccaccagctc ggagagctcc ccaagccgtt
     6841 cgcgtcgggt tgtggtggcc cacagtgaat gaccctcctg cttccaggcc ttggcgaccg
     6901 cctcgcccac atacccgcaa cccaggatgg cccgccgttc tcccgagggc aggatgggtt
     6961 tctgctgcct ggccaacagc tgatagaggg aggccaggtc aggagaggac gtcaccgcga
     7021 gctgctcaac acatgtactt ttgtaaatga taggggctcc agctgtcgct tttgtgctga
     7081 tcactacctt gtcgcgaggc caggtttgat cgcttcccgt gagagggttg acagcgtatg
     7141 cggcactgtc atgcccacct atcgcgttgc tgtcgcaggc ctggaggacg tgcaggtcaa
     7201 cgtccccggc tgcagtggtg atgccctcag cctggccctg gggccgctgg gacttagcaa
     7261 cttcaaggtc gatcggcgca gccaggacgg gcgccaatgg gtttttcagg cgaccttcaa
     7321 gcccggcggc gtcgagccac ccgccgccgg gctcgtcacg aggttggtga gcgtcgatcg
     7381 catcgacgcc tgacgctcta agccgatacc gccgacgcct tggagactgg tcaagcgctg
     7441 ggtctgcagc agccctgcaa gaacctggcc atgccggggg gagataccag cagggtgccc
     7501 accgctccca atcaattgcg agctgttaca gaagatcaag ttctctgtgg tttttttttg
     7561 ccgaaggcct gagcccgtcg ctgcagccaa tacttccata agtttgcttc ctgtccgccc
     7621 aatggtcctg cctgttctgg tcatcaagcc tctcaccaac aacgccaggg tcagcaactt
     7681 tctggcagcc agcgaagaga cccctcgcca gttcagccag cagatcaatc agctggatgg
     7741 tgctgccgcc gcatctctga tcgagcaggc ctatcgccaa gtttattttc acgccttcaa
     7801 gcgcgaccgc gatgtgatgc tcgagtcgaa gctgcgctcc ggccagatca ccacccgcga
     7861 attcgtgcgc cagctgcttc gttcggagaa attccgcaac gacttctacc gctgcaacag
     7921 caactaccgc gtggttgaac aggtggtggg ccgagtgctg ggccggccgg tgcacggcga
     7981 ccaggagcgc atcgcctggt cgatcgtgat cgcggggcaa gggctgccgg ccttcatcga
     8041 tgccctgatc gattccccgg aatacatgga gaccttcggg gaagacctgg tgccccacca
     8101 gcgcgcccgg atgctggcag gccagtcggt gggcacgatg cccttcaacc agcaagcccc
     8161 ccgctacgac gcctactggc gcgacaccat ggccctccgc gctcccgcgg tcgccagcgg
     8221 cagctgggcc ggctggccgc ggccggcctg gctggccaac cagcccaccc cggcggtgca
     8281 gaacgcttgg cgctggtttg tggctaccgg tggcttcgtg ctcaccggcc ttgtgctctg
     8341 gacggccctg gcgatgctga gcactggagc caagggctga gccgatcccc caggcttggc
     8401 cgacgaggag tcgcttacgc agcaggacgc aacgcgcgcg gcgcttatcg gcattaagac
     8461 ctcctgcagc gcctcctccg cctccggcca gcggtacttc caacaccagg cgcagggctc
     8521 ggtctccagc actttgctgg tcctggccga gcgcgtcttc tggttgagga ctatctggcc
     8581 ctgttcactg ccttttcaac ccagaactca ggactaccgg tgcctcgcta gatcaggagc
     8641 tgttgagagc gagatgagcc tctttgagtc acctgtgctc gaaccacttg gctgatttgc
     8701 cagttcaaag caactggtcg gcgtcagccg ggtgcaggcg aagtcaatcc atgcccggat
     8761 gcagccgagg cgaggttcac gacctcaggc agccaccgct tcggtgctgc cggcgcgctg
     8821 gcggcgggtg aggaagccga agagcacctt gccgatggcg gccaccaggt tgccttccag
     8881 ctcctggaac atggtcatgt tgaggtggaa ggcctggttg gcctcctcca cgatgcgatc
     8941 ggccatggcc tggtcgatgg gcaggctgtc gagcacggcg cggtagttga ccttgaaacc
     9001 cttctcgtcg gcaatgctgt cgaactcgta gaagcgcagg ccgtcgtgct cgcccaggtt
     9061 catggccttt tgggcgatgt tcttgaggat ctgaccgccg gatagatcgc cgatgtagcg
     9121 ggtgtagtgg tggcccacca gcagctcggg ggcctcagct gccacctggt gaatccgatc
     9181 cacatactgc tgggcacctg gggtggcctt gatgctggag cgccaatcgg ggccgaaata
     9241 aaaggcgaga tcctgctcga gggtctcgca gcggttgagc tcggggaagc ccacggggcc
     9301 caccacgggg tggccctggg cgcgcagctt gccgatctcc tcttccatgg ccgaatacac
     9361 gaagaagagg tcggccacca gggtgcggta gctcaccttg tcgaccacac ctttgaggaa
     9421 gcagctcaca aagccggtgt tctccgccat cgtgtgggcc tttttggtgc cttcacggag
     9481 ttgggaagcc agggcaacag acattggacg cggggaagct gggagcggct gctaagcaga
     9541 ggaaacaagg taggtgctgc ctttgccctg ctgacgacaa ggttgcgaag ggttacgcaa
     9601 accaactggt cagctggcag ccctgttgga tcgggtggag caaggcgaaa gcctggtgat
     9661 cacccgacgc aacaaggcca tcgccgaact caagcccctc aaaccaccct tgccctccca
     9721 gccgcggccc ctcggccagg ccagcgatgc gggaacgtcg attccccaga ccttcttcga
     9781 gcctctacct gaggagctgc agcaggcctt tgaagggctt ggctcatgag cacagggctg
     9841 ctgctcgaga cctgcacgct ttgtgatcaa gctgcccgat cctgatcaac ccccaaagca
     9901 cccggaaaca agccaaacaa ctcccggcaa aactgctgca gggcctcggt gacagccgga
     9961 tggggccggt gggtgccgga gggctgccaa tcccccatgg tggccagccg ccagcgctcg
    10021 gattcatagg tgaggccgcg gatcaacacc cccaacagcc ggggccgacc tcctgccgga
    10081 gccgattcca attgcagctg caccaacagc gagcggcact ccaggcgggg gctccaaccg
    10141 gggaaatgga aggagagatc caggctctcc gcctgggcga attcgcgggt gaggggatcg
    10201 tcgcgccagg ggctgagatt ggcgcgggca tcggggaagt gcccccggaa cagggccgcc
    10261 accgaagcga tcgcctgggc cacctccaag gattgggcct ggtcggaggc attcatgccg
    10321 ttctccctga gcagaaccct tgatcggtaa aacctaggct cactccatcg ccaatgcagc
    10381 agccatggtc accagttccg ctgggcaata cgaaaagctc accgccccca ccagcggcac
    10441 ggcgatccgc tttgaggacg gccagccagt ggtgccgaac gatccgatca ttcccttcat
    10501 ccgcggcgat ggcaccggcg tcgacatctg gcccgccacc cagcgggtgc tggatgcggc
    10561 cgtggcccag gcctacggcg gcgagcgccg gatagagtgg ttcaaggtgt ttgccggcga
    10621 tgaagcctgc gagctctacg gcacctacca gtacctgccc gaggacaccc tcgaggcgat
    10681 ccgcacctac ggcgtggcca tcaagggccc cctcaccacc ccgattggcg gcggcattcg
    10741 ctccttgaat gtggccctgc gccagatctt tgatctctat tgctgcgtgc gcccctgccg
    10801 ctactacgcc ggcaccccca gcccccacaa gcggccccag gacctcgatg tgatcgtcta
    10861 ccgggaaaac accgaagaca tctacatggg gatcgagtgg gaggccgatg accaggtctg
    10921 cctcgatctg atcgagcacc tcaacacggt ggtgatcccg gccaacggca agctcggcaa
    10981 gcgccagatc ccggtgggct ccgggattgg catcaaaccc gtgagcaagc acggcagcca
    11041 gcgccacatc cgcaaagcca tccagcacgc cctgcgcctc gagggcaaca agcgccacgt
    11101 gaccctggtg cacaagggca acatcatgaa attcaccgag ggcgccttcc gcgactgggg
    11161 ctatgagctg gccaccggcg aattccgcga cgtgtgcatc accgagcggg aaagctggat
    11221 cctcgacaac ctggagcggg accactccct caacagcgag gacaacgccc gcctgatcga
    11281 gccgggttac gacagcctca cccccgagaa aaaagaagcg atctgcgccg aagtgaaggc
    11341 cgtggtcgat ggcatcggcg aaagccacgg ctatggcaag tggaagtcga tggtgctggt
    11401 cgatgaccgc atcgccgaca gcatcttcca gcagatcca
//
