# Supplementary material for: Picocyanobacteria containing a novel pigment gene cluster dominate the brackish water Baltic Sea
Source: ISME J. 2014 Mar 13;8(9):1892–903. doi: 10.1038/ismej.2014.35 (PMC4139726; doi:10.1038/ismej.2014.35)
Supplement: Supplementary dataset 2 [file ismej201435x11.zip › GS832_0p8_contig-994000275.gbk]

LOCUS       994000275               6982 bp    DNA              UNK 01-JAN-1980
DEFINITION  Picocyanobacterial phycobilisome operon, metagenomic contig, partial
            sequence.
ACCESSION   994000275
VERSION     994000275
KEYWORDS    cyanobacteria; phycobilisome; pigment; horizontal gene transfer;
            Baltic Sea; ecology.
SOURCE      GS832_0p8|contig-994000275
  ORGANISM  Synechococcus/Cyanobium
            Bacteria; Cyanobacteria; Oscillatoriophycideae; Chroococcales.
REFERENCE   1
  AUTHORS   Larsson, J., Celepli, N., Ininbergs, K., Dupont, C., Yooseph, S.,
            Bergman, B., Ekman, M.
  TITLE     Picocyanobacteria containing a novel pigment gene cluster dominate
            the brackish water Baltic Sea
FEATURES             Location/Qualifiers
     source          1..6982
                     /mol_type="assembled metagenomic DNA"
                     /collection_date="2011-08-30"
                     /filter_size="0p8"
                     /assembly method="Ray-Meta"
                     /location="lat:58.82 lon:17.63"
                     /sample_name="GS832"
                     /organism="Synechococcus/Cyanobium"
     gene            complement(3..389)
                     /translation="LDAFSRAVVSADSKTAPIGGGELAALRNYVAEGNKRLDAVNAITS
                     NASCIVSDAVTGMICENTGLIQAGGNCYPNRRMAACLRDGEIVLRYISYALLAGDASVL
                     DDRCLNGLKETYIALGVPLQSAAR"
                     /gene="cpeB"
                     /blast_species="Synechococcus sp. WH 7805"
                     /locus_tag="GS832_0p8|contig-994000275_6588_6976_+"
                     /description="C-phycoerythrin class I beta chain "
     CDS             complement(3..389)
                     /translation="LDAFSRAVVSADSKTAPIGGGELAALRNYVAEGNKRLDAVNAITS
                     NASCIVSDAVTGMICENTGLIQAGGNCYPNRRMAACLRDGEIVLRYISYALLAGDASVL
                     DDRCLNGLKETYIALGVPLQSAAR"
                     /gene="cpeB"
                     /blast_species="Synechococcus sp. WH 7805"
                     /locus_tag="GS832_0p8|contig-994000275_6588_6976_+"
                     /description="C-phycoerythrin class I beta chain "
     CDS             760..1011
                     /gene="unk13"
     gene            760..1011
                     /gene="unk13"
     gene            1046..1630
                     /translation="TDGTTARADTSAINASDPSRQELEESIDQLAAYRDRLIKDVIGMG
                     QRLKLPQKQVEFTLAQHPELQKLEAILAQLEPRSPNRTNSHPPHPPVAPVDPARTMDQF
                     LAASRGAWLTRRAVHHLDHQDDEFGDSNLVIEPFSAEDPAVEQICLALNINPHLAAGGA
                     RFWWESNLKPLARTEDQAAVLIDIPLAGDPSQGFLVRDKGYVEKQPVLSQYTFSSDGVM
                     TVTTRYDSNVGTERCWFVTDQVRMRVSSVQCLDGVSMTTYCTELRCPSDATLQSLRESA
                     DSLAAGFS"
                     /gene="cpeU"
                     /blast_species="Synechococcus sp. WH 7803"
                     /locus_tag="GS832_0p8|contig-994000275_5345_6217_-"
                     /description="hypothetical protein SynWH7803_0483 "
     CDS             1046..1630
                     /translation="TDGTTARADTSAINASDPSRQELEESIDQLAAYRDRLIKDVIGMG
                     QRLKLPQKQVEFTLAQHPELQKLEAILAQLEPRSPNRTNSHPPHPPVAPVDPARTMDQF
                     LAASRGAWLTRRAVHHLDHQDDEFGDSNLVIEPFSAEDPAVEQICLALNINPHLAAGGA
                     RFWWESNLKPLARTEDQAAVLIDIPLAGDPSQGFLVRDKGYVEKQPVLSQYTFSSDGVM
                     TVTTRYDSNVGTERCWFVTDQVRMRVSSVQCLDGVSMTTYCTELRCPSDATLQSLRESA
                     DSLAAGFS"
                     /gene="cpeU"
                     /blast_species="Synechococcus sp. WH 7803"
                     /locus_tag="GS832_0p8|contig-994000275_5345_6217_-"
                     /description="hypothetical protein SynWH7803_0483 "
     gene            1660..2361
                     /gene="pebA"
     CDS             1660..2361
                     /gene="pebA"
     gene            2364..3152
                     /translation="FDPFLQELNSRLERSGAQPIAPPDGLAECRSLKRQSVIQSWLWQV
                     PGFRRWRVTRMDAGDSLQVLNSVAYPEYNNDQPLMGIDLLWFGTRGKLVAVLDFQPLLQ
                     DQNYXDTYYQGLKELISRHPDLHGAEAMRSFDPNQYFSPWLLFCRGGAEEAQESLPRAF
                     TAFLDCYWQLSAEASQRTSIVTAERVKTLQEAYDVYSAERDPAHGLFSSHFGKAWSDRF
                     LHEFLFPSSPQXMTAPQSCSLDQVRIAGWRWQPFLDHAVDMLQALQPAAYPVPEQFLQK
                     TGSTGSKAQPVVVQTATWACRTSKLRQVRAACVEAGPAASVLNLVINPDCRFDLPFFGA
                     DLVTLPSGHLLALDLQPVDRSDSLHTQPVWDRLLPIFNSWKPHLPDGGPIPAEAEPYFS
                     PAFLWTRLPLGAASDELIATVIFQAFAEYLKLYLQLVDEAPPVQMIAQQYXLEGQRRYT
                     SYRAEKDPARGMLSRFHGAEWTETYIHEVLFDLDRHYPE"
                     /gene="pebB"
                     /blast_species="Synechococcus sp. WH 8102"
                     /locus_tag="GS832_0p8|contig-994000275_3825_5318_-"
                     /description="phycoerythrobilin:ferredoxin oxidoreductase "
     CDS             2364..3152
                     /translation="FDPFLQELNSRLERSGAQPIAPPDGLAECRSLKRQSVIQSWLWQV
                     PGFRRWRVTRMDAGDSLQVLNSVAYPEYNNDQPLMGIDLLWFGTRGKLVAVLDFQPLLQ
                     DQNYXDTYYQGLKELISRHPDLHGAEAMRSFDPNQYFSPWLLFCRGGAEEAQESLPRAF
                     TAFLDCYWQLSAEASQRTSIVTAERVKTLQEAYDVYSAERDPAHGLFSSHFGKAWSDRF
                     LHEFLFPSSPQXMTAPQSCSLDQVRIAGWRWQPFLDHAVDMLQALQPAAYPVPEQFLQK
                     TGSTGSKAQPVVVQTATWACRTSKLRQVRAACVEAGPAASVLNLVINPDCRFDLPFFGA
                     DLVTLPSGHLLALDLQPVDRSDSLHTQPVWDRLLPIFNSWKPHLPDGGPIPAEAEPYFS
                     PAFLWTRLPLGAASDELIATVIFQAFAEYLKLYLQLVDEAPPVQMIAQQYXLEGQRRYT
                     SYRAEKDPARGMLSRFHGAEWTETYIHEVLFDLDRHYPE"
                     /gene="pebB"
                     /blast_species="Synechococcus sp. WH 8102"
                     /locus_tag="GS832_0p8|contig-994000275_3825_5318_-"
                     /description="phycoerythrobilin:ferredoxin oxidoreductase "
     gene            complement(3167..4339)
                     /translation="MAKVGVLLLNLGGPERIQDVGPFLYNLFSDPEIIRLPSPALQKPL
                     AWLISSLRASKSQEAYRSIGGGSPLRRITEQQARELQSALRLLGIEATSYVAMRYWHPF
                     TESAVADIKADDVDEVVVLPLYPHFSISTSGSSFRELQRLRQADPVFAALPIRCIRSYH
                     DDQGYIDAMAGLIAREIQACPDPDSAHVFFSAHGVPKSYVEEAGDPYQGEIETCARLII
                     EKLEATLGHSNSFTLAYQSRVGPVEWLKPYTDEALEELGRQGVKDLVVVPISFVSEHIE
                     TLEEIDIEYRKLAFESGITNFRRVPALDTNPAFIQGLARLVQQALDGPEVNLDQAAALP
                     STVKLYPQDKWAWGWNNSSEVWNGRLAMVGFSAFLVELISGSGPLHAIGLL"
                     /locus_tag="GS832_0p8|contig-994000275_2642_3816_+"
                     /gene="hemH"
                     /blast_species="Cyanobium sp. PCC 7001"
                     /description="ferrochelatase "
     CDS             complement(3167..4339)
                     /translation="MAKVGVLLLNLGGPERIQDVGPFLYNLFSDPEIIRLPSPALQKPL
                     AWLISSLRASKSQEAYRSIGGGSPLRRITEQQARELQSALRLLGIEATSYVAMRYWHPF
                     TESAVADIKADDVDEVVVLPLYPHFSISTSGSSFRELQRLRQADPVFAALPIRCIRSYH
                     DDQGYIDAMAGLIAREIQACPDPDSAHVFFSAHGVPKSYVEEAGDPYQGEIETCARLII
                     EKLEATLGHSNSFTLAYQSRVGPVEWLKPYTDEALEELGRQGVKDLVVVPISFVSEHIE
                     TLEEIDIEYRKLAFESGITNFRRVPALDTNPAFIQGLARLVQQALDGPEVNLDQAAALP
                     STVKLYPQDKWAWGWNNSSEVWNGRLAMVGFSAFLVELISGSGPLHAIGLL"
                     /locus_tag="GS832_0p8|contig-994000275_2642_3816_+"
                     /gene="hemH"
                     /blast_species="Cyanobium sp. PCC 7001"
                     /description="ferrochelatase "
     gene            4510..5234
                     /translation="EGSDNHAKAAADRQWNLMRASFDGDWKGITTWYGRNGHGMNLKQG
                     SANPEASLYSIRFSDAHTGEWHGTGLRFAPGGERRFPLYRHNYNLGHNCWHFPQTAGQS
                     SLEMAGSSARAGHEVNFFSGRSRSMLVALYQQQPDGQMLLDSIAATPFRCQRTSLTXER
                     VQFQSLEAVFDTVFGWQGVESVIRPGFNSVNETSDQRLAPFCSELFIKNEVNGLFTDNL
                     ICSLPESRPGLCAFDNGV"
                     /gene="hyp"
                     /blast_species="Synechococcus sp. RCC307"
                     /locus_tag="GS832_0p8|contig-994000275_1749_2473_-"
                     /description="hypothetical protein SynRCC307_0932 "
     CDS             4510..5234
                     /translation="EGSDNHAKAAADRQWNLMRASFDGDWKGITTWYGRNGHGMNLKQG
                     SANPEASLYSIRFSDAHTGEWHGTGLRFAPGGERRFPLYRHNYNLGHNCWHFPQTAGQS
                     SLEMAGSSARAGHEVNFFSGRSRSMLVALYQQQPDGQMLLDSIAATPFRCQRTSLTXER
                     VQFQSLEAVFDTVFGWQGVESVIRPGFNSVNETSDQRLAPFCSELFIKNEVNGLFTDNL
                     ICSLPESRPGLCAFDNGV"
                     /gene="hyp"
                     /blast_species="Synechococcus sp. RCC307"
                     /locus_tag="GS832_0p8|contig-994000275_1749_2473_-"
                     /description="hypothetical protein SynRCC307_0932 "
     gene            complement(5274..6190)
                     /translation="TSTPDLASLYQLLSLQERPILPSGERRAILGCGYVGEAVAKSWKQ
                     EGHALWGTTTRRERLPELADLVEIXLVFDSTDPSSSLDFATDVDGILVSFAPSKSSSVE
                     LSQYEQTFLGGLQRLIETLSRRPVSSPLQLVHLSSCGVYGNRQGAFTSESDPTDSNHPV
                     NSVLVRAEQMIASVRSDLIKVCVLRLGGIYGPGRDIPAMLLSAAGGLVQRNGLNVPCWI
                     HRDDIVRGINFAFDQGLNDTYNLVNDTQYNGQELTDRLCERAGLPLAKWLTRDTSDRIL
                     NARVSNEKLKQLGFSLSHPCMLG"
                     /gene="nucleoside-diphosphate-sugar epimerase"
                     /blast_species="Synechococcus sp. RCC307"
                     /locus_tag="GS832_0p8|contig-994000275_793_1709_+"
                     /description="putative nucleoside-diphosphate-sugar
                     epimerase "
     CDS             complement(5274..6190)
                     /translation="TSTPDLASLYQLLSLQERPILPSGERRAILGCGYVGEAVAKSWKQ
                     EGHALWGTTTRRERLPELADLVEIXLVFDSTDPSSSLDFATDVDGILVSFAPSKSSSVE
                     LSQYEQTFLGGLQRLIETLSRRPVSSPLQLVHLSSCGVYGNRQGAFTSESDPTDSNHPV
                     NSVLVRAEQMIASVRSDLIKVCVLRLGGIYGPGRDIPAMLLSAAGGLVQRNGLNVPCWI
                     HRDDIVRGINFAFDQGLNDTYNLVNDTQYNGQELTDRLCERAGLPLAKWLTRDTSDRIL
                     NARVSNEKLKQLGFSLSHPCMLG"
                     /gene="nucleoside-diphosphate-sugar epimerase"
                     /blast_species="Synechococcus sp. RCC307"
                     /locus_tag="GS832_0p8|contig-994000275_793_1709_+"
                     /description="putative nucleoside-diphosphate-sugar
                     epimerase"
     gene            complement(6593..6982)
                     /translation="LHQVARECPELLVGHHYTRYIGDLSGGQILKNIAQKAMSLGEHDG
                     LRFYEFAAIPDEKAFKANYRTTLDALPIDQAMADRIVEEANHAFHLNMTMFQELEGNLI
                     AAIGKVLFGFLTRRQRSGSTEVVAA"
                     /gene="hmuO"
                     /blast_species="Synechococcus sp. WH 5701"
                     /locus_tag="GS832_0p8|contig-994000275_1_390_+"
                     /description="Heme oxygenase "
     CDS             complement(6593..6982)
                     /translation="LHQVARECPELLVGHHYTRYIGDLSGGQILKNIAQKAMSLGEHDG
                     LRFYEFAAIPDEKAFKANYRTTLDALPIDQAMADRIVEEANHAFHLNMTMFQELEGNLI
                     AAIGKVLFGFLTRRQRSGSTEVVAA"
                     /gene="hmuO"
                     /blast_species="Synechococcus sp. WH 5701"
                     /locus_tag="GS832_0p8|contig-994000275_1_390_+"
                     /description="Heme oxygenase "
ORIGIN
        1 gcgcgggcgg cagactgaag gggaacgccc agagcgatgt aggtctcctt gaggccgttc
       61 aggcagcggt cgtccaaaac cgaggcatcg ccagccagca gcgcgtagct gatgtagcga
      121 agcacaattt cgccgtcgcg caggcaggcg gccatgcggc ggttggggta gcagttgcca
      181 ccagcctgga tcaggccagt gttttcgcag atcatgccgg tgactgcatc tgaaacgatg
      241 caggaggcat tgctggtgat ggcgttaaca gcgtctagac gcttatttcc ctcagcaaca
      301 tagttacgga gagcagcgag ctcaccgcct ccaattgggg cagtcttcga atctgcgctg
      361 acgacagcgc gtgaaaaggc gtcgagcatg ggaaagggac caggggtgct tgtgctcagc
      421 cagttgacag ccagtgaaga tcgttagatc tgtttaggtc tgcatggctt agctgcctct
      481 cggggaaggc gtaaggggaa actacggtca tctccctcct caggaccccg atcaaagcaa
      541 tcatgcaaac tttcgtcatc catcgcggtc ggacttaaaa aggcagcgct ggcaaagggt
      601 tttggcaagg ggagaggacg cactcccgcc caatcgcgga acaaagcacc aggagattta
      661 tcttttcttc catattcacc atggatgcgg tccatttgaa gctgctctag tggatcgcag
      721 cggtcgactc cgtatgctga cattcgccca attcaaccca tgaccgacgg caccaccgct
      781 cgcgccgaca cgtctgcaat caacgcatcc gatcccagcc ggcaggagtt ggaggagtcg
      841 attgatcagc tagcggccta ccgcgatcga ctcatcaaag atgtgatcgg aatgggtcag
      901 agactgaagc ttcctcagaa gcaagtggaa ttcaccctgg ctcagcatcc cgagctgcag
      961 aagctagaag caattctggc tcagcttgaa gcccagaagt ccgaacagga ctaactccca
     1021 tccccctcac ccgcccgtgg cacccgtgga cccagcccga acgatggatc agttcttggc
     1081 ggccagtcga ggggcctggc tgacgcgacg ggctgtgcac cacctcgacc accaagatga
     1141 tgaattcggc gattccaatc ttgtgatcga gcccttctcc gctgaggatc cagccgtcga
     1201 acagatatgc ctagctctca atatcaaccc tcatctagca gcaggagggg cccgtttctg
     1261 gtgggagagc aatctaaaac ccctagccag aacagaagat caagcggctg tattaataga
     1321 tatccctctg gcaggagatc cctctcaggg tttcctggtc cgtgacaagg gctacgtgga
     1381 gaagcagccc gtcctcagtc aatacacctt ttccagcgat ggcgtcatga ccgttaccac
     1441 gcgctacgac agcaatgtcg gcacggaacg ctgctggttc gtcacggatc aggtgcgcat
     1501 gagggtgagc tcggtgcagt gcctcgatgg ggtgtcgatg accacctact gcacggagct
     1561 tcgttgcccc tccgacgcaa ctctgcagtc gcttcgggaa agcgccgatt ccctggccgc
     1621 cggtttcagt taacccaccc tgctcctgag cgctccgaga tgttcgaccc ttttttgcaa
     1681 gagctcaata gcaggctgga acggtctgga gcgcagccca ttgccccacc cgatgggctc
     1741 gctgaatgtc gctccctgaa gaggcagagc gtgatccaaa gctggctctg gcaagtgccg
     1801 ggtttccggc gctggcgggt gaccaggatg gacgcggggg acagcctgca agtgctgaat
     1861 tcggtggcct atcccgaata caacaacgat cagcccctga tgggaatcga tcttctttgg
     1921 ttcggcaccc gcggcaagct ggtcgcagtg cttgattttc aacccctact gcaagatcag
     1981 aattatcttg atacctatta tcaaggccta aaagaactta tttctcgcca cccggatctt
     2041 cacggtgctg aggccatgcg ctcatttgat ccaaaccaat atttttcgcc ctggctgctg
     2101 ttctgccgtg gaggtgctga ggaggcgcag gaatcgttgc ctagggcttt cactgccttt
     2161 ctcgactgct actggcagct cagcgccgaa gccagccaac gcacttccat agttacagca
     2221 gaaagggtta aaaccctgca ggaggcatac gatgtctaca gcgccgaaag agatccggct
     2281 catggccttt ttagcagcca cttcggtaag gcctggtcgg atcgttttct gcacgagttc
     2341 ctcttcccat ctagcccgca gcaatgacag caccgcaaag ctgcagcctt gatcaggtca
     2401 gaatcgccgg ttggcgttgg cagccctttc ttgatcatgc ggtcgacatg cttcaggcgt
     2461 tgcagccagc cgcctacccc gtgcccgagc agtttctgca aaaaaccgga tccaccggtt
     2521 cgaaagcaca gccggtagtt gtgcaaactg caacctgggc ctgtcgaacc agcaagcttc
     2581 gccaggtgag ggccgcctgt gtggaagcgg gaccagcagc gtccgtgctg aacctagtta
     2641 tcaatcccga ctgccgtttt gatctgcctt tcttcggagc cgatttggtc acgctgccct
     2701 caggccatct gctagccctt gacctgcagc cagttgaccg cagcgattcc ctccataccc
     2761 aacctgtctg ggatcgatta ctcccaattt ttaacagctg gaagcctcac ttgcccgatg
     2821 gcgggcccat tcctgccgag gcggaacctt acttttcgcc tgcatttctc tggacccgtc
     2881 tacctctggg tgcagcctcc gatgagctga tcgccaccgt tatatttcaa gcctttgctg
     2941 agtatttaaa gctttattta cagctcgtgg atgaagcacc ccccgtagca gatgatcgct
     3001 cagcaatatt gctcgagggc caacgccgct acaccagcta tcgggcagag aaagatccgg
     3061 caagagggat gctcagccgc tttcacggcg cggaatggac cgagacatat atccatgagg
     3121 tgttgttcga tctagacaga cactatcccg agtaaaaaga agatcaaagc aggcctatgg
     3181 cgtgaagagg cccacttcca ctgatcagct ccactagaaa agcggagaat ccgaccatag
     3241 ctaagcggcc attccacact tctgagctgt tgttccagcc ccaagcccac ttgtcttggg
     3301 ggtagagctt cacagtgctg ggcaaagccg ccgcctggtc gagattcact tcgggcccat
     3361 ccagggcctg ctggacaagt cgcgcaagcc cctggatgaa cgcagggttg gtgtcaagcg
     3421 ccggcacacg ccgaaaattt gtgatgcccg actcgaaagc cagcttgcga tactcgatgt
     3481 cgatctcttc aagggtctcg atgtgctcgc tcacaaaact gatcggcaca accacaagat
     3541 ccttcacacc ctgccgccct agctcctcca atgcctcgtc ggtgtagggc ttgagccact
     3601 ccacaggacc cacccggctc tgataagcaa gggtgaaaga gttgctgtgg cccaatgtgg
     3661 cctccaactt ctcgatgatc agccgggcgc aggtttcgat ctccccttgg tagggatcgc
     3721 ccgcttcttc cacgtagctc ttaggaacac cgtgggcgct gaagaacaca tgggcgctgt
     3781 cagggtccgg gcaggcctgg atctcgcggg cgatcagccc ggccatggcg tcgatatagc
     3841 cctggtcatc gtggtagctg cggatacatc gaatcggcaa agctgcaaag acaggatcag
     3901 cctggcgaag acgctgaagc tccctaaagc tggaaccgct ggtgctaatt gagaagtgag
     3961 gataaagagg cagcaccacc acctcgtcca catcgtcggc tttgatgtct gccaccgccg
     4021 attcggtaaa ggggtgccag tagcgcatcg ccacgtagct ggtggcctcg atcccaagca
     4081 ggcgcagggc actctgtagc tcccgcgcct gctgctcggt gattcgccgc agtggtgagc
     4141 ccccgccgat tgaacgataa gcctcctgcg acttgctcgc ccgcaggctg ctgatcagcc
     4201 aagccagtgg tttctgcagg gccgggctgg gtagccggat gatctccgga tccgagaaca
     4261 ggttgtagag gaaagggccg acgtcctgga tgcgctccgg acccccgagg ttcagcagga
     4321 gcactcctac cttggccatg gcttggcgat catgaggcca aacatcacct tacgtctaca
     4381 actgctggca actgcactcg ctcggttgaa taagaaacgt ttagggacac gccctcacaa
     4441 ccaagccgtt cgaccggcgc acatcagcta gacgattctg gaaaacccga ctaccgaact
     4501 gaagacgatg gaaggttcag acaatcacgc caaagcagca gctgatcggc aatggaacct
     4561 catgcgcgcc agctttgatg gcgactggaa gggaataacc acctggtatg gccgcaacgg
     4621 ccatggcatg aacctgaagc agggcagcgc taacccggag gcctcgcttt actccatccg
     4681 cttctcggat gcgcacacgg gtgaatggca tggaaccggc ctgcgattcg cgcccggtgg
     4741 agaacgccgc ttccccctat atcggcacaa ttacaacctc ggccataact gctggcattt
     4801 tccgcagacg gcgggccagt cgagcctgga aatggccggc agcagcgccc gtgctgggca
     4861 tgaagtgaac ttcttcagcg gtcgaagtcg ttcgatgctg gtggcgcttt accagcaaca
     4921 acctgatggt cagatgctgc tggactcaat cgccgccaca cccttccgtt gccaacgcac
     4981 cagtcctgac cccgaacgcg ttcagttcca atcgctggag gcggtattcg ataccgtctt
     5041 tggctggcaa ggagtggagt cagtgatcag accaggattc aattctgtaa atgaaacgtc
     5101 agatcagcgg ttggcaccat tctgtagcga attatttatc aagaatgaag tgaatgggct
     5161 gtttacggat aatttaatct gcagcctgcc tgagagcagg ccagggcttt gtgcatttga
     5221 caatggagtt tgatcccaat ctcaatctct tggcctggat agagcgccga tatcagccca
     5281 acatgcatgg atgagagagg ctgaagccaa gctgcttaag cttctcatta ctcacccgcg
     5341 cattaaggat tcgatcgctg gtgtctctgg tcaaccactt agctagtggc aggccagcgc
     5401 gctcacacag ccgatctgtg agctcctggc cgttgtactg ggtgtcattg accaggttgt
     5461 acgtatcatt gaggccttgg tcaaaggcaa agttgatacc gcgaacgatg tcgtcgcggt
     5521 gaatccagca cggcacattc aggccattac gctgcactaa gccgccagct gcactcagca
     5581 acatggccgg aatatcgcgt ccaggcccgt atatgccacc gaggcgcaac acgcagacct
     5641 tgatcaagtc ggagcggacc gacgcgatca tctgctctgc tctcacgagc acggaattca
     5701 ctggatgatt tgaatcggtt ggatcgctct cacttgtgaa cgctccctgc cggttgccat
     5761 acacgccaca gctgctgagg tgaacaagct gcagtggcga gctgacaggc cgacggctaa
     5821 gagtttcgat cagccgctgc aggccgccaa gaaaggtctg ctcgtattgg ctcagctcaa
     5881 cactggaact cttcgacgga gcgaaggaca ccaagatgcc gtcgacatct gttgcgaagt
     5941 ccaggctgct ggagggatcc gtcgaatcaa aaaccaatgg attctcgact agatcggcca
     6001 gctctggcaa gcgttcacgc cgggttgtgg tgccccaaag tgcgtgcccc tcctgcttcc
     6061 aggatttggc aaccgcttcg cccacgtagc cacaacccag gattgcgcga cgctcacccg
     6121 agggcaggat cgggcgctct tggagagaca gcaactgata gagggaggcc agatctgggg
     6181 tagaagtcat cccgcaaagc ccaatcatga agttttgcaa ccttaggcct gccggacgtg
     6241 gggttgcgtt gccaccgcta cggatgacgc agcctgagcc ctactccgtt cttgtggcag
     6301 cctgagctat cgcctcaagc ccatgcccgt ctattgcgtc gaagtgcctg ggctaccgcc
     6361 acttgccgtc acttgcgccg gctgcagcgg agatgctttg caactggcac taagggagca
     6421 gggactggac aacttccgtg tggagcggcg cagcaaggat ggccgccagt ggtggtttca
     6481 ggccaacttc aagccaggca ccatcgaccc agacaccact ggaggtctca cccggctggt
     6541 gagcgttgat ctaatcgagg actgatgggt ccgatccaag cgccgctaag cctcaggccg
     6601 ccaccacttc cgtgctgccc gagcgctgac ggcgggtaag gaagccaaac agcaccttgc
     6661 caatggccgc gatcagattg ccttccagtt cctggaacat ggtcatgttc aggtggaagg
     6721 cgtggttggc ctcctccaca atccgatcgg ccatggcctg gtcgattggc agggcgtcaa
     6781 gggtggtgcg gtagttggcc ttgaaggcct tctcatcggg gatagccgcg aattcgtaga
     6841 aacgcaggcc atcgtgctcg cccaggctca tcgccttttg ggcgatgttc ttgaggatct
     6901 ggccgccgga aagatcacct atgtagcggg tgtagtggtg acccaccagc agctccgggc
     6961 actcccgcgc cacctgatgc ag
//
